# Supplementary material for: Evaluating Eucalyptus leaf colonization by Brasilonema octagenarum (Cyanobacteria, Scytonemataceae) using in planta experiments and genomics
Source: PeerJ. 2020 May 27;8:e9158. doi: 10.7717/peerj.9158 (PMC7261140; doi:10.7717/peerj.9158)
Supplement: Table S2 — Hits for GO terms that are not found in bacterial genomes are also included, but more likely represent functions that are only related on higher levels. [file peerj-08-9158-s002.xls]

## Sheet: Sheet1
Supplementary Table 2: Number of genes found in Brasilonema genomes classified in COG functional categories and occurrences of level 3 GO terms.
Hits for GO terms that are not found in bacterial genomes are also included, but more likely represent functions that are only related on higher levels.
	UFV-E1	%	CENA114	%	UFV-OR1	%	SPC 951	%	UFV-L1	%
COG functional categories
[A] RNA processing and modification	1	0.0146477	1	0.0147189	1	0.0148104	1	0.0181851	0	0
[B] Chromatin structure and dynamics	2	0.0292954	2	0.0294377	2	0.0296209	2	0.0363702	2	0.0285919
[C] Energy production and conversion	300	4.39432	298	4.38622	298	4.41351	266	4.83724	281	4.01716
[D] Cell cycle control, cell division, chromosome partitioning	43	0.629852	43	0.632911	43	0.636848	39	0.70922	44	0.629021
[E] Amino acid transport and metabolism	277	4.05742	276	4.06241	278	4.1173	223	4.05528	289	4.13152
[F] Nucleotide transport and metabolism	84	1.23041	84	1.23639	86	1.2737	73	1.32751	78	1.11508
[G] Carbohydrate transport and metabolism	191	2.79771	191	2.8113	190	2.81398	142	2.58229	166	2.37312
[H] Coenzyme transport and metabolism	180	2.63659	181	2.66412	181	2.68069	160	2.90962	181	2.58756
[I] Lipid transport and metabolism	81	1.18647	81	1.19223	83	1.22927	74	1.3457	84	1.20086
[J] Translation, ribosomal structure and biogenesis	174	2.5487	172	2.53165	171	2.53258	159	2.89143	172	2.4589
[K] Transcription	184	2.69518	182	2.67883	189	2.79917	147	2.67321	188	2.68763
[L] Replication, recombination and repair	336	4.92163	332	4.88666	284	4.20616	268	4.87361	364	5.20372
[M] Cell wall membrane envelope biogenesis	331	4.8484	326	4.79835	328	4.85782	275	5.00091	359	5.13224
[N] Cell motility	18	0.263659	18	0.26494	18	0.266588	16	0.290962	16	0.228735
[O] Posttranslational modification, protein turnover, chaperones	230	3.36898	227	3.34118	225	3.33235	183	3.32788	214	3.05933
[P] Inorganic ion transport and metabolism	273	3.99883	272	4.00353	270	3.99882	196	3.56428	255	3.64546
[Q] Secondary metabolites biosynthesis, transport and catabolism	145	2.12392	146	2.14895	154	2.28081	77	1.40025	133	1.90136
[R] General function prediction only	1167	17.0939	1170	17.2211	1172	17.3578	914	16.6212	1323	18.9135
[S] Function unknown	2367	34.6712	2345	34.5157	2345	34.7305	1959	35.6247	2429	34.7248
[T] Signal transduction mechanisms	371	5.4343	373	5.49014	366	5.42062	289	5.2555	358	5.11794
[U] Intracellular trafficking, secretion, and vesicular transport	72	1.05464	74	1.0892	68	1.00711	36	0.654664	59	0.84346
[V] Defense mechanisms	147	2.15322	147	2.16367	144	2.1327	115	2.09129	146	2.08721
[W] Extracellular structures	0	0	0	0	0	0	0	0	0	0
[Y] Nuclear structure	0	0	0	0	0	0	0	0	0	0
[Z] Cytoskeleton	0	0	0	0	0	0	0	0	0	0
TOTAL	6827	100	6794	100	6752	100	5499	100	6995	100
GO terms
3-methyl-2-oxobutanoate dehydrogenase (lipoamide) complex (GO:0017086)	2	0.00287687	2	0.00305162	2	0.00295181	2	0.00353732	2	0.00295985
abscission (GO:0009838)	0	0	0	0	0	0	1	0.00176866	0	0
actin filament-based process (GO:0030029)	12	0.0172612	9	0.0137323	17	0.0250904	9	0.0159179	10	0.0147992
activation of immune response (GO:0002253)	9	0.0129459	9	0.0137323	11	0.016235	7	0.0123806	6	0.00887955
activin complex (GO:0048180)	2	0.00287687	2	0.00305162	2	0.00295181	2	0.00353732	2	0.00295985
acyl binding (GO:0000035)	1	0.00143843	1	0.00152581	1	0.00147591	1	0.00176866	1	0.00147992
acyl carrier activity (GO:0000036)	4	0.00575374	4	0.00610324	6	0.00885544	1	0.00176866	5	0.00739962
adaptive thermogenesis (GO:1990845)	3	0.0043153	3	0.00457743	3	0.00442772	5	0.0088433	1	0.00147992
adhesion of symbiont to host (GO:0044406)	2	0.00287687	2	0.00305162	2	0.00295181	2	0.00353732	2	0.00295985
adult behavior (GO:0030534)	18	0.0258918	16	0.0244129	26	0.0383736	10	0.0176866	22	0.0325583
aggregation of unicellular organisms (GO:0098630)	4	0.00575374	4	0.00610324	6	0.00885544	2	0.00353732	4	0.0059197
aging (GO:0007568)	9	0.0129459	9	0.0137323	7	0.0103313	7	0.0123806	8	0.0118394
amide binding (GO:0033218)	78	0.112198	76	0.115961	78	0.115121	57	0.100814	65	0.0961951
aminoacyl-tRNA synthetase multienzyme complex (GO:0017101)	0	0	0	0	0	0	1	0.00176866	0	0
ammonia assimilation cycle (GO:0019676)	1	0.00143843	1	0.00152581	1	0.00147591	1	0.00176866	1	0.00147992
anatomical structure development (GO:0048856)	298	0.428654	282	0.430278	299	0.441296	231	0.40856	292	0.432138
anatomical structure formation involved in morphogenesis (GO:0048646)	46	0.066168	46	0.0701872	52	0.0767471	37	0.0654404	58	0.0858356
anatomical structure morphogenesis (GO:0009653)	123	0.176928	122	0.186149	128	0.188916	102	0.180403	124	0.183511
anchoring junction (GO:0070161)	5	0.00719217	4	0.00610324	6	0.00885544	5	0.0088433	6	0.00887955
antigen binding (GO:0003823)	0	0	0	0	0	0	0	0	1	0.00147992
antigen processing and presentation (GO:0019882)	0	0	0	0	2	0.00295181	1	0.00176866	4	0.0059197
apical part of cell (GO:0045177)	6	0.00863061	5	0.00762905	7	0.0103313	8	0.0141493	9	0.0133193
apoplast (GO:0048046)	21	0.0302071	19	0.0289904	22	0.0324699	15	0.0265299	20	0.0295985
Arp2/3 protein complex (GO:0005885)	2	0.00287687	2	0.00305162	2	0.00295181	1	0.00176866	0	0
asexual reproduction (GO:0019954)	6	0.00863061	6	0.00915485	6	0.00885544	6	0.010612	9	0.0133193
aspartate carbamoyltransferase complex (GO:0009347)	4	0.00575374	4	0.00610324	3	0.00442772	4	0.00707464	4	0.0059197
aster (GO:0005818)	7	0.010069	6	0.00915485	11	0.016235	4	0.00707464	6	0.00887955
bacterial nucleoid (GO:0043590)	4	0.00575374	4	0.00610324	4	0.00590362	4	0.00707464	4	0.0059197
basal part of cell (GO:0045178)	2	0.00287687	1	0.00152581	2	0.00295181	1	0.00176866	0	0
basolateral part of cell (GO:1990794)	1	0.00143843	1	0.00152581	1	0.00147591	0	0	0	0
biosynthetic process (GO:0009058)	1901	2.73446	1798	2.7434	1834	2.70681	1550	2.74142	1900	2.81186
cAMP-dependent protein kinase complex (GO:0005952)	9	0.0129459	9	0.0137323	6	0.00885544	4	0.00707464	6	0.00887955
carbohydrate binding (GO:0030246)	38	0.0546605	35	0.0534033	35	0.0516567	32	0.0565971	36	0.0532773
carbohydrate derivative binding (GO:0097367)	830	1.1939	792	1.20844	802	1.18368	681	1.20446	811	1.20022
catabolic process (GO:0009056)	777	1.11766	727	1.10926	749	1.10545	636	1.12487	778	1.15138
catalytic activity, acting on a protein (GO:0140096)	485	0.697641	462	0.704924	467	0.689248	390	0.689777	475	0.702964
catalytic activity, acting on DNA (GO:0140097)	99	0.142405	96	0.146478	95	0.140211	78	0.137955	104	0.153912
catalytic activity, acting on RNA (GO:0140098)	133	0.191312	127	0.193778	129	0.190392	128	0.226388	144	0.213109
catalytic complex (GO:1902494)	498	0.716341	469	0.715604	471	0.695152	434	0.767598	489	0.723683
cell activation (GO:0001775)	7	0.010069	7	0.0106807	9	0.0132832	7	0.0123806	7	0.0103595
cell adhesion (GO:0007155)	32	0.0460299	30	0.0457743	31	0.0457531	18	0.0318359	26	0.038478
cell adhesion molecule production (GO:0060352)	0	0	0	0	1	0.00147591	1	0.00176866	0	0
cell body (GO:0044297)	13	0.0186997	13	0.0198355	13	0.0191868	13	0.0229926	11	0.0162792
cell communication (GO:0007154)	466	0.670311	448	0.683562	454	0.670061	372	0.657941	450	0.665966
cell cycle (GO:0007049)	77	0.110759	75	0.114436	78	0.115121	62	0.109657	86	0.127274
cell cycle checkpoint (GO:0000075)	1	0.00143843	1	0.00152581	1	0.00147591	2	0.00353732	4	0.0059197
cell cycle process (GO:0022402)	44	0.0632911	41	0.0625582	45	0.0664158	35	0.0619031	48	0.0710364
cell death (GO:0008219)	49	0.0704833	43	0.0656098	49	0.0723194	32	0.0565971	47	0.0695565
cell division (GO:0051301)	77	0.110759	70	0.106807	78	0.115121	54	0.0955076	81	0.119874
cell division site (GO:0032153)	9	0.0129459	9	0.0137323	8	0.0118072	6	0.010612	8	0.0118394
cell division site part (GO:0032155)	3	0.0043153	3	0.00457743	2	0.00295181	1	0.00176866	2	0.00295985
cell envelope Sec protein transport complex (GO:0031522)	2	0.00287687	2	0.00305162	2	0.00295181	2	0.00353732	2	0.00295985
cell growth (GO:0016049)	24	0.0345224	26	0.039671	24	0.0354217	18	0.0318359	32	0.0473576
cell leading edge (GO:0031252)	8	0.0115075	6	0.00915485	13	0.0191868	5	0.0088433	6	0.00887955
cell motility (GO:0048870)	30	0.043153	27	0.0411968	32	0.047229	22	0.0389105	28	0.0414379
cell part (GO:0044464)	2440	3.50978	2303	3.51394	2376	3.50675	1991	3.5214	2390	3.53702
cell periphery (GO:0071944)	688	0.989643	642	0.979569	662	0.97705	536	0.948001	631	0.933833
cell pole (GO:0060187)	4	0.00575374	4	0.00610324	4	0.00590362	3	0.00530598	2	0.00295985
cell projection (GO:0042995)	56	0.0805524	54	0.0823937	56	0.0826507	41	0.072515	48	0.0710364
cell projection part (GO:0044463)	25	0.0359609	25	0.0381452	24	0.0354217	19	0.0336045	22	0.0325583
cell recognition (GO:0008037)	1	0.00143843	1	0.00152581	2	0.00295181	0	0	0	0
cell septum (GO:0030428)	6	0.00863061	4	0.00610324	6	0.00885544	4	0.00707464	5	0.00739962
cell surface (GO:0009986)	4	0.00575374	4	0.00610324	5	0.00737953	7	0.0123806	7	0.0103595
cell tip (GO:0051286)	1	0.00143843	1	0.00152581	1	0.00147591	0	0	1	0.00147992
cell wall organization or biogenesis (GO:0071554)	108	0.155351	99	0.151055	100	0.147591	86	0.152105	111	0.164272
cell-cell fusion (GO:0140253)	0	0	0	0	0	0	2	0.00353732	1	0.00147992
cell-cell junction (GO:0005911)	18	0.0258918	16	0.0244129	15	0.0221386	16	0.0282985	16	0.0236788
cell-cell signaling (GO:0007267)	22	0.0316456	17	0.0259388	22	0.0324699	18	0.0318359	23	0.0340383
cell-substrate junction (GO:0030055)	3	0.0043153	3	0.00457743	5	0.00737953	1	0.00176866	3	0.00443977
cellular bud (GO:0005933)	1	0.00143843	1	0.00152581	0	0	0	0	0	0
cellular component biogenesis (GO:0044085)	415	0.596951	394	0.601169	401	0.591838	359	0.634949	393	0.58161
cellular component organization (GO:0016043)	962	1.38377	908	1.38543	954	1.40801	822	1.45384	906	1.34081
cellular detoxification (GO:1990748)	34	0.0489068	28	0.0427227	32	0.047229	20	0.0353732	38	0.0562371
cellular developmental process (GO:0048869)	326	0.46893	306	0.466898	334	0.492953	268	0.474001	342	0.506134
cellular homeostasis (GO:0019725)	87	0.125144	81	0.123591	87	0.128404	65	0.114963	71	0.105075
cellular localization (GO:0051641)	106	0.152474	102	0.155633	111	0.163826	85	0.150336	100	0.147992
cellular metabolic process (GO:0044237)	5352	7.6985	5066	7.72975	5180	7.64519	4402	7.78564	5320	7.8732
cellular potassium ion transport (GO:0071804)	30	0.043153	29	0.0442485	28	0.0413254	21	0.0371418	22	0.0325583
cellular process involved in reproduction in multicellular organism (GO:0022412)	36	0.0517837	36	0.0549291	44	0.0649399	24	0.0424478	30	0.0443977
cellular response to stimulus (GO:0051716)	1420	2.04258	1342	2.04764	1388	2.04856	1104	1.9526	1364	2.01862
channel regulator activity (GO:0016247)	1	0.00143843	1	0.00152581	1	0.00147591	1	0.00176866	2	0.00295985
chaperone complex (GO:0101031)	2	0.00287687	2	0.00305162	2	0.00295181	1	0.00176866	2	0.00295985
chemosensory behavior (GO:0007635)	1	0.00143843	1	0.00152581	1	0.00147591	0	0	0	0
chromatin binding (GO:0003682)	15	0.0215765	15	0.0228871	16	0.0236145	11	0.0194553	10	0.0147992
chromosome segregation (GO:0007059)	22	0.0316456	21	0.032042	22	0.0324699	12	0.0212239	22	0.0325583
CIA complex (GO:0097361)	0	0	0	0	0	0	1	0.00176866	1	0.00147992
ciliary part (GO:0044441)	6	0.00863061	7	0.0106807	5	0.00737953	6	0.010612	6	0.00887955
cilium (GO:0005929)	19	0.0273303	17	0.0259388	21	0.030994	11	0.0194553	17	0.0251587
circadian regulation of gene expression (GO:0032922)	4	0.00575374	4	0.00610324	4	0.00590362	5	0.0088433	0	0
circadian rhythm (GO:0007623)	18	0.0258918	18	0.0274646	19	0.0280422	18	0.0318359	12	0.0177591
cluster of actin-based cell projections (GO:0098862)	0	0	0	0	0	0	0	0	1	0.00147992
coagulation (GO:0050817)	1	0.00143843	1	0.00152581	1	0.00147591	1	0.00176866	2	0.00295985
cofactor binding (GO:0048037)	495	0.712025	467	0.712553	490	0.723194	410	0.72515	485	0.717764
collagen metabolic process (GO:0032963)	1	0.00143843	1	0.00152581	1	0.00147591	0	0	0	0
collagen trimer (GO:0005581)	1	0.00143843	1	0.00152581	1	0.00147591	0	0	0	0
contractile fiber part	6	0.00863061	6	0.00915485	5	0.00737953	5	0.0088433	6	0.00887955
contractile ring (GO:0070938)	1	0.00143843	1	0.00152581	1	0.00147591	0	0	0	0
contractile ring localization (GO:0036214)	2	0.00287687	2	0.00305162	2	0.00295181	2	0.00353732	2	0.00295985
COP9 signalosome (GO:0008180)	3	0.0043153	3	0.00457743	3	0.00442772	4	0.00707464	4	0.0059197
Cvt complex (GO:0034270)	0	0	0	0	0	0	1	0.00176866	1	0.00147992
cyclase activity (GO:0009975)	11	0.0158228	10	0.0152581	11	0.016235	9	0.0159179	10	0.0147992
cytochrome complex (GO:0070069)	26	0.0373993	22	0.0335678	22	0.0324699	17	0.0300672	18	0.0266386
cytokine production (GO:0001816)	9	0.0129459	7	0.0106807	9	0.0132832	8	0.0141493	5	0.00739962
cytolysis (GO:0019835)	4	0.00575374	4	0.00610324	4	0.00590362	3	0.00530598	4	0.0059197
demethylase activity (GO:0032451)	5	0.00719217	4	0.00610324	5	0.00737953	4	0.00707464	1	0.00147992
demethylation (GO:0070988)	7	0.010069	6	0.00915485	7	0.0103313	6	0.010612	3	0.00443977
detection of stimulus (GO:0051606)	28	0.0402762	26	0.039671	26	0.0383736	24	0.0424478	28	0.0414379
determination of adult lifespan (GO:0008340)	1	0.00143843	1	0.00152581	1	0.00147591	2	0.00353732	1	0.00147992
detoxification of arsenic-containing substance (GO:0071722)	1	0.00143843	1	0.00152581	1	0.00147591	1	0.00176866	1	0.00147992
detoxification of inorganic compound (GO:0061687)	1	0.00143843	1	0.00152581	1	0.00147591	1	0.00176866	1	0.00147992
detoxification of nitrogen compound (GO:0051410)	1	0.00143843	1	0.00152581	1	0.00147591	1	0.00176866	1	0.00147992
detoxification of zinc ion (GO:0010312)	4	0.00575374	4	0.00610324	4	0.00590362	1	0.00176866	1	0.00147992
development involved in symbiotic interaction (GO:0044111)	0	0	0	0	0	0	0	0	2	0.00295985
developmental growth (GO:0048589)	18	0.0258918	20	0.0305162	18	0.0265663	10	0.0176866	18	0.0266386
developmental maturation (GO:0021700)	5	0.00719217	4	0.00610324	6	0.00885544	5	0.0088433	4	0.0059197
developmental pigmentation (GO:0048066)	1	0.00143843	1	0.00152581	1	0.00147591	0	0	2	0.00295985
developmental process involved in reproduction (GO:0003006)	100	0.143843	98	0.149529	110	0.16235	68	0.120269	100	0.147992
DNA packaging complex (GO:0044815)	1	0.00143843	1	0.00152581	1	0.00147591	1	0.00176866	1	0.00147992
DNA polymerase III, clamp loader complex (GO:0043846)	2	0.00287687	1	0.00152581	1	0.00147591	1	0.00176866	2	0.00295985
DNA polymerase processivity factor complex (GO:0044796)	2	0.00287687	2	0.00305162	2	0.00295181	1	0.00176866	2	0.00295985
DNA repair complex (GO:1990391)	8	0.0115075	7	0.0106807	8	0.0118072	5	0.0088433	8	0.0118394
DNA replication factor C complex (GO:0005663)	4	0.00575374	4	0.00610324	4	0.00590362	1	0.00176866	1	0.00147992
DNA topoisomerase complex (ATP-hydrolyzing)	1	0.00143843	1	0.00152581	2	0.00295181	2	0.00353732	2	0.00295985
DNA-binding transcription factor activity (GO:0003700)	183	0.263234	176	0.268542	174	0.256808	139	0.245844	176	0.260467
drug binding (GO:0008144)	782	1.12486	751	1.14588	756	1.11578	649	1.14786	780	1.15434
EKC/KEOPS complex (GO:0000408)	0	0	0	0	0	0	1	0.00176866	0	0
endomembrane system (GO:0012505)	197	0.283372	185	0.282275	198	0.292229	155	0.274142	181	0.267866
endopeptidase Clp complex (GO:0009368)	5	0.00719217	5	0.00762905	5	0.00737953	2	0.00353732	5	0.00739962
endoplasmic reticulum membrane (GO:0005789)	136	0.195627	132	0.201407	128	0.188916	114	0.201627	132	0.19535
energy transducer activity (GO:0031992)	0	0	0	0	0	0	0	0	1	0.00147992
ensheathment of neurons (GO:0007272)	0	0	0	0	0	0	1	0.00176866	0	0
enterobactin synthetase complex (GO:0009366)	0	0	0	0	1	0.00147591	0	0	0	0
envelope (GO:0031975)	308	0.443038	282	0.430278	305	0.450151	253	0.447471	290	0.429178
enzyme regulator activity (GO:0030234)	63	0.0906214	56	0.0854453	61	0.0900303	45	0.0795897	61	0.0902754
epithelial cell proliferation (GO:0050673)	5	0.00719217	5	0.00762905	5	0.00737953	1	0.00176866	5	0.00739962
establishment of localization (GO:0051234)	649	0.933544	611	0.932269	631	0.931297	494	0.873718	609	0.901274
establishment or maintenance of cell polarity (GO:0007163)	19	0.0273303	17	0.0259388	22	0.0324699	11	0.0194553	14	0.0207189
eukaryotic translation elongation factor 1 complex (GO:0005853)	5	0.00719217	3	0.00457743	2	0.00295181	5	0.0088433	4	0.0059197
execution phase of apoptosis (GO:0097194)	2	0.00287687	1	0.00152581	2	0.00295181	2	0.00353732	1	0.00147992
external encapsulating structure (GO:0030312)	108	0.155351	96	0.146478	99	0.146115	80	0.141493	86	0.127274
external encapsulating structure part (GO:0044462)	38	0.0546605	35	0.0534033	32	0.047229	31	0.0548284	29	0.0429178
extracellular matrix (GO:0031012)	11	0.0158228	9	0.0137323	11	0.016235	6	0.010612	13	0.019239
extracellular matrix binding (GO:0050840)	6	0.00863061	5	0.00762905	6	0.00885544	5	0.0088433	7	0.0103595
extracellular organelle (GO:0043230)	2	0.00287687	2	0.00305162	2	0.00295181	2	0.00353732	2	0.00295985
extracellular region part (GO:0044421)	30	0.043153	27	0.0411968	29	0.0428013	15	0.0265299	28	0.0414379
extracellular space (GO:0005615)	24	0.0345224	23	0.0350936	23	0.0339458	14	0.0247612	22	0.0325583
extrinsic component of membrane (GO:0019898)	12	0.0172612	11	0.0167839	11	0.016235	11	0.0194553	14	0.0207189
F-actin capping protein complex (GO:0008290)	1	0.00143843	0	0	1	0.00147591	1	0.00176866	1	0.00147992
fatty acid derivative binding (GO:1901567)	0	0	0	0	0	0	3	0.00530598	2	0.00295985
fatty acid synthase complex (GO:0005835)	22	0.0316456	22	0.0335678	26	0.0383736	12	0.0212239	25	0.0369981
feeding behavior (GO:0007631)	1	0.00143843	1	0.00152581	1	0.00147591	1	0.00176866	1	0.00147992
fertilization (GO:0009566)	3	0.0043153	2	0.00305162	3	0.00442772	2	0.00353732	3	0.00443977
fibroblast proliferation (GO:0048144)	1	0.00143843	1	0.00152581	1	0.00147591	1	0.00176866	1	0.00147992
filamentous growth (GO:0030447)	8	0.0115075	7	0.0106807	8	0.0118072	11	0.0194553	12	0.0177591
flavonoid binding (GO:0097243)	0	0	0	0	0	0	0	0	1	0.00147992
FtsZ-dependent cytokinesis (GO:0043093)	3	0.0043153	3	0.00457743	3	0.00442772	4	0.00707464	4	0.0059197
GABA-ergic synapse (GO:0098982)	2	0.00287687	2	0.00305162	1	0.00147591	1	0.00176866	1	0.00147992
gene silencing (GO:0016458)	6	0.00863061	5	0.00762905	9	0.0132832	12	0.0212239	5	0.00739962
general transcription initiation factor activity (GO:0140223)	48	0.0690449	45	0.0686614	43	0.063464	37	0.0654404	55	0.0813959
glucosidase II complex (GO:0017177)	2	0.00287687	2	0.00305162	3	0.00442772	2	0.00353732	2	0.00295985
glutamatergic synapse (GO:0098978)	3	0.0043153	3	0.00457743	2	0.00295181	1	0.00176866	1	0.00147992
glutamyl-tRNA(Gln) amidotransferase complex (GO:0030956)	2	0.00287687	2	0.00305162	1	0.00147591	3	0.00530598	4	0.0059197
glutathione dehydrogenase (ascorbate) activity (GO:0045174)	0	0	0	0	0	0	1	0.00176866	1	0.00147992
glutathione-disulfide reductase activity (GO:0004362)	9	0.0129459	8	0.0122065	9	0.0132832	4	0.00707464	7	0.0103595
glycogen debranching enzyme activity (GO:0004133)	2	0.00287687	1	0.00152581	2	0.00295181	1	0.00176866	3	0.00443977
glycoprotein complex (GO:0090665)	2	0.00287687	2	0.00305162	2	0.00295181	1	0.00176866	1	0.00147992
glycosylation (GO:0070085)	40	0.0575374	39	0.0595066	39	0.0575603	37	0.0654404	36	0.0532773
grooming behavior (GO:0007625)	1	0.00143843	1	0.00152581	1	0.00147591	1	0.00176866	1	0.00147992
growth involved in symbiotic interaction (GO:0044110)	24	0.0345224	22	0.0335678	24	0.0354217	24	0.0424478	20	0.0295985
guanyl-nucleotide exchange factor activity (GO:0005085)	5	0.00719217	4	0.00610324	5	0.00737953	6	0.010612	8	0.0118394
hemocyte proliferation (GO:0035172)	0	0	0	0	0	0	2	0.00353732	0	0
hemoglobin complex (GO:0005833)	2	0.00287687	2	0.00305162	2	0.00295181	2	0.00353732	2	0.00295985
heterocyclic compound binding (GO:1901363)	1562	2.24684	1479	2.25667	1509	2.22714	1272	2.24973	1516	2.24357
histidine phosphotransfer kinase activity (GO:0009927)	12	0.0172612	10	0.0152581	12	0.0177109	12	0.0212239	16	0.0236788
Holliday junction resolvase complex (GO:0048476)	4	0.00575374	4	0.00610324	4	0.00590362	4	0.00707464	4	0.0059197
hormone binding (GO:0042562)	1	0.00143843	1	0.00152581	1	0.00147591	2	0.00353732	1	0.00147992
hormone metabolic process (GO:0042445)	30	0.043153	29	0.0442485	30	0.0442772	34	0.0601344	38	0.0562371
host cell part (GO:0033643)	1	0.00143843	1	0.00152581	1	0.00147591	1	0.00176866	2	0.00295985
hydrolase activity (GO:0016787)	963	1.38521	913	1.39306	930	1.37259	762	1.34772	943	1.39557
immune effector process (GO:0002252)	11	0.0158228	11	0.0167839	13	0.0191868	13	0.0229926	15	0.0221989
immune response (GO:0006955)	58	0.0834292	54	0.0823937	62	0.0915062	46	0.0813583	36	0.0532773
immune system development (GO:0002520)	13	0.0186997	11	0.0167839	18	0.0265663	8	0.0141493	9	0.0133193
immunoglobulin complex (GO:0019814)	3	0.0043153	3	0.00457743	4	0.00590362	4	0.00707464	3	0.00443977
inner cell mass cell proliferation (GO:0001833)	1	0.00143843	1	0.00152581	0	0	1	0.00176866	0	0
intermediate filament-based process (GO:0045103)	1	0.00143843	0	0	0	0	0	0	0	0
interspecies interaction between organisms (GO:0044419)	65	0.0934983	62	0.0946002	64	0.094458	51	0.0902016	49	0.0725163
intracellular (GO:0005622)	1987	2.85817	1877	2.86394	1944	2.86916	1644	2.90768	1977	2.92581
intracellular immature spore (GO:0042763)	1	0.00143843	1	0.00152581	1	0.00147591	1	0.00176866	0	0
intracellular organelle (GO:0043229)	1186	1.70598	1108	1.6906	1158	1.7091	971	1.71737	1161	1.71819
intracellular organelle part (GO:0044446)	760	1.09321	707	1.07875	737	1.08774	633	1.11956	750	1.10994
intracellular part (GO:0044424)	1970	2.83372	1860	2.838	1926	2.84259	1631	2.88468	1961	2.90213
intraspecies interaction between organisms (GO:0051703)	31	0.0445915	31	0.0473001	32	0.047229	31	0.0548284	41	0.0606769
intrinsic component of membrane (GO:0031224)	703	1.01122	665	1.01466	665	0.981477	559	0.988681	668	0.98859
intrinsic component of organelle membrane (GO:0031300)	17	0.0244534	16	0.0244129	17	0.0250904	16	0.0282985	20	0.0295985
intrinsic component of postsynaptic specialization membrane (GO:0098948)	1	0.00143843	1	0.00152581	1	0.00147591	1	0.00176866	0	0
intrinsic component of synaptic membrane (GO:0099240)	1	0.00143843	1	0.00152581	1	0.00147591	1	0.00176866	0	0
ion binding (GO:0043167)	1555	2.23677	1470	2.24294	1494	2.205	1252	2.21436	1539	2.2776
isomerase activity (GO:0016853)	185	0.26611	175	0.267017	180	0.265663	146	0.258224	180	0.266386
killing of cells of other organism (GO:0031640)	2	0.00287687	2	0.00305162	2	0.00295181	1	0.00176866	1	0.00147992
kinetochore (GO:0000776)	7	0.010069	6	0.00915485	11	0.016235	4	0.00707464	7	0.0103595
lateral part of cell (GO:0097574)	2	0.00287687	2	0.00305162	2	0.00295181	1	0.00176866	1	0.00147992
learning or memory (GO:0007611)	13	0.0186997	11	0.0167839	17	0.0250904	9	0.0159179	12	0.0177591
leukocyte activation (GO:0045321)	7	0.010069	7	0.0106807	9	0.0132832	7	0.0123806	6	0.00887955
leukocyte homeostasis (GO:0001776)	1	0.00143843	1	0.00152581	1	0.00147591	1	0.00176866	2	0.00295985
leukocyte migration (GO:0050900)	1	0.00143843	1	0.00152581	1	0.00147591	0	0	0	0
leukocyte proliferation (GO:0070661)	3	0.0043153	3	0.00457743	3	0.00442772	3	0.00530598	3	0.00443977
ligase activity (GO:0016874)	144	0.207135	139	0.212087	141	0.208103	126	0.222851	151	0.223469
light absorption (GO:0016037)	1	0.00143843	1	0.00152581	1	0.00147591	0	0	0	0
light-harvesting complex (GO:0030076)	20	0.0287687	24	0.0366194	20	0.0295181	24	0.0424478	22	0.0325583
lipid binding (GO:0008289)	20	0.0287687	21	0.032042	22	0.0324699	19	0.0336045	22	0.0325583
lipid transporter activity (GO:0005319)	9	0.0129459	9	0.0137323	9	0.0132832	8	0.0141493	9	0.0133193
localization of cell (GO:0051674)	32	0.0460299	29	0.0442485	33	0.0487049	23	0.0406792	29	0.0429178
locomotory behavior (GO:0007626)	10	0.0143843	9	0.0137323	14	0.0206627	6	0.010612	10	0.0147992
lyase activity (GO:0016829)	338	0.486191	310	0.473001	322	0.475242	290	0.512911	352	0.520934
macromolecule localization (GO:0033036)	139	0.199942	136	0.20751	146	0.215482	111	0.196321	133	0.19683
maintenance of cell number (GO:0098727)	2	0.00287687	2	0.00305162	2	0.00295181	1	0.00176866	1	0.00147992
maintenance of location (GO:0051235)	14	0.0201381	13	0.0198355	12	0.0177109	12	0.0212239	8	0.0118394
maintenance of location in cell (GO:0051651)	1	0.00143843	1	0.00152581	1	0.00147591	2	0.00353732	2	0.00295985
mediator complex (GO:0016592)	1	0.00143843	1	0.00152581	1	0.00147591	1	0.00176866	1	0.00147992
megagametogenesis (GO:0009561)	1	0.00143843	1	0.00152581	1	0.00147591	2	0.00353732	1	0.00147992
meiotic cell cycle (GO:0051321)	9	0.0129459	10	0.0152581	9	0.0132832	8	0.0141493	10	0.0147992
meiotic cell cycle process (GO:1903046)	9	0.0129459	10	0.0152581	9	0.0132832	7	0.0123806	10	0.0147992
membrane part (GO:0044425)	812	1.16801	774	1.18098	769	1.13497	662	1.17085	785	1.16174
membrane protein complex (GO:0098796)	474	0.681818	440	0.671356	450	0.664158	422	0.746374	464	0.686685
membrane region (GO:0098589)	14	0.0201381	12	0.0183097	14	0.0206627	14	0.0247612	12	0.0177591
membrane-bounded organelle (GO:0043227)	1081	1.55495	1007	1.53649	1057	1.56003	879	1.55465	1066	1.5776
metal cluster binding (GO:0051540)	131	0.188435	122	0.186149	123	0.181536	132	0.233463	133	0.19683
metallochaperone activity (GO:0016530)	4	0.00575374	4	0.00610324	2	0.00295181	4	0.00707464	3	0.00443977
methionyl glutamyl tRNA synthetase complex (GO:0017102)	0	0	0	0	0	0	1	0.00176866	0	0
methyl accepting chemotaxis protein complex (GO:0098561)	2	0.00287687	2	0.00305162	2	0.00295181	2	0.00353732	3	0.00443977
methylation (GO:0032259)	128	0.18412	119	0.181571	127	0.18744	108	0.191015	121	0.179071
microgametogenesis (GO:0055046)	0	0	0	0	1	0.00147591	0	0	0	0
microtubule associated complex (GO:0005875)	13	0.0186997	12	0.0183097	17	0.0250904	9	0.0159179	15	0.0221989
microtubule organizing center localization (GO:0061842)	1	0.00143843	1	0.00152581	2	0.00295181	3	0.00530598	2	0.00295985
microtubule-based process (GO:0007017)	31	0.0445915	27	0.0411968	34	0.0501808	19	0.0336045	30	0.0443977
midbody (GO:0030496)	3	0.0043153	3	0.00457743	3	0.00442772	1	0.00176866	2	0.00295985
mitochondrial membrane part (GO:0044455)	72	0.103567	66	0.100703	66	0.0974098	62	0.109657	79	0.116914
mitochondrial nucleoid (GO:0042645)	0	0	0	0	0	0	1	0.00176866	0	0
mitochondrial protein complex (GO:0098798)	75	0.107883	69	0.105281	68	0.100362	62	0.109657	79	0.116914
MMXD complex (GO:0071817)	0	0	0	0	0	0	1	0.00176866	1	0.00147992
modified amino acid binding (GO:0072341)	29	0.0417146	30	0.0457743	36	0.0531326	14	0.0247612	30	0.0443977
molecular adaptor activity (GO:0060090)	4	0.00575374	4	0.00610324	6	0.00885544	3	0.00530598	4	0.0059197
molybdopterin synthase complex (GO:0019008)	14	0.0201381	12	0.0183097	12	0.0177109	12	0.0212239	12	0.0177591
morphogenesis of a branching structure (GO:0001763)	3	0.0043153	3	0.00457743	3	0.00442772	1	0.00176866	3	0.00443977
movement in environment of other organism involved in symbiotic interaction (GO:0052192)	2	0.00287687	2	0.00305162	2	0.00295181	0	0	0	0
movement of cell or subcellular component (GO:0006928)	38	0.0546605	34	0.0518775	41	0.0605121	29	0.0512911	37	0.0547572
Mre11 complex (GO:0030870)	2	0.00287687	2	0.00305162	2	0.00295181	2	0.00353732	4	0.0059197
multi-multicellular organism process (GO:0044706)	8	0.0115075	8	0.0122065	10	0.0147591	8	0.0141493	10	0.0147992
multi-organism cellular process (GO:0044764)	44	0.0632911	42	0.064084	46	0.0678917	50	0.088433	46	0.0680765
multi-organism reproductive process (GO:0044703)	54	0.0776755	48	0.0732388	62	0.0915062	40	0.0707464	46	0.0680765
multicellular organism development (GO:0007275)	187	0.268987	173	0.263965	184	0.271567	143	0.252918	173	0.256027
multicellular organism growth (GO:0035264)	1	0.00143843	1	0.00152581	1	0.00147591	0	0	0	0
multicellular organism reproduction (GO:0032504)	56	0.0805524	50	0.0762905	60	0.0885544	34	0.0601344	44	0.0651167
multicellular organismal homeostasis (GO:0048871)	9	0.0129459	8	0.0122065	8	0.0118072	7	0.0123806	2	0.00295985
multicellular organismal reproductive process (GO:0048609)	27	0.0388377	24	0.0366194	30	0.0442772	17	0.0300672	22	0.0325583
multicellular organismal signaling (GO:0035637)	26	0.0373993	22	0.0335678	34	0.0501808	20	0.0353732	32	0.0473576
muscle adaptation (GO:0043500)	1	0.00143843	1	0.00152581	1	0.00147591	0	0	1	0.00147992
muscle cell proliferation (GO:0033002)	3	0.0043153	3	0.00457743	2	0.00295181	3	0.00530598	3	0.00443977
myelin sheath (GO:0043209)	0	0	0	0	0	0	0	0	1	0.00147992
myeloid cell homeostasis (GO:0002262)	3	0.0043153	3	0.00457743	3	0.00442772	1	0.00176866	3	0.00443977
myosin complex (GO:0016459)	0	0	0	0	0	0	0	0	2	0.00295985
negative regulation of biological process (GO:0048519)	246	0.353855	227	0.346359	246	0.363073	204	0.360807	229	0.338903
negative regulation of cell proliferation (GO:0008285)	6	0.00863061	6	0.00915485	6	0.00885544	4	0.00707464	4	0.0059197
negative regulation of cellular process (GO:0048523)	422	0.60702	390	0.595066	420	0.61988	352	0.622568	400	0.59197
negative regulation of cellular protein localization (GO:1903828)	6	0.00863061	5	0.00762905	5	0.00737953	5	0.0088433	1	0.00147992
negative regulation of circadian rhythm (GO:0042754)	2	0.00287687	2	0.00305162	2	0.00295181	1	0.00176866	2	0.00295985
negative regulation of developmental process (GO:0051093)	28	0.0402762	24	0.0366194	22	0.0324699	20	0.0353732	22	0.0325583
negative regulation of DNA-binding transcription factor activity (GO:0043433)	4	0.00575374	4	0.00610324	6	0.00885544	2	0.00353732	4	0.0059197
negative regulation of establishment of protein localization (GO:1904950)	6	0.00863061	5	0.00762905	5	0.00737953	4	0.00707464	1	0.00147992
negative regulation of growth (GO:0045926)	16	0.023015	16	0.0244129	16	0.0236145	18	0.0318359	14	0.0207189
negative regulation of GTPase activity (GO:0034260)	0	0	0	0	0	0	1	0.00176866	0	0
negative regulation of guanyl-nucleotide exchange factor activity (GO:1905098)	0	0	0	0	0	0	1	0.00176866	0	0
negative regulation of immune system process (GO:0002683)	14	0.0201381	12	0.0183097	16	0.0236145	10	0.0176866	8	0.0118394
negative regulation of lipid localization (GO:1905953)	1	0.00143843	1	0.00152581	2	0.00295181	0	0	0	0
negative regulation of locomotion (GO:0040013)	4	0.00575374	4	0.00610324	2	0.00295181	0	0	4	0.0059197
negative regulation of metabolic process (GO:0009892)	338	0.486191	316	0.482156	344	0.507712	298	0.52706	306	0.452857
negative regulation of multi-organism process (GO:0043901)	4	0.00575374	4	0.00610324	4	0.00590362	8	0.0141493	6	0.00887955
negative regulation of multicellular organismal process (GO:0051241)	18	0.0258918	16	0.0244129	16	0.0236145	16	0.0282985	14	0.0207189
negative regulation of reproductive process (GO:2000242)	0	0	0	0	0	0	4	0.00707464	0	0
negative regulation of response to stimulus (GO:0048585)	102	0.14672	98	0.149529	112	0.165301	74	0.130881	90	0.133193
negative regulation of signaling (GO:0023057)	76	0.109321	70	0.106807	86	0.126928	54	0.0955076	74	0.109514
negative regulation of transport (GO:0051051)	7	0.010069	7	0.0106807	7	0.0103313	7	0.0123806	5	0.00739962
neural precursor cell proliferation (GO:0061351)	8	0.0115075	7	0.0106807	12	0.0177109	5	0.0088433	7	0.0103595
neuromuscular junction (GO:0031594)	1	0.00143843	1	0.00152581	1	0.00147591	0	0	1	0.00147992
neuron part (GO:0097458)	45	0.0647296	43	0.0656098	45	0.0664158	37	0.0654404	37	0.0547572
neuron to neuron synapse (GO:0098984)	3	0.0043153	2	0.00305162	2	0.00295181	0	0	1	0.00147992
neurotransmitter binding (GO:0042165)	3	0.0043153	3	0.00457743	4	0.00590362	2	0.00353732	4	0.0059197
neurotransmitter transporter activity	2	0.00287687	2	0.00305162	2	0.00295181	0	0	1	0.00147992
nitrogen compound metabolic process (GO:0006807)	2342	3.36881	2212	3.37509	2248	3.31784	1906	3.37106	2306	3.41271
non-membrane-bounded organelle (GO:0043228)	340	0.489068	321	0.489785	336	0.495904	273	0.482844	309	0.457297
nuclear outer membrane (GO:0005640)	4	0.00575374	4	0.00610324	4	0.00590362	3	0.00530598	4	0.0059197
nuclear outer membrane-endoplasmic reticulum membrane network (GO:0042175)	136	0.195627	132	0.201407	130	0.191868	114	0.201627	132	0.19535
nuclear pore (GO:0005643)	0	0	0	0	0	0	0	0	1	0.00147992
organ growth (GO:0035265)	1	0.00143843	1	0.00152581	1	0.00147591	0	0	0	0
organellar ribosome (GO:0000313)	1	0.00143843	1	0.00152581	1	0.00147591	1	0.00176866	1	0.00147992
organelle lumen (GO:0043233)	366	0.526467	350	0.534033	362	0.534278	292	0.516449	340	0.503174
organelle membrane (GO:0031090)	516	0.742232	480	0.732388	500	0.737953	452	0.799434	526	0.77844
organelle part (GO:0044422)	772	1.11047	717	1.09401	749	1.10545	642	1.13548	759	1.12326
organic cyclic compound binding (GO:0097159)	1563	2.24827	1480	2.2582	1511	2.23009	1272	2.24973	1520	2.24949
organic substance metabolic process (GO:0071704)	2683	3.85932	2537	3.87098	2584	3.81374	2193	3.87867	2655	3.9292
organism emergence from protective structure (GO:0071684)	0	0	0	0	0	0	1	0.00176866	0	0
ossification (GO:0001503)	3	0.0043153	3	0.00457743	3	0.00442772	4	0.00707464	2	0.00295985
other organism cell (GO:0044216)	4	0.00575374	3	0.00457743	4	0.00590362	7	0.0123806	5	0.00739962
other organism membrane (GO:0044218)	0	0	0	0	0	0	0	0	2	0.00295985
other organism part (GO:0044217)	4	0.00575374	3	0.00457743	4	0.00590362	7	0.0123806	6	0.00887955
outer membrane (GO:0019867)	35	0.0503452	34	0.0518775	34	0.0501808	29	0.0512911	32	0.0473576
oxidation-reduction process (GO:0055114)	690	0.99252	644	0.982621	687	1.01395	558	0.986912	654	0.967871
oxidoreductase activity (GO:0016491)	687	0.988205	636	0.970415	688	1.01542	549	0.970994	671	0.99303
oxidoreductase complex (GO:1990204)	52	0.0747986	44	0.0671356	45	0.0664158	46	0.0813583	45	0.0665966
oxygen carrier activity (GO:0005344)	2	0.00287687	2	0.00305162	2	0.00295181	2	0.00353732	2	0.00295985
pattern binding (GO:0001871)	11	0.0158228	11	0.0167839	10	0.0147591	6	0.010612	10	0.0147992
pattern specification process (GO:0007389)	14	0.0201381	12	0.0183097	10	0.0147591	10	0.0176866	6	0.00887955
PeBoW complex (GO:0070545)	0	0	0	0	0	0	1	0.00176866	0	0
peptidoglycan muralytic activity (GO:0061783)	29	0.0417146	25	0.0381452	23	0.0339458	18	0.0318359	27	0.039958
periplasmic space (GO:0042597)	64	0.0920598	61	0.0930744	57	0.0841266	50	0.088433	47	0.0695565
peroxidase activity (GO:0004601)	21	0.0302071	19	0.0289904	19	0.0280422	13	0.0229926	18	0.0266386
peroxiredoxin activity (GO:0051920)	12	0.0172612	11	0.0167839	11	0.016235	7	0.0123806	11	0.0162792
phenotypic switching (GO:0036166)	1	0.00143843	0	0	1	0.00147591	0	0	3	0.00443977
phosphorelay response regulator activity (GO:0000156)	181	0.260357	176	0.268542	173	0.255332	155	0.274142	181	0.267866
photoreceptor cell maintenance (GO:0045494)	4	0.00575374	4	0.00610324	3	0.00442772	1	0.00176866	1	0.00147992
photosynthetic membrane (GO:0034357)	171	0.245972	164	0.250233	170	0.250904	163	0.288291	178	0.263427
pigment metabolic process (GO:0042440)	123	0.176928	111	0.169365	114	0.168253	110	0.194553	120	0.177591
plasma lipoprotein particle clearance (GO:0034381)	1	0.00143843	1	0.00152581	1	0.00147591	0	0	0	0
plasma membrane (GO:0005886)	1184	1.70311	1102	1.68144	1142	1.68548	946	1.67315	1108	1.63976
plasma membrane part (GO:0044459)	348	0.500575	316	0.482156	342	0.50476	294	0.519986	314	0.464696
plasma membrane region (GO:0098590)	15	0.0215765	12	0.0183097	15	0.0221386	9	0.0159179	11	0.0162792
plasma membrane-derived photosystem I (GO:0030094)	5	0.00719217	4	0.00610324	4	0.00590362	4	0.00707464	4	0.0059197
plasma membrane-derived thylakoid photosystem II (GO:0030096)	17	0.0244534	12	0.0183097	17	0.0250904	14	0.0247612	16	0.0236788
plasmid maintenance (GO:0006276)	0	0	0	0	0	0	0	0	1	0.00147992
plasmodesma (GO:0009506)	9	0.0129459	8	0.0122065	8	0.0118072	10	0.0176866	11	0.0162792
plastid nucleoid (GO:0042646)	6	0.00863061	6	0.00915485	6	0.00885544	2	0.00353732	3	0.00443977
platinum binding (GO:1904012)	1	0.00143843	1	0.00152581	1	0.00147591	0	0	2	0.00295985
pole plasm protein localization (GO:0007318)	1	0.00143843	1	0.00152581	1	0.00147591	0	0	0	0
pollination (GO:0009856)	2	0.00287687	2	0.00305162	2	0.00295181	2	0.00353732	3	0.00443977
polyamine binding (GO:0019808)	3	0.0043153	2	0.00305162	2	0.00295181	2	0.00353732	1	0.00147992
polyketide synthase complex (GO:0034081)	8	0.0115075	8	0.0122065	10	0.0147591	2	0.00353732	6	0.00887955
polyphosphate kinase complex (GO:0009358)	2	0.00287687	2	0.00305162	1	0.00147591	1	0.00176866	2	0.00295985
positive regulation of action potential (GO:0045760)	1	0.00143843	1	0.00152581	1	0.00147591	1	0.00176866	1	0.00147992
positive regulation of biological process (GO:0048518)	230	0.33084	215	0.328049	228	0.336507	176	0.311284	212	0.313744
positive regulation of cell adhesion (GO:0045785)	3	0.0043153	3	0.00457743	4	0.00590362	2	0.00353732	3	0.00443977
positive regulation of cell proliferation (GO:0008284)	6	0.00863061	6	0.00915485	5	0.00737953	5	0.0088433	8	0.0118394
positive regulation of cellular component biogenesis (GO:0044089)	6	0.00863061	6	0.00915485	6	0.00885544	5	0.0088433	6	0.00887955
positive regulation of cellular process (GO:0048522)	390	0.56099	360	0.549291	384	0.566748	286	0.505837	348	0.515014
positive regulation of cellular protein localization (GO:1903829)	6	0.00863061	6	0.00915485	7	0.0103313	5	0.0088433	1	0.00147992
positive regulation of circadian rhythm (GO:0042753)	1	0.00143843	1	0.00152581	1	0.00147591	1	0.00176866	1	0.00147992
positive regulation of developmental process (GO:0051094)	26	0.0373993	22	0.0335678	24	0.0354217	12	0.0212239	20	0.0295985
positive regulation of establishment of protein localization (GO:1904951)	2	0.00287687	2	0.00305162	2	0.00295181	1	0.00176866	2	0.00295985
positive regulation of growth (GO:0045927)	24	0.0345224	22	0.0335678	16	0.0236145	26	0.0459851	16	0.0236788
positive regulation of hemostasis (GO:1900048)	1	0.00143843	1	0.00152581	1	0.00147591	1	0.00176866	1	0.00147992
positive regulation of immune system process (GO:0002684)	20	0.0287687	20	0.0305162	26	0.0383736	16	0.0282985	16	0.0236788
positive regulation of lipid localization (GO:1905954)	1	0.00143843	1	0.00152581	1	0.00147591	2	0.00353732	1	0.00147992
positive regulation of locomotion (GO:0040017)	10	0.0143843	10	0.0152581	10	0.0147591	10	0.0176866	14	0.0207189
positive regulation of metabolic process (GO:0009893)	290	0.417146	278	0.424175	282	0.416205	220	0.389105	248	0.367021
positive regulation of multi-organism process (GO:0043902)	8	0.0115075	8	0.0122065	8	0.0118072	10	0.0176866	8	0.0118394
positive regulation of multicellular organismal process (GO:0051240)	38	0.0546605	36	0.0549291	38	0.0560844	32	0.0565971	24	0.0355182
positive regulation of reproductive process (GO:2000243)	2	0.00287687	2	0.00305162	2	0.00295181	2	0.00353732	0	0
positive regulation of response to stimulus (GO:0048584)	74	0.106444	74	0.11291	84	0.123976	70	0.123806	80	0.118394
positive regulation of signaling (GO:0023056)	42	0.0604143	40	0.0610324	56	0.0826507	38	0.0672091	50	0.0739962
positive regulation of transport (GO:0051050)	9	0.0129459	8	0.0122065	9	0.0132832	8	0.0141493	10	0.0147992
post-embryonic development (GO:0009791)	35	0.0503452	36	0.0549291	38	0.0560844	27	0.0477538	29	0.0429178
postsynapse (GO:0098794)	12	0.0172612	8	0.0122065	12	0.0177109	8	0.0141493	10	0.0147992
postsynaptic specialization (GO:0099572)	9	0.0129459	9	0.0137323	6	0.00885544	6	0.010612	6	0.00887955
postsynaptic specialization membrane (GO:0099634)	1	0.00143843	1	0.00152581	1	0.00147591	1	0.00176866	0	0
presynapse (GO:0098793)	7	0.010069	6	0.00915485	5	0.00737953	4	0.00707464	5	0.00739962
presynaptic active zone (GO:0048786)	2	0.00287687	2	0.00305162	1	0.00147591	0	0	1	0.00147992
primary metabolic process (GO:0044238)	2474	3.55869	2344	3.5765	2374	3.5038	2023	3.578	2439	3.60954
process utilizing autophagic mechanism (GO:0061919)	7	0.010069	7	0.0106807	7	0.0103313	4	0.00707464	5	0.00739962
production of molecular mediator involved in inflammatory response (GO:0002532)	1	0.00143843	1	0.00152581	1	0.00147591	1	0.00176866	1	0.00147992
production of molecular mediator of immune response (GO:0002440)	1	0.00143843	1	0.00152581	1	0.00147591	1	0.00176866	1	0.00147992
prospore membrane (GO:0005628)	2	0.00287687	2	0.00305162	2	0.00295181	0	0	0	0
proteasome accessory complex (GO:0022624)	4	0.00575374	3	0.00457743	4	0.00590362	3	0.00530598	3	0.00443977
proteasome regulatory particle (GO:0005838)	0	0	0	0	0	0	1	0.00176866	1	0.00147992
protein activation cascade (GO:0072376)	1	0.00143843	1	0.00152581	2	0.00295181	0	0	1	0.00147992
protein binding (GO:0005515)	655	0.942175	620	0.946002	644	0.950483	508	0.898479	614	0.908674
protein complex involved in cell adhesion (GO:0098636)	0	0	0	0	0	0	0	0	1	0.00147992
protein folding (GO:0006457)	45	0.0647296	39	0.0595066	34	0.0501808	35	0.0619031	35	0.0517974
protein serine/threonine phosphatase complex (GO:0008287)	5	0.00719217	6	0.00915485	5	0.00737953	5	0.0088433	2	0.00295985
protein transporter activity (GO:0140318)	40	0.0575374	39	0.0595066	38	0.0560844	36	0.0636717	44	0.0651167
protein unfolding (GO:0043335)	1	0.00143843	1	0.00152581	1	0.00147591	0	0	0	0
protein-containing complex binding (GO:0044877)	30	0.043153	28	0.0427227	31	0.0457531	35	0.0619031	29	0.0429178
protein-containing complex localization (GO:0031503)	13	0.0186997	11	0.0167839	17	0.0250904	11	0.0194553	15	0.0221989
protein-containing complex scaffold activity (GO:0032947)	2	0.00287687	2	0.00305162	3	0.00442772	4	0.00707464	3	0.00443977
protein-DNA complex (GO:0032993)	29	0.0417146	29	0.0442485	27	0.0398495	19	0.0336045	28	0.0414379
Prp19 complex (GO:0000974)	1	0.00143843	1	0.00152581	0	0	1	0.00176866	1	0.00147992
receptor complex (GO:0043235)	3	0.0043153	3	0.00457743	3	0.00442772	3	0.00530598	4	0.0059197
receptor regulator activity (GO:0030545)	1	0.00143843	1	0.00152581	1	0.00147591	1	0.00176866	1	0.00147992
RecQ helicase-Topo III complex (GO:0031422)	0	0	0	0	0	0	0	0	1	0.00147992
regulation of action potential (GO:0098900)	1	0.00143843	1	0.00152581	1	0.00147591	2	0.00353732	2	0.00295985
regulation of asexual reproduction (GO:1903664)	1	0.00143843	1	0.00152581	1	0.00147591	1	0.00176866	1	0.00147992
regulation of biological process (GO:0050789)	958	1.37802	903	1.37781	937	1.38292	793	1.40255	929	1.37485
regulation of biological quality (GO:0065008)	343	0.493383	327	0.49894	341	0.503284	277	0.489919	333	0.492815
regulation of cell adhesion (GO:0030155)	7	0.010069	6	0.00915485	8	0.0118072	6	0.010612	6	0.00887955
regulation of cell proliferation (GO:0042127)	17	0.0244534	16	0.0244129	16	0.0236145	15	0.0265299	18	0.0266386
regulation of cellular component biogenesis (GO:0044087)	34	0.0489068	31	0.0473001	32	0.047229	26	0.0459851	24	0.0355182
regulation of cellular process (GO:0050794)	1760	2.53165	1658	2.52979	1720	2.53856	1458	2.57871	1700	2.51587
regulation of circadian rhythm (GO:0042752)	7	0.010069	7	0.0106807	7	0.0103313	6	0.010612	6	0.00887955
regulation of developmental process (GO:0050793)	150	0.215765	142	0.216665	142	0.209579	128	0.226388	128	0.18943
regulation of growth (GO:0040008)	42	0.0604143	40	0.0610324	34	0.0501808	40	0.0707464	42	0.0621568
regulation of guanyl-nucleotide exchange factor activity (GO:1905097)	0	0	0	0	0	0	1	0.00176866	0	0
regulation of hemostasis (GO:1900046)	1	0.00143843	1	0.00152581	1	0.00147591	1	0.00176866	1	0.00147992
regulation of immune system process (GO:0002682)	26	0.0373993	26	0.039671	32	0.047229	28	0.0495225	28	0.0414379
regulation of localization (GO:0032879)	142	0.204258	136	0.20751	136	0.200723	102	0.180403	118	0.174631
regulation of locomotion (GO:0040012)	22	0.0316456	20	0.0305162	22	0.0324699	16	0.0282985	26	0.038478
regulation of metabolic process (GO:0019222)	1340	1.9275	1254	1.91336	1302	1.92163	1124	1.98797	1296	1.91798
regulation of molecular function (GO:0065009)	120	0.172612	114	0.173942	123	0.181536	93	0.164485	120	0.177591
regulation of multi-organism process (GO:0043900)	26	0.0373993	26	0.039671	24	0.0354217	26	0.0459851	28	0.0414379
regulation of multicellular organismal process (GO:0051239)	86	0.123705	76	0.115961	82	0.121024	82	0.14503	68	0.100635
regulation of nitrogen utilization (GO:0006808)	26	0.0373993	26	0.039671	22	0.0324699	14	0.0247612	22	0.0325583
regulation of plasma lipoprotein particle levels (GO:0097006)	1	0.00143843	1	0.00152581	1	0.00147591	0	0	0	0
regulation of reproductive process (GO:2000241)	2	0.00287687	2	0.00305162	2	0.00295181	4	0.00707464	0	0
regulation of response to stimulus (GO:0048583)	256	0.368239	240	0.366194	248	0.366025	228	0.403254	262	0.38774
regulation of signaling (GO:0023051)	172	0.247411	160	0.244129	168	0.247952	130	0.229926	162	0.239748
reproduction of a single-celled organism (GO:0032505)	4	0.00575374	4	0.00610324	4	0.00590362	5	0.0088433	5	0.00739962
reproductive process (GO:0022414)	65	0.0934983	61	0.0930744	72	0.106265	49	0.0866643	65	0.0961951
reproductive process in single-celled organism (GO:0022413)	1	0.00143843	1	0.00152581	1	0.00147591	1	0.00176866	1	0.00147992
respiratory burst (GO:0045730)	1	0.00143843	1	0.00152581	1	0.00147591	1	0.00176866	1	0.00147992
respiratory chain (GO:0098803)	84	0.120829	72	0.109858	74	0.109217	67	0.1185	81	0.119874
response to abiotic stimulus (GO:0009628)	231	0.332278	221	0.337204	232	0.34241	195	0.344889	222	0.328543
response to activity (GO:0014823)	0	0	0	0	0	0	1	0.00176866	0	0
response to biotic stimulus (GO:0009607)	73	0.105006	68	0.103755	75	0.110693	64	0.113194	64	0.0947152
response to chemical (GO:0042221)	595	0.855869	552	0.842247	581	0.857501	452	0.799434	547	0.809519
response to endogenous stimulus (GO:0009719)	125	0.179804	120	0.183097	118	0.174157	95	0.168023	113	0.167232
response to estrogen (GO:0043627)	1	0.00143843	1	0.00152581	0	0	1	0.00176866	0	0
response to external stimulus (GO:0009605)	253	0.363924	243	0.370772	252	0.371928	215	0.380262	243	0.359622
response to other organism (GO:0051707)	66	0.0949367	62	0.0946002	68	0.100362	57	0.100814	60	0.0887955
response to redox state (GO:0051775)	0	0	0	0	0	0	0	0	1	0.00147992
response to stress (GO:0006950)	487	0.700518	461	0.703398	489	0.721718	369	0.652635	445	0.658567
rhythmic behavior (GO:0007622)	2	0.00287687	2	0.00305162	2	0.00295181	4	0.00707464	0	0
riboflavin synthase complex (GO:0009349)	2	0.00287687	2	0.00305162	2	0.00295181	2	0.00353732	2	0.00295985
ribonuclease H2 complex (GO:0032299)	1	0.00143843	1	0.00152581	1	0.00147591	0	0	1	0.00147992
ribonucleoprotein complex (GO:1990904)	139	0.199942	128	0.195304	126	0.185964	126	0.222851	133	0.19683
RQC complex (GO:1990112)	2	0.00287687	2	0.00305162	2	0.00295181	0	0	0	0
scavenger receptor activity (GO:0005044)	2	0.00287687	2	0.00305162	2	0.00295181	0	0	0	0
secondary metabolic process (GO:0019748)	77	0.110759	74	0.11291	88	0.12988	48	0.0848956	72	0.106555
secretion by cell (GO:0032940)	41	0.0589758	38	0.0579807	48	0.0708435	33	0.0583658	38	0.0562371
seed germination (GO:0009845)	4	0.00575374	4	0.00610324	6	0.00885544	3	0.00530598	6	0.00887955
selenium binding (GO:0008430)	2	0.00287687	2	0.00305162	2	0.00295181	2	0.00353732	1	0.00147992
septin complex (GO:0031105)	1	0.00143843	1	0.00152581	0	0	0	0	0	0
septum digestion after cytokinesis (GO:0000920)	5	0.00719217	5	0.00762905	5	0.00737953	4	0.00707464	5	0.00739962
sexual reproduction (GO:0019953)	25	0.0359609	23	0.0350936	28	0.0413254	18	0.0318359	22	0.0325583
side of membrane (GO:0098552)	12	0.0172612	11	0.0167839	11	0.016235	10	0.0176866	11	0.0162792
sigma factor activity (GO:0016987)	13	0.0186997	12	0.0183097	14	0.0206627	7	0.0123806	13	0.019239
signal transduction (GO:0007165)	824	1.18527	794	1.21149	796	1.17482	662	1.17085	796	1.17802
signaling receptor activity (GO:0038023)	156	0.224396	150	0.228871	149	0.21991	133	0.235232	165	0.244188
site of polarized growth (GO:0030427)	3	0.0043153	4	0.00610324	3	0.00442772	0	0	4	0.0059197
Ski complex (GO:0055087)	1	0.00143843	1	0.00152581	1	0.00147591	1	0.00176866	1	0.00147992
small molecule binding (GO:0036094)	1143	1.64413	1092	1.66618	1107	1.63383	934	1.65193	1131	1.67379
small molecule metabolic process (GO:0044281)	1538	2.21231	1456	2.22158	1495	2.20648	1254	2.2179	1532	2.26724
sperm part (GO:0097223)	1	0.00143843	1	0.00152581	1	0.00147591	2	0.00353732	2	0.00295985
spitzenkorper (GO:0031521)	0	0	0	0	0	0	0	0	2	0.00295985
spore germination (GO:0009847)	29	0.0417146	25	0.0381452	23	0.0339458	19	0.0336045	23	0.0340383
sporulation (GO:0043934)	28	0.0402762	26	0.039671	30	0.0442772	24	0.0424478	39	0.0577171
stem cell population maintenance (GO:0019827)	2	0.00287687	2	0.00305162	2	0.00295181	1	0.00176866	1	0.00147992
stem cell proliferation (GO:0072089)	8	0.0115075	7	0.0106807	12	0.0177109	4	0.00707464	6	0.00887955
stomatal movement (GO:0010118)	0	0	0	0	0	0	2	0.00353732	0	0
structural constituent of cytoskeleton (GO:0005200)	1	0.00143843	1	0.00152581	1	0.00147591	0	0	0	0
structural constituent of eye lens (GO:0005212)	0	0	0	0	1	0.00147591	0	0	0	0
structural constituent of ribosome (GO:0003735)	62	0.089183	60	0.0915485	62	0.0915062	62	0.109657	64	0.0947152
sulfiredoxin activity (GO:0032542)	1	0.00143843	1	0.00152581	1	0.00147591	1	0.00176866	1	0.00147992
sulfite reductase complex (NADPH) (GO:0009337)	3	0.0043153	2	0.00305162	3	0.00442772	3	0.00530598	4	0.0059197
sulfur compound binding (GO:1901681)	55	0.0791139	51	0.0778163	51	0.0752712	45	0.0795897	47	0.0695565
superoxide dismutase activity (GO:0004784)	5	0.00719217	5	0.00762905	5	0.00737953	3	0.00530598	5	0.00739962
supramolecular polymer (GO:0099081)	21	0.0302071	20	0.0305162	23	0.0339458	14	0.0247612	19	0.0281186
synapse part (GO:0044456)	13	0.0186997	11	0.0167839	12	0.0177109	9	0.0159179	10	0.0147992
synaptic membrane (GO:0097060)	4	0.00575374	3	0.00457743	4	0.00590362	4	0.00707464	4	0.0059197
synaptic vesicle (GO:0008021)	0	0	0	0	0	0	0	0	1	0.00147992
synaptic vesicle membrane (GO:0030672)	0	0	0	0	0	0	0	0	1	0.00147992
system process (GO:0003008)	44	0.0632911	39	0.0595066	49	0.0723194	30	0.0530598	44	0.0651167
taxis (GO:0042330)	104	0.149597	100	0.152581	100	0.147591	87	0.153873	103	0.152432
thioredoxin-disulfide reductase activity (GO:0004791)	5	0.00719217	5	0.00762905	5	0.00737953	1	0.00176866	4	0.0059197
tissue migration (GO:0090130)	2	0.00287687	2	0.00305162	3	0.00442772	1	0.00176866	1	0.00147992
tissue remodeling (GO:0048771)	1	0.00143843	1	0.00152581	1	0.00147591	1	0.00176866	1	0.00147992
toxic substance binding (GO:0015643)	3	0.0043153	3	0.00457743	4	0.00590362	3	0.00530598	1	0.00147992
toxin catabolic process (GO:0009407)	4	0.00575374	4	0.00610324	4	0.00590362	3	0.00530598	5	0.00739962
transcription coregulator activity (GO:0003712)	12	0.0172612	13	0.0198355	10	0.0147591	9	0.0159179	11	0.0162792
transcription factor complex (GO:0005667)	194	0.279056	183	0.279223	178	0.262711	155	0.274142	189	0.279706
transcriptional repressor complex (GO:0017053)	2	0.00287687	2	0.00305162	1	0.00147591	2	0.00353732	0	0
transferase activity (GO:0016740)	1133	1.62975	1065	1.62499	1095	1.61612	891	1.57588	1138	1.68415
translation factor activity, non-nucleic acid binding (GO:0045183)	3	0.0043153	3	0.00457743	3	0.00442772	4	0.00707464	2	0.00295985
translation release factor complex (GO:0018444)	3	0.0043153	3	0.00457743	3	0.00442772	3	0.00530598	3	0.00443977
translation repressor activity (GO:0030371)	0	0	0	0	0	0	1	0.00176866	0	0
transmembrane transporter activity (GO:0022857)	363	0.522152	342	0.521827	347	0.512139	277	0.489919	330	0.488375
transporter complex (GO:1990351)	61	0.0877445	59	0.0900227	59	0.0870784	50	0.088433	56	0.0828758
transposition (GO:0032196)	13	0.0186997	13	0.0198355	12	0.0177109	10	0.0176866	21	0.0310784
tricarboxylic acid cycle enzyme complex (GO:0045239)	6	0.00863061	6	0.00915485	6	0.00885544	6	0.010612	5	0.00739962
tRNA-splicing ligase complex (GO:0072669)	1	0.00143843	1	0.00152581	1	0.00147591	0	0	0	0
tubulin complex (GO:0045298)	3	0.0043153	4	0.00610324	4	0.00590362	1	0.00176866	4	0.0059197
type I protein secretion system complex (GO:0030256)	24	0.0345224	24	0.0366194	20	0.0295181	14	0.0247612	22	0.0325583
type II protein secretion system complex (GO:0015627)	10	0.0143843	10	0.0152581	10	0.0147591	10	0.0176866	8	0.0118394
vascular transport (GO:0010232)	2	0.00287687	2	0.00305162	2	0.00295181	2	0.00353732	2	0.00295985
viral capsid (GO:0019028)	2	0.00287687	2	0.00305162	2	0.00295181	2	0.00353732	2	0.00295985
viral procapsid (GO:0046729)	2	0.00287687	2	0.00305162	2	0.00295181	2	0.00353732	2	0.00295985
virion part (GO:0044423)	4	0.00575374	4	0.00610324	4	0.00590362	4	0.00707464	4	0.0059197
visual behavior (GO:0007632)	2	0.00287687	2	0.00305162	2	0.00295181	2	0.00353732	4	0.0059197
whole membrane (GO:0098805)	101	0.145282	92	0.140374	96	0.141687	0	0	107	0.158352
TOTAL	69520	100	65539	100	67755	100	56540	100	67571	100
