# Supplementary material for: Evaluating Eucalyptus leaf colonization by Brasilonema octagenarum (Cyanobacteria, Scytonemataceae) using in planta experiments and genomics
Source: PeerJ. 2020 May 27;8:e9158. doi: 10.7717/peerj.9158 (PMC7261140; doi:10.7717/peerj.9158)
Supplement: Supplemental Information 4 [file peerj-08-9158-s006.gb]

LOCUS       NODE_113_116416_cov_1.311986116416 bp   DNA linear  BCT 25-JUN-2018
DEFINITION  Brasilonema octagenarum UFV-OR1, whole genome shotgun sequence.
ACCESSION   
VERSION
DBLINK      BioProject: PRJNA477356
            BioSample: SAMN09468269
KEYWORDS    WGS.
SOURCE      Brasilonema octagenarum UFV-OR1
  ORGANISM  Brasilonema octagenarum UFV-OR1
            Bacteria; Cyanobacteria; Nostocales; Scytonemataceae; Brasilonema.
REFERENCE   1  (bases 1 to 116416)
  AUTHORS   Alvarenga,D.O., Fiore,M.F. and Varani,A.M.
  TITLE     Comparative genomics of Brasilonema spp. strains
  JOURNAL   Unpublished
REFERENCE   2  (bases 1 to 116416)
  AUTHORS   Alvarenga,D.O., Fiore,M.F. and Varani,A.M.
  TITLE     Direct Submission
  JOURNAL   Submitted (25-JUN-2018) School of Agricultural and Veterinarian
            Sciences, Sao Paulo State University (UNESP), Via de Acesso Prof.
            Paulo Donato Castellane s/n, Jaboticabal, Sao Paulo 14884-900,
            Brazil
COMMENT     Annotation was added by the NCBI Prokaryotic Genome Annotation
            Pipeline (released 2013). Information about the Pipeline can be
            found here: https://www.ncbi.nlm.nih.gov/genome/annotation_prok/
            
            ##Genome-Assembly-Data-START##
            Assembly Method        :: SPAdes v. 3.11.1
            Genome Representation  :: Full
            Expected Final Version :: No
            Genome Coverage        :: 17x
            Sequencing Technology  :: Illumina HiSeq
            ##Genome-Assembly-Data-END##
            
            ##Genome-Annotation-Data-START##
            Annotation Provider               :: NCBI
            Annotation Date                   :: 06/25/2018 17:20:07
            Annotation Pipeline               :: NCBI Prokaryotic Genome
                                                 Annotation Pipeline
            Annotation Method                 :: Best-placed reference protein
                                                 set; GeneMarkS+
            Annotation Software revision      :: 4.5
            Features Annotated                :: Gene; CDS; rRNA; tRNA; ncRNA;
                                                 repeat_region
            Genes (total)                     :: 6,908
            CDS (total)                       :: 6,850
            Genes (coding)                    :: 6,309
            CDS (coding)                      :: 6,309
            Genes (RNA)                       :: 58
            rRNAs                             :: 3, 3, 3 (5S, 16S, 23S)
            complete rRNAs                    :: 3, 3, 3 (5S, 16S, 23S)
            tRNAs                             :: 45
            ncRNAs                            :: 4
            Pseudo Genes (total)              :: 541
            Pseudo Genes (ambiguous residues) :: 7 of 541
            Pseudo Genes (frameshifted)       :: 159 of 541
            Pseudo Genes (incomplete)         :: 330 of 541
            Pseudo Genes (internal stop)      :: 154 of 541
            Pseudo Genes (multiple problems)  :: 101 of 541
            CRISPR Arrays                     :: 9
            ##Genome-Annotation-Data-END##
FEATURES             Location/Qualifiers
     source          1..116416
                     /organism="Brasilonema octagenarum UFV-OR1"
                     /mol_type="genomic DNA"
                     /strain="UFV-OR1"
                     /isolation_source="leaves"
                     /host="orchids"
                     /db_xref="taxon:417115"
                     /country="Brazil: Venda Nova do Imigrante, Minas Gerais"
                     /collection_date="2005"
     gene            790..1425
                     /locus_tag="DP115_00005"
     CDS             790..1425
                     /locus_tag="DP115_00005"
                     /inference="COORDINATES: similar to AA
                     sequence:RefSeq:WP_002615334.1"
                     /note="Derived by automated computational analysis using
                     gene prediction method: Protein Homology."
                     /codon_start=1
                     /transl_table=11
                     /product="glutathione S-transferase"
                     /protein_id="PRJNA477356:DP115_00005"
                     /translation="MIVVHHLNNSRSLRVLWLLEELGIEYEIKYYERDAQTMLAPASL
                     YQIHPLGKSPVITDADLTIAESGAIIEYIVDRYGNGRLIPALGTPERLRYTYWLHYGE
                     GSAMPPLVMKVVFKHFGKGDSGAQDAFIAPQIKLHYDYVEGELRKSTWFVGEEFTAAD
                     IQMSFPLEMLVQLPEQVENRPKIKEFVERIHARPAYKRALERGGAYDLTKF"
     gene            complement(1785..2810)
                     /locus_tag="DP115_00010"
     CDS             complement(1785..2810)
                     /locus_tag="DP115_00010"
                     /EC_number="2.7.1.2"
                     /inference="COORDINATES: similar to AA
                     sequence:RefSeq:WP_015213632.1"
                     /note="Derived by automated computational analysis using
                     gene prediction method: Protein Homology."
                     /codon_start=1
                     /transl_table=11
                     /product="glucokinase"
                     /protein_id="PRJNA477356:DP115_00010"
                     /translation="MTLLLAGDIGGTKTILRLVEASQKASLHTICEERYPSGDFPDLV
                     PMVQKFLLKANTQTPEKACFAIAGPVVQNTAKLTNLVWFLDSERLQQELGISHVSLIN
                     DFAAVGYGVLGLDNQDLLTLQAGKPNPEAPIAIIGAGTGLGQGFLIKQGQNYQVFASE
                     GGHVDFAPRTELEFQLLKYLLSKHDIQRVSVERVVSGMGILAIYQFLRDRKIATESPE
                     IAQIIRKCEQEVGGQEKSVDPGAVIGNAALEKSDRLCEQTMQLFVEAYAAEAGNIALK
                     LLPYGGLYVAGGIAPKILPLIQQDRFIRNFTQKGRMRPLLEDIPVYVVLNQQVGLIGA
                     AICATRL"
     gene            complement(2822..3469)
                     /locus_tag="DP115_00015"
     CDS             complement(2822..3469)
                     /locus_tag="DP115_00015"
                     /inference="COORDINATES: similar to AA
                     sequence:RefSeq:WP_009459424.1"
                     /note="Derived by automated computational analysis using
                     gene prediction method: Protein Homology."
                     /codon_start=1
                     /transl_table=11
                     /product="histidine phosphatase family protein"
                     /protein_id="PRJNA477356:DP115_00015"
                     /translation="MSQIVWIARHANRLDFVNPDWFLTAERRYDPPLSEDGMVQAQQL
                     ANRLKREHITHIFASPFLRTVQTANAVAEVLDLPIKLETGLSEWLNPVWMKEEPLRLL
                     TRALAELFPRIDISYTPRIAVNYPETYEKMQERSGQTARCLTTEFSPENILLVGHGAS
                     VLGAAIGLVGEIARTEVKASLCSLVKVVRQHPEWLLELKGDTSHLTQVEEVIRFN"
     gene            4088..5775
                     /locus_tag="DP115_00020"
                     /pseudo
     CDS             4088..5775
                     /locus_tag="DP115_00020"
                     /inference="COORDINATES: similar to AA
                     sequence:RefSeq:NP_923097.1"
                     /note="frameshifted; internal stop; Derived by automated
                     computational analysis using gene prediction method:
                     Protein Homology."
                     /pseudo
                     /codon_start=1
                     /transl_table=11
                     /product="IS5/IS1182 family transposase"
     gene            6087..6308
                     /locus_tag="DP115_00025"
     CDS             6087..6308
                     /locus_tag="DP115_00025"
                     /inference="COORDINATES: ab initio prediction:GeneMarkS+"
                     /note="Derived by automated computational analysis using
                     gene prediction method: GeneMarkS+."
                     /codon_start=1
                     /transl_table=11
                     /product="hypothetical protein"
                     /protein_id="PRJNA477356:DP115_00025"
                     /translation="MPAHNSRLITPCAQLWSLGLRAYLPWADKESPLSLRGRVFTFIP
                     SEVQPFDRSQGWLAYTWTDCQGLANNESH"
     gene            complement(6335..7036)
                     /locus_tag="DP115_00030"
     CDS             complement(6335..7036)
                     /locus_tag="DP115_00030"
                     /inference="COORDINATES: protein motif:HMM:NF033545.0"
                     /note="Derived by automated computational analysis using
                     gene prediction method: Protein Homology."
                     /codon_start=1
                     /transl_table=11
                     /product="IS630 family transposase"
                     /protein_id="PRJNA477356:DP115_00030"
                     /translation="MSRRDSVKPWLKEQWCIPEVNAEYVLRMEDLLDLYNEPYDPKRP
                     VVCFDETPYQLVEEVRQPLPPEPDQPERYDYEYKRNGTVNLFAYFQPLAGWRHIEVTQ
                     QRTKIDFAKQMKDLVDIYCREAEVIRLVVDNLNIHNPAALYEAFNPQEARRIIQKLEF
                     HYTPKHASWLNQVEIELSVLSRQCLETRIGDRSTLEVEIAAWEKQRNSQRASVNWRFQ
                     TTDARRKMERLYPTV"
     gene            complement(7038..7355)
                     /locus_tag="DP115_00035"
     CDS             complement(7038..7355)
                     /locus_tag="DP115_00035"
                     /inference="COORDINATES: protein motif:HMM:PF13565.4"
                     /note="Derived by automated computational analysis using
                     gene prediction method: Protein Homology."
                     /codon_start=1
                     /transl_table=11
                     /product="hypothetical protein"
                     /protein_id="PRJNA477356:DP115_00035"
                     /translation="MRRFLRRASLNASALKVNVSTVERTRQKFVTGSIDFALEDRPHP
                     PKPRKLDGKQEAFLIATACSSPPEGRTRWTMQLLADELVGIGVVDSICDQTVRCYLKK
                     TFA"
     gene            7743..8606
                     /locus_tag="DP115_00040"
     CDS             7743..8606
                     /locus_tag="DP115_00040"
                     /inference="COORDINATES: similar to AA
                     sequence:RefSeq:WP_017749916.1"
                     /note="Derived by automated computational analysis using
                     gene prediction method: Protein Homology."
                     /codon_start=1
                     /transl_table=11
                     /product="hypothetical protein"
                     /protein_id="PRJNA477356:DP115_00040"
                     /translation="MGSIWELDFYSRPILDENQKKVWEVLVCETPLETRTKIDSVFRF
                     AKYCPSTEVNSVWLRTALEEAISEAGKAPIRIRFFRRQMSNMITKASRDLGISAQPSR
                     RTLLLNQWLEQRMEEVYPQEPGYQAGTNPSVRLENPPPLRLPDALEGKQWIFVTLQQS
                     EFTQMHDWEIGFGEAFPFELAQISPETPIPGILIFSPRALPIAGWISGLELARLKLDD
                     KEEPRLVLETGATESWILANLKNSQTLAEAKSFEEAKQKANGVHFIAVQSNPQEESFA
                     GFWLLQEVNVP"
     gene            8781..10094
                     /locus_tag="DP115_00045"
     CDS             8781..10094
                     /locus_tag="DP115_00045"
                     /inference="COORDINATES: similar to AA
                     sequence:RefSeq:WP_016878622.1"
                     /note="Derived by automated computational analysis using
                     gene prediction method: Protein Homology."
                     /codon_start=1
                     /transl_table=11
                     /product="TldD/PmbA family protein"
                     /protein_id="PRJNA477356:DP115_00045"
                     /translation="MVYKELPNNFLVEELLELSIKSGAEAAEVYQSKSLSRPVFFEAN
                     RLKQLESSQSEGTALRLWRNGCPGLVVAYGPVEPQALVERALALSQLNQPEAVELNGD
                     SKPSYPNLGEDVPIEKLVEWGKEAIAIIRDAYPDVICTSEWECDVETTRLVNTKGLDC
                     HYSDTTLSCYVEAEWVRGDDFLSVSDGQTKRGNLQPDRVAHQILQRLAWAKENVTPPN
                     GRVPVLFTSKAADMLWGTVQAALNAKRVLEKASPWVERIGTPVMSPILTLYQDPKAGP
                     YSCPFDDEGIPTQSLVFIQNGVLQHFYCDRTTGRQLNMASTGNGFRPGLGSYPTPGLF
                     NFLIQPGGESLQQLIQYLDDGLIVDQILGSNGGISGDFSINVDLGYRVQNGHIIGRVK
                     DTMVAGNVYTVLKQLVKLGDDADWNGSCYTPSLLVEGLSSTGKQN"
     gene            complement(10173..10953)
                     /locus_tag="DP115_00050"
                     /pseudo
     CDS             complement(10173..10953)
                     /locus_tag="DP115_00050"
                     /inference="COORDINATES: similar to AA
                     sequence:RefSeq:WP_015120617.1"
                     /note="frameshifted; Derived by automated computational
                     analysis using gene prediction method: Protein Homology."
                     /pseudo
                     /codon_start=1
                     /transl_table=11
                     /product="hypothetical protein"
     gene            11011..11193
                     /locus_tag="DP115_00055"
     CDS             11011..11193
                     /locus_tag="DP115_00055"
                     /inference="COORDINATES: similar to AA
                     sequence:RefSeq:WP_015201463.1"
                     /note="Derived by automated computational analysis using
                     gene prediction method: Protein Homology."
                     /codon_start=1
                     /transl_table=11
                     /product="hypothetical protein"
                     /protein_id="PRJNA477356:DP115_00055"
                     /translation="MKNNFLQIRLSDRRMSKLREYSAIEDKTMTRVLEDFIDSLPTRS
                     VGTPHAANNPVDQEQH"
     gene            11462..14194
                     /locus_tag="DP115_00060"
     CDS             11462..14194
                     /locus_tag="DP115_00060"
                     /inference="COORDINATES: similar to AA
                     sequence:RefSeq:WP_017319021.1"
                     /note="Derived by automated computational analysis using
                     gene prediction method: Protein Homology."
                     /codon_start=1
                     /transl_table=11
                     /product="chloride channel protein"
                     /protein_id="PRJNA477356:DP115_00060"
                     /translation="MLPLVITQSFRTLWQPRRGLAIAEASVIGVVAALSAVFFKFSVG
                     WLGSWRVHCSYLFPAWLVLPVIGVCFGFLAGLLVQRLAPEASGGGIPQVKASLGNVPV
                     RLSWRVAAVKLLSSIIALGSGLTLGRQGPTVHIGAALAAGMSRWVPTSPDHRRQMIAA
                     GAGAGLSAAFNAPIAGMIFVVEELLQDLSGLTLGTAIIASFIGGVVSRLLGGRSLQLD
                     LAATHYSSSFSITEIPFYLILGVLAGLLAALFNRGLIASQRIYRNLHISLPLRVALAG
                     FISGVMVALLPPSFRNNSELREFVITGEVDPSIAALAFVAQFILTLVAFGSGAPGGLF
                     APSLILGSCLGYIIGVFQEHALGLGNPTTYALAGMGAFFSGVSKVPFTAIVIVFEITT
                     DFNLVLPLMIGSVTSYLVAEKIVPGSLYDKLLQLSGITIQKQAPIEGLLTKLTATDVM
                     QRRVDTLEVETSLDETVEAFSRSDHRGFPIVLDGKLVGIVTQSDLRKIRDRNLPKDAS
                     LTEIMTSNPLTVTPVHSLSDVLYLLDRYQISRLPVVEGRRLIGIITRADIIRAEANHI
                     NCENKQSKSRSEPSYVVYQTRSPSTGRGRILVPIANPETAVTLLEMAAAIARDRHYEI
                     ECIQIMPISRHSSPTETPVRTTKSRRLLRLAEALGKKRKIPVHTQIRVAHDPAQAILE
                     TIKERHIDLLLMGWKGSTSTPGRIFGDIVDTIIRRASCDVVLVKLGQDNSKSRKTLNQ
                     PKDLIQNSKLLTPNSALSNPNHQENLPTPQTPQYSFNRWLVPMAGGPNASVAIKLLPA
                     LVTLGNDPKVRLTRIFKPSEIEPDMRILEEAIRQLIRRRKLSSTVFASAIKSDSVAQG
                     VINLVKEEQYDVVILGASREGMLQHAITGNIPEAIASGVDSTVILVRGALTASA"
     gene            complement(15082..15966)
                     /locus_tag="DP115_00065"
     CDS             complement(15082..15966)
                     /locus_tag="DP115_00065"
                     /inference="COORDINATES: similar to AA
                     sequence:RefSeq:WP_015112878.1"
                     /note="Derived by automated computational analysis using
                     gene prediction method: Protein Homology."
                     /codon_start=1
                     /transl_table=11
                     /product="CoA-binding protein"
                     /protein_id="PRJNA477356:DP115_00065"
                     /translation="MNLTPYSKVLIQGFSEYITANHVAQMKANGTNLVAGVNPGWGGQ
                     QIYSLPVFDLVEEVVDKFGVIDTTIICVHPYQVLDAALEAIASNIRQIIIISPGVPPL
                     DMVQLLRKAEAKETLIVGPNSPGIIIPGKILLGTQPSEFYTEGKVGILSRSTTLTYEI
                     ARELTDAGLGQSMSVSIGSDAIVGSSFLQWLQILDEDEATKAIVLVGQPGGDREEAAA
                     RYIAEAIDKPVVAYVAGREAPPAKHWRQTGTLAAVIGRDPDFGTAKNKLAAFSFARVP
                     VAERPSEIPELVKKAMRV"
     gene            complement(16150..17382)
                     /locus_tag="DP115_00070"
     CDS             complement(16150..17382)
                     /locus_tag="DP115_00070"
                     /inference="COORDINATES: similar to AA
                     sequence:RefSeq:WP_016874952.1"
                     /note="Derived by automated computational analysis using
                     gene prediction method: Protein Homology."
                     /codon_start=1
                     /transl_table=11
                     /product="succinate--CoA ligase subunit beta"
                     /protein_id="PRJNA477356:DP115_00070"
                     /translation="MDLLEYQVKEWFANIGIPVLPSQRIDHPTDLKRLKIRYPIVLKS
                     QVNAVERAKVGGVRFVGTTIDAIAAARSIFNLPILGQLPEVLLAETKYETDQEFYLAV
                     VLDTAVCRPILLGCTEAEDIDWESADEKMHYVVVEQEFSPFYARQLALKMGLQGALIQ
                     SVSTVVEKMYHLFVEKDLDLVEINPLGVSASGQVMALNGNVSVNERAIGRHPNIADMA
                     QAMENNDTSSDTIRNLGNWDVVEMNGKIAILGNGAGLVMATLDLVINSGGKPGVCLNL
                     RHASVTDASPTTFKSRLEKALKNIATDKSIQVILINFLGSISQGSEVSQVIGEFVENS
                     MNETQLFMAKSNGGKRRENSFPRLVVRLAGSEFDTARADIAALKTPTDTSITVVENLD
                     KGVAEAIRLAKSTAYRRF"
     gene            17852..18277
                     /locus_tag="DP115_00075"
     CDS             17852..18277
                     /locus_tag="DP115_00075"
                     /inference="COORDINATES: protein motif:HMM:PF07366.10"
                     /note="Derived by automated computational analysis using
                     gene prediction method: Protein Homology."
                     /codon_start=1
                     /transl_table=11
                     /product="ester cyclase"
                     /protein_id="PRJNA477356:DP115_00075"
                     /translation="MSAQQNKEIARQFCEQTWGKGNLAVVEELASHDFKVYYPILPGT
                     LDCEGFKSWVADIHTGFPNLQFTITDAIAEGDKVAISWTAQRTHKGDIKFLNLPPTKK
                     SVSWTGIIIYRIVEGKITEERGQEDALGVLQQLGLIPKL"
     gene            complement(18375..18632)
                     /locus_tag="DP115_00080"
     CDS             complement(18375..18632)
                     /locus_tag="DP115_00080"
                     /inference="COORDINATES: ab initio prediction:GeneMarkS+"
                     /note="Derived by automated computational analysis using
                     gene prediction method: GeneMarkS+."
                     /codon_start=1
                     /transl_table=11
                     /product="hypothetical protein"
                     /protein_id="PRJNA477356:DP115_00080"
                     /translation="MQPQIVEKEIDSQPDPKNHQHIAKTAVALTVVLALVLQVITQEI
                     SLGITQWLAEELAVSSLLVQQYSIATLRKILFFGIDLFLAI"
     gene            complement(18859..19635)
                     /locus_tag="DP115_00085"
     CDS             complement(18859..19635)
                     /locus_tag="DP115_00085"
                     /inference="COORDINATES: similar to AA
                     sequence:RefSeq:WP_016858785.1"
                     /note="Derived by automated computational analysis using
                     gene prediction method: Protein Homology."
                     /codon_start=1
                     /transl_table=11
                     /product="iron export ABC transporter permease subunit
                     FetB"
                     /protein_id="PRJNA477356:DP115_00085"
                     /translation="MQELIKLDFVDLAFAVGLMGAAIALSAWERIGLEFNLALATGRT
                     FLQLAVLGYVLEFIFALDNPWAVLAILAVMLTISAIVARNRITQKIPQMLPLVWGSIL
                     ISTTITLVYTNILILQPDRWFEPQYVISLGGIVLGNAMNAAALAGERLVSIMNATHLE
                     IETHLSLGATPQQAIAQYRKDAVRAGLIPTLNQMMIIAMVTLPGIITGQLLSGINARE
                     AASYQILIMFMVAFANLLTILLVTRGICRQYFTSTAQLVR"
     gene            19959..21086
                     /locus_tag="DP115_00090"
     CDS             19959..21086
                     /locus_tag="DP115_00090"
                     /inference="COORDINATES: similar to AA
                     sequence:RefSeq:WP_015208317.1"
                     /note="Derived by automated computational analysis using
                     gene prediction method: Protein Homology."
                     /codon_start=1
                     /transl_table=11
                     /product="Cys/Met metabolism pyridoxal-phosphate-dependent
                     enzyme"
                     /protein_id="PRJNA477356:DP115_00090"
                     /translation="MVQSLNHSVPAFDIKQQYTIIEAEVSAAVLEVLASGRYIGGPIV
                     AGFEQQFAAYIGVTECVTCNSGTDALFLALKALNIGAGDEVITTPFTFIATAEVISAV
                     GAKPVFVDIDETTFNLDVNQVAAAITRQTKAVIPVHLFGQPVDMAALMNVAKAHNLVV
                     IEDCAQSTGANWVGQKVGSIGHIGCFSFYPTKNLGACGDGGAITTNDPEIAARLRFLK
                     EHGQKNRYLCEEIGVNSRLDAMQAAILQIKLRYLDFWNNQRRQVAVRYHQYLNQIPGL
                     IVPQELAGGMGVWNQYTIRVQDNKRDSIQSLLQQRGVNTMIYYPRPLHLQPVYENLGY
                     KDGQLPVAQQASQEVLSLPMFPELSEEQQNHVIYSLKDCLA"
     gene            complement(21169..21930)
                     /locus_tag="DP115_00095"
     CDS             complement(21169..21930)
                     /locus_tag="DP115_00095"
                     /inference="COORDINATES: similar to AA
                     sequence:RefSeq:WP_015111986.1"
                     /note="Derived by automated computational analysis using
                     gene prediction method: Protein Homology."
                     /codon_start=1
                     /transl_table=11
                     /product="DUF561 domain-containing protein"
                     /protein_id="PRJNA477356:DP115_00095"
                     /translation="MTMHPTIQRAFANRSALKVISGLNNFDRDTVQAIVKAAHHGGAT
                     FVDIAADPALVQMAKELTNVPVCVSTVEPEKFVQAVAAGADLIEIGNFDSFYAQGRKF
                     EAEEVLALTHQTRVLLPEITLSVTVPHILTLDQQVQLAEDLVKAGADIIQTEGGTSSN
                     PTHPGTLGLVEKAAPTLAAAYEISRAVSVPVLCASGISSVTAPLAVAAGAAGVGVGSA
                     INQLNSEVAMIAAVRGLVEALGTVSFGAIALRADA"
     gene            22312..22998
                     /locus_tag="DP115_00100"
     CDS             22312..22998
                     /locus_tag="DP115_00100"
                     /inference="COORDINATES: similar to AA
                     sequence:RefSeq:WP_017655042.1"
                     /note="Derived by automated computational analysis using
                     gene prediction method: Protein Homology."
                     /codon_start=1
                     /transl_table=11
                     /product="hypothetical protein"
                     /protein_id="PRJNA477356:DP115_00100"
                     /translation="MDEELQSLINEVCQYPEQTPERQKALHQLLIAVQKLPGILRSNH
                     QDYLLALNKTWEWVCRNICTFEPRSPSLQESLISWINGYLRFRIKDILSPDNHYVISL
                     DQPWSNNDGPQVTLSELLPDSESKDLDLLERKIAQLQEKKLQRIGQKVRQQMVEDKQR
                     KLRACHPRKYPECHCQLLAQRLVLQEPPDRIADIAREFNINNQGLYAHWKRKCLPLLQ
                     NIARNSGYEQ"
     gene            22995..23891
                     /locus_tag="DP115_00105"
     CDS             22995..23891
                     /locus_tag="DP115_00105"
                     /inference="COORDINATES: similar to AA
                     sequence:RefSeq:WP_017745423.1"
                     /note="Derived by automated computational analysis using
                     gene prediction method: Protein Homology."
                     /codon_start=1
                     /transl_table=11
                     /product="hypothetical protein"
                     /protein_id="PRJNA477356:DP115_00105"
                     /translation="MSSTSQYISVPLDKNAHCYAEEFAAEQATPEKGKQVYLNTLAVY
                     AVHSYLKCLGIETDLTASDSWHPGLRALLNVADLVLPNVGKLECRPVLPGERTLKIPL
                     EVTQDRLGYVAVEFHDSLNSVQLLGFAPTMTSDEPPEEPDLEQLQSLVTLIETIHMVN
                     LRQWLEGIFKQNWQVPELVLAGNSKRTLNFKSIQINNSTSRAKVMTLAGHPLVLIVQL
                     TPKNTEEINIRLRLYPGNNVSYLPQDLQIILFDQAGTACMEAQTRSTNDCIQLEFGCQ
                     LGEKFSVNVILKKTSLTEKFVI"
     gene            23915..25999
                     /locus_tag="DP115_00110"
                     /pseudo
     CDS             23915..25999
                     /locus_tag="DP115_00110"
                     /inference="COORDINATES: similar to AA
                     sequence:RefSeq:WP_017745424.1"
                     /note="internal stop; Derived by automated computational
                     analysis using gene prediction method: Protein Homology."
                     /pseudo
                     /codon_start=1
                     /transl_table=11
                     /product="phosphate ABC transporter substrate-binding
                     protein"
     gene            26496..27203
                     /locus_tag="DP115_00115"
     CDS             26496..27203
                     /locus_tag="DP115_00115"
                     /inference="COORDINATES: similar to AA
                     sequence:RefSeq:WP_016873201.1"
                     /note="Derived by automated computational analysis using
                     gene prediction method: Protein Homology."
                     /codon_start=1
                     /transl_table=11
                     /product="hypothetical protein"
                     /protein_id="PRJNA477356:DP115_00115"
                     /translation="MIAQWLSTSWIQSLIILVTITLVGIPFPVIASKEDLNGSNEPEP
                     LQTEITQKDLNIIEQLVLIAQRNSAQVQETKAEMGLSAFSDIVSVELSPSQTTTNLTL
                     PEVSSVSEDSFSLTVTFDPIKLVSTIKKLPVIQARWNEAKLQKRVAIVKNYVAYLQAR
                     QASKIAAYRMQKLSANRLNSQTTSPGSVDDLANADYVTAVTQMLSTSTNERVALEELA
                     ASVGLSLQKTLAIINGQ"
     gene            complement(27214..29184)
                     /locus_tag="DP115_00120"
     CDS             complement(27214..29184)
                     /locus_tag="DP115_00120"
                     /inference="COORDINATES: similar to AA
                     sequence:RefSeq:WP_017315111.1"
                     /note="Derived by automated computational analysis using
                     gene prediction method: Protein Homology."
                     /codon_start=1
                     /transl_table=11
                     /product="serine/threonine protein kinase"
                     /protein_id="PRJNA477356:DP115_00120"
                     /translation="MIYCLNPSCEKPQNPDGAHFCQSCGMELIPQLRNRYRIIQPLGG
                     GGFGRTFLAEDEDKLNEDCVVKQLAPQVQGTSALHKATELFQEEARRLQQLGEHRQIP
                     TLYAYFRDDNYLYLVQQFIQGQTLREELRQQGLFGEQKIWELLHELLPVLKFVHEHQV
                     IHRDIKPENLIRRFSEDGRKDLVLIDFGVAKQLTVTSLEHTGTVIGSYGYAPMEQMKH
                     GSAYPASDLFSLGVTCFHLLTGIHPSGLYMEHGYGWVMNWRQFLKSPISPKLDQVLDK
                     LLQKDIEPRYQSADEVLQDLHQKRQLEVIPPDMSATRSPSQLPSLSSVFPRFPTTVIQ
                     PSSQWKKSLLIGGLITLFGLGGLVSYWQLFGKTSVLTGHSGEVNSLAFNLKGTTLASG
                     SDDKTIKIWNFNRRKEIRTLKGHKGIIYCVAISRNGQTLVSGSQDNTIKVWNLKTGQE
                     IRTLKGHSGLINSVAISPDGEKIASGSYDNTIKVWNLKTGQEIRTFEGHTGAVLSVAM
                     SPDNHKLASASADRTIKVWNLNTGKVILNLKGHEGDVNALAISPNGQLLVSGSDDKTV
                     QVWDLNTGREIRTFEGYAADVSAIAFNPDGETIASGSDDGIVKILNLSTGQEITSFNA
                     HTSEVFAVAFSPDGKTLVSGSKDKTIKIWPVP"
     gene            29338..32787
                     /locus_tag="DP115_00125"
     CDS             29338..32787
                     /locus_tag="DP115_00125"
                     /inference="COORDINATES: similar to AA
                     sequence:RefSeq:WP_015182139.1"
                     /note="Derived by automated computational analysis using
                     gene prediction method: Protein Homology."
                     /codon_start=1
                     /transl_table=11
                     /product="hypothetical protein"
                     /protein_id="PRJNA477356:DP115_00125"
                     /translation="MDLVTLITIFGGLIGIVAGTVQVLDYVEKKRREQPTPIELVQKE
                     TPNQQPLSTSSQLQVAPVNKLRQDWGEAVDVSVFYGRTEELAKLEQWITQDGCRLVAL
                     LGMGGIGKTSLSIKLAQQIQDKFEYVIWRSLRNTPPIQEILADFIKFLSNQQATDLPE
                     EVGPRISLLIEYLRASRCLLVLDNAESILQGGDKAGEYREGYEEYGELFRRVGGVSHQ
                     SCLIITSREKPQEIASSEGETLPVRSLQLTGLKTRDGEEIFLLKGLSGTEDEQERLID
                     FYQGNPLALKIISTTIKELFDGSILEFLAQESIVFGRIRDVLDQQFNRLSDLEREVMY
                     WLAINREPVSLSELREDIVLLESPHKLIEALESLVRRFLIDKVAKSFTLQNVVMEYMT
                     DLLIKQVSEEIKKGQFELFNSHALIKATAKDYVRESQIRLILKPLADRLNREQTQNLV
                     SILRKQPEILSEYTAGNIINLLVHLKIDLNGYDFCHQVIKQAYLQDVTLQGVNFADSE
                     ITKSVFTETFGSIEAVAFSPNGKLLAVGDTNGQIRVWQVANGKEIFNFQAHTSWIVSI
                     AFSCDGVTFVSGSKDRTIRLWDVRTGECLKILQEHSSVVTSVVFSPDGQTLASGSADQ
                     TIRLWDVRTGECLKTLQEHSNVVRSVIFSPDGQTLASGSTDQTVRLWNVRTGECLKIL
                     QGHTNRVRSVAFCPSGVTLASGSYDGTIRIWDVRTGKCLKVLQEHNNQIQSVTFSPNG
                     QLLASAGYDKTIRLWDVDASECLTTLQGHSHPVESVVFSPDNKILVSVSHDQTVRLWD
                     VSRGESLKIFQGYTSWVTSVAFSPDSQILASGNHFFASLWHLSTGSCLRTFQGHSNWV
                     WSVTFSPDGKILATGSQDRTIKLWDVNTGECLKTLIGHTARVRSICFSPNGKILASVG
                     SDRMVKLWNITDGNCVQTLQGHAQAVSSVAFSPNGEIIVTGSYDFTMRLWDLRTGECI
                     KILQGDTALVYSVVFSPNGEIIASASHDKTIKLWSLRTEECINTLQGHSFAVRSVAFG
                     SDGKTLVSCGFDQTVKIWDVSTGECLKTLQGHTRGVLSVAVSPSTPLRVNPQGTTIAS
                     GSYDETIKLWDFNTGECLKTLRAARPYESMNIAGVTGLTDAQKGTLKALGAVECVGRV
                     SRQ"
     gene            complement(33180..35615)
                     /locus_tag="DP115_00130"
     CDS             complement(33180..35615)
                     /locus_tag="DP115_00130"
                     /inference="COORDINATES: similar to AA
                     sequence:RefSeq:WP_017317415.1"
                     /note="Derived by automated computational analysis using
                     gene prediction method: Protein Homology."
                     /codon_start=1
                     /transl_table=11
                     /product="S9 family peptidase"
                     /protein_id="PRJNA477356:DP115_00130"
                     /translation="MYSKSGVGNLEYELANIPLKMDNLSINHPIIEQLWQSPPEPINQ
                     ILDAPSPPAILLSPNREWMVELERPLLVPISLLAETAVPLAGLLINPKTNAPAHPNPF
                     QTMRIRGFPFLEMSKTVALPDNAQIGYLKWSPDSRKLAFTLTQATGLELWFVDVADFI
                     PKQLTQPVLNAAYGKPYRWLSDETLICKFILGERPKPPSEPAVPPGPLIQENLKGKSP
                     TRTYTNLLQNPHDEALLEYYLTSTLEKVTLHGQRTLLVSSSLIHEAIPSPDSKFILLT
                     TLHRPFSYQVPISYFPKKIEVIEDTGKWVYEVADVPLVVRRTTKFDEVRTGRRGISWR
                     SDAKATLSWLEALDEGDPTRDVPKRDALFELDAPFTDTPKQLWESEYRFANLAWGKED
                     VALVSERWYDTRKERIWRIYPQAPQTPPQLLFDRSYEDKYTDPGSALMTVGPYRYRVL
                     RFAPQGNIIYLSGQGASPNGAYPFLDWFDLETGHKQRLWQCQDPYLEEIACVLDDEAQ
                     TVIIRRQSQTEPPNYFLLNRHENQSPIALTHYQDPAPQLAGVYGELVKYQRADGVQLS
                     AKLYLPPGYDAKRDGPLPMLFWVYPEEFKDKEFAGQITKSENTFSRPSRASVLFLLTQ
                     RYAVLSGPTLPIIGEGDLEPNDTYVEQLIAGAQAAVDYVVERGIADPKRIGISGHSYG
                     AFTTVNLLIHTDLFRIGIARSGAYNRTLTPFGFQGEQRNFWEAQQTYIHMSPFTHAAK
                     IKAPLLLIHGEKDTNPGTYPLQTERLYEALKGLGATVRLVVLPLEDHGYRSREGVAHA
                     LWEMVNWCDKYLS"
     gene            36139..36408
                     /locus_tag="DP115_00135"
     CDS             36139..36408
                     /locus_tag="DP115_00135"
                     /inference="COORDINATES: similar to AA
                     sequence:RefSeq:WP_016860233.1"
                     /note="Derived by automated computational analysis using
                     gene prediction method: Protein Homology."
                     /codon_start=1
                     /transl_table=11
                     /product="GlsB/YeaQ/YmgE family stress response membrane
                     protein"
                     /protein_id="PRJNA477356:DP115_00135"
                     /translation="MNIIAWVVLGLLAGAIAKAIYPGYQGGGILATIVLGIVGAFIGG
                     TLGVLLTTGKLALATPTFSIPGLGLAVIGALIAIFIWYSFARRTV"
     gene            complement(36872..37987)
                     /locus_tag="DP115_00140"
     CDS             complement(36872..37987)
                     /locus_tag="DP115_00140"
                     /inference="COORDINATES: similar to AA
                     sequence:RefSeq:WP_010998857.1"
                     /note="Derived by automated computational analysis using
                     gene prediction method: Protein Homology."
                     /codon_start=1
                     /transl_table=11
                     /product="two-component sensor histidine kinase"
                     /protein_id="PRJNA477356:DP115_00140"
                     /translation="MTKTGWRWAKSLPLASRLFISHLLVMIVGVVSLVIISKVSSPRF
                     FVLHLERLEQRGYDLFDVRTELVNSFEFAWRRSTVWSVFAGATAAGGLSYWVSRLIMQ
                     RLMEMEQITQKFATGQFDARLPLSDIPELNRFGASFNRMAISIEGIEARRRELIGDMT
                     HELRTPLTVVRGYLEELADGSIEPTPEIYLRLAKETRRLERLVNDLQELSKAEAGYLP
                     IKTQSVNLRPLLESLVEKFADQLLDDGPVLRLECPSKLPLVLADIDRTEQVLVNLLGN
                     AVRHTTKGSITLRAWAEASELWIAVTDTGTGIAKEDLPYVFERFWRADKSRDRHSGGT
                     GIGLTISRRLVELQGGEILVESQLGSGSTFRFFLPLA"
     gene            complement(37984..38697)
                     /locus_tag="DP115_00145"
     CDS             complement(37984..38697)
                     /locus_tag="DP115_00145"
                     /inference="COORDINATES: similar to AA
                     sequence:RefSeq:WP_010998858.1"
                     /note="Derived by automated computational analysis using
                     gene prediction method: Protein Homology."
                     /codon_start=1
                     /transl_table=11
                     /product="DNA-binding response regulator"
                     /protein_id="PRJNA477356:DP115_00145"
                     /translation="MDILIVEDEPEIAQLIQMSLEKEGFSCRISSDGLNALRMFQEQS
                     PDLIILDLMIPGLDGLEVCARIRHKPGAKDPYILMLTAKGEEIDRVIGLSTGADDYMV
                     KPFSPRELIARVRALLRRSLRHGSQNQVYRTKHFIVDIEQRTISRQMNSQEPEVLDLT
                     TLEFNLLSTFISNPGRVWDRTQLIDKLWGDNFFGDERVVDTHIARLRKKIEPDPTNPT
                     FVKTVVGVGYKFEDSSVIL"
     gene            complement(38983..39669)
                     /locus_tag="DP115_00150"
     CDS             complement(38983..39669)
                     /locus_tag="DP115_00150"
                     /inference="COORDINATES: similar to AA
                     sequence:RefSeq:WP_016873891.1"
                     /note="Derived by automated computational analysis using
                     gene prediction method: Protein Homology."
                     /codon_start=1
                     /transl_table=11
                     /product="NYN domain-containing protein"
                     /protein_id="PRJNA477356:DP115_00150"
                     /translation="MNLAGFNKEKNQYKLVKEQSHWQEECHTETIDQDKDRKMSVTKI
                     EQSIFGNLNRGRVAIFIDGANLFHAGLQLGLEIDYAKLLCCLTEKAKLLRAFFYTGVD
                     RTNEKQQGFLLWMRRNGYRVVSKDLVQFPDGSKKANLDVEIAVDMINLAPYYDTAVLV
                     SGDGDLAYAVNALSYQGVRVEVVSIRSMTSDSLIDVTDYFVDIETIKQYIQKDSHSCY
                     NYRPLSNSSL"
     gene            complement(40034..40387)
                     /locus_tag="DP115_00155"
     CDS             complement(40034..40387)
                     /locus_tag="DP115_00155"
                     /inference="COORDINATES: ab initio prediction:GeneMarkS+"
                     /note="Derived by automated computational analysis using
                     gene prediction method: GeneMarkS+."
                     /codon_start=1
                     /transl_table=11
                     /product="hypothetical protein"
                     /protein_id="PRJNA477356:DP115_00155"
                     /translation="MALLISPNGYAREDMLEKRTPVKGCGKPRYITGFTDRLGVANAP
                     TQHWIHFFGERPSLIGETTPHASADARGMCCLRYLTKNGLPHLGTVLDNVMTYVLFCT
                     LFIFYQEIAWYPSPK"
     gene            complement(40680..42521)
                     /locus_tag="DP115_00160"
     CDS             complement(40680..42521)
                     /locus_tag="DP115_00160"
                     /inference="COORDINATES: similar to AA
                     sequence:RefSeq:WP_006196353.1"
                     /note="Derived by automated computational analysis using
                     gene prediction method: Protein Homology."
                     /codon_start=1
                     /transl_table=11
                     /product="ABC transporter ATP-binding protein/permease"
                     /protein_id="PRJNA477356:DP115_00160"
                     /translation="MQTQVVRDKTITNPFSILTQFWQDVKIVAQPYWYPTEAGSRAFS
                     DVIRSWGMLILLILLIAALVGVNALSSYWNRYVIDIVIEERDLSRYTSTLWVSTLFIV
                     VLTLLVALSRYLRKKIAIDWYKWLNNHTLEKYFNHQAYYKINFKSDIGNPDQRISQEI
                     EPITSSVLRFSATFLEKTLEMISFLIILWTISSEIAIYLVIYTIIGNLIAVYLNQKLN
                     EINQEELEFKADFAYCLTHVRNHAESIAFFQGENEELNIIQKRFNNVLKSAERRLNWE
                     RGQDVFNRGYQSAVTVFSMFILTPLFLQDQIDYGEINQVSLACFLFSNALGELIGEFG
                     TSGRFSSYVERLAEFSDALEAVIKQPENVSTIKAIEDKRLAFENVTLQTPNYEQVIVE
                     DLSLSVQPGEGLLIVGPSGRGKSSLLRAIAGLWNAGSGRLVRPPLEEMLFLPQRPYII
                     LGTLREQLLYPHTTRQMSDKELEGVLQQVNLQHLLNRVDGFDTEVPWENILSLGEQQR
                     LAFARLLITRPSFTILDEATSALDLKNEGNLYQQLQQTKTTFISVGHRESLFNYHQWV
                     LELLQDSTWQFISRDDYWQQKAIVISSPEETQITIDVSQKNNFKKEG"
     gene            complement(42895..43875)
                     /locus_tag="DP115_00165"
     CDS             complement(42895..43875)
                     /locus_tag="DP115_00165"
                     /inference="COORDINATES: similar to AA
                     sequence:RefSeq:WP_002771814.1"
                     /note="Derived by automated computational analysis using
                     gene prediction method: Protein Homology."
                     /codon_start=1
                     /transl_table=11
                     /product="MvdD family ATP-grasp ribosomal peptide
                     maturase"
                     /protein_id="PRJNA477356:DP115_00165"
                     /translation="MTVLIITFSKDNESIPLVIKAIEAKGEKAFRFDTDRFPTEVQLD
                     IYQGDSERIIITDGEQKLDLSEVSSVWYRRMRYGQKIPDTMDKQFRDASIEETRRTVR
                     GMIASIKGFHFDKMSNVDVTNNKQLQLQVAREVGLLTPRTLTTNNPEAVKLFAQECKE
                     QGIITKMLSSFAIYGEKGEEMVVFTNPVTDDDLENLEGLRFCPMTFQENVPKALELRT
                     TIVGHRVFTAAVDSQSLEGSAFDWRKEGRALSNAWKPYDLPEDVEKKLLKLMASFGLN
                     YGAIDIIVTPDGRHVFLEVNPVGEFFWMEVFSPHFPISQAIAEILLTTKK"
     gene            complement(44023..45018)
                     /locus_tag="DP115_00170"
     CDS             complement(44023..45018)
                     /locus_tag="DP115_00170"
                     /inference="COORDINATES: similar to AA
                     sequence:RefSeq:WP_017742664.1"
                     /note="Derived by automated computational analysis using
                     gene prediction method: Protein Homology."
                     /codon_start=1
                     /transl_table=11
                     /product="MvdC family ATP-grasp ribosomal peptide
                     maturase"
                     /protein_id="PRJNA477356:DP115_00170"
                     /translation="MHSSRDVILLITHSGDFFTIDRVAEALSKKGAQPFRLDTDKFPL
                     EVQLTAHFEKSKSYHTLKYGTRSISTQQVQAVWMRRIWEPELSKELAPQFRDACIRES
                     QATLDGFWDSLKEARWVDDLECINAGQNKLRQLRVASEVGFTIPQTLVTNKAEAAREF
                     FQQVNGKMVSKLLTPLSYGMQVTNSFFLYTSTVKEEDLLDAESLRYCPMVFQEQIPKQ
                     SELRVVYVNGNVFVGALDADVYSAAKVDWRKPGVDVGAWQHHELPDEVVSRLKTFMGK
                     FGLLFGALDFIVTPSGEYVFLEVNPVGEWGMLERDLDLPISSVIADALLQKNDEG"
     gene            complement(45312..45470)
                     /locus_tag="DP115_00175"
     CDS             complement(45312..45470)
                     /locus_tag="DP115_00175"
                     /inference="COORDINATES: similar to AA
                     sequence:RefSeq:WP_017308507.1"
                     /note="Derived by automated computational analysis using
                     gene prediction method: Protein Homology."
                     /codon_start=1
                     /transl_table=11
                     /product="hypothetical protein"
                     /protein_id="PRJNA477356:DP115_00175"
                     /translation="MSENTIIKPSDVKAAPFFARFLEEQGVQQSDEDKPQTPPPFTFK
                     YPSDWEDR"
     gene            complement(45565..45708)
                     /locus_tag="DP115_00180"
     CDS             complement(45565..45708)
                     /locus_tag="DP115_00180"
                     /inference="COORDINATES: similar to AA
                     sequence:RefSeq:WP_013324787.1"
                     /note="Derived by automated computational analysis using
                     gene prediction method: Protein Homology."
                     /codon_start=1
                     /transl_table=11
                     /product="hypothetical protein"
                     /protein_id="PRJNA477356:DP115_00180"
                     /translation="MSKNTVVKPSDVKAVPFFARFLEEQASQESNTAPVQTLKYPSDW
                     EDY"
     gene            complement(46157..46678)
                     /locus_tag="DP115_00185"
     CDS             complement(46157..46678)
                     /locus_tag="DP115_00185"
                     /inference="COORDINATES: ab initio prediction:GeneMarkS+"
                     /note="Derived by automated computational analysis using
                     gene prediction method: GeneMarkS+."
                     /codon_start=1
                     /transl_table=11
                     /product="hypothetical protein"
                     /protein_id="PRJNA477356:DP115_00185"
                     /translation="MSFLILISMTIVQTPASSSNSFPQNWQGTWSGTMFNSPVQGRSQ
                     TVPMTLRIQPISNNPMRYSWQITYGTGAKKLVRNYELVAKDQGASHFVIDEKDGTLID
                     AWWVGDRLYSQFRVKNRLLNTQYERQSNRLHYELVTYQSVSSAQGENEQQKVPFESYQ
                     LQVVQSAELSLAK"
     gene            46873..47589
                     /locus_tag="DP115_00190"
     CDS             46873..47589
                     /locus_tag="DP115_00190"
                     /inference="COORDINATES: protein motif:HMM:PF00106.23"
                     /note="Derived by automated computational analysis using
                     gene prediction method: Protein Homology."
                     /codon_start=1
                     /transl_table=11
                     /product="SDR family NAD(P)-dependent oxidoreductase"
                     /protein_id="PRJNA477356:DP115_00190"
                     /translation="MLEDKTILITGATKGIGKALVSRLETHNTVRFALVARSSELLGE
                     LKAHLQKQGHECEVFAGDVAAEPFVVSTVQHCLERFGSIDILVNNAGIGKFGEVEQYS
                     LGEWQQLFDTNVTGTFLFSREVVPHMKRQGNGHIVMVASDVSKRVFDGGTAYCATKFA
                     QDAFSMALRKEVRRFGIKVSTIFPGLVDTSFHAQPQGDSAHQGWLSAYDVADAIIYTL
                     SAPSHVVIDELMLHPLIQEY"
     gene            complement(47709..48995)
                     /locus_tag="DP115_00195"
     CDS             complement(47709..48995)
                     /locus_tag="DP115_00195"
                     /inference="COORDINATES: similar to AA
                     sequence:RefSeq:WP_016864391.1"
                     /note="Derived by automated computational analysis using
                     gene prediction method: Protein Homology."
                     /codon_start=1
                     /transl_table=11
                     /product="hypothetical protein"
                     /protein_id="PRJNA477356:DP115_00195"
                     /translation="MSIPFHQKLGLTVTFATSLFIGLANSNLSAQSKTKQWENSVPPQ
                     QQNPLDSSQKKTLLVQQTSSQNLDKQNTRPSEQKSGATSTYYQVIDELKKYKFSVHGN
                     QVFTSGKLPTTKVNFNQSDLLTVLVNTRKYYQNYASEDQNVLRTGVLATQGVTVEDIL
                     KTLDFMISVLQEDIANNRATRLQDSNFINTNFRVIKWSAYHSPNSSKKQLRITKYAVF
                     THSASHKKTSKYNIPLYSLKDNSISEKFYTKYTKQDVLSGIYEQGGKEYGKVEPLAYL
                     TREGFEEALMEGTILLNFTDGSKALFNVDRSNEMPYLRGVAATSQKRYWYFRQVDDIK
                     GYGYKIDAKISIKPGVTFAGDVLNIGLGRVIVLEYPKGGRKQLQLGVLADTGGAFLPN
                     LHQLDFLAGIFQGRQDFGQYTRQLPEYATAYILVKK"
     gene            complement(49698..51614)
                     /gene="shc"
                     /locus_tag="DP115_00200"
     CDS             complement(49698..51614)
                     /gene="shc"
                     /locus_tag="DP115_00200"
                     /EC_number="5.4.99.17"
                     /inference="COORDINATES: similar to AA
                     sequence:RefSeq:WP_017323288.1"
                     /note="Derived by automated computational analysis using
                     gene prediction method: Protein Homology."
                     /codon_start=1
                     /transl_table=11
                     /product="squalene--hopene cyclase"
                     /protein_id="PRJNA477356:DP115_00200"
                     /translation="MQIQDKQTVSRVKDAIAKNQNYLLSIQYPDGYWWAELESNVTIT
                     AEVVLLHKIWGTDRERPLHKVEAYLRSQQRDHGGWELFYGDGGELSTSVEAYMALKLL
                     GVPETDAAMVKARKFILERGGISKTRIFTKLHLALIGCYSWQGIPSLPPWVMLLPDNF
                     VFNIYEMSSWARSSTVPLLIVIDRKPVFKINPAITLDELYAEGLEQVKYELPSNGDWT
                     DLFITLDKTFKLAETLNLVPFREEGIQAAERWILERQEATGDWGGIIPAMLNSLLALR
                     ALDYNPADPIVERGLRAVDNFAIETADTYTVQPCISPVWDTAWAMRALIESGLTPDHP
                     AVVQAGEWLLSKQILDYGDWAIKNKKGKPGAWAFEFDNRFYPDVDDTAVVVMALNQVK
                     LPNEKLKQAAIARAVNWTASMQCQPGGWAAFDLDNNQEWLNLVPYGDLKAMIDPNTAD
                     VTARVLEMLGSGNLSIDTRNQERAISYLIREQETEGCWFGRWGVNYIYGTSGVLSALS
                     LIAPEKTQVSIERGAAWLVGCQNSDGGWGETCRSYNDPALKGQGPSTASQTAWAIIGL
                     IAAGQATSKFAKLAMEKGINYLLETQQSDGTWYEADFTGTGFPCHFYLKYHLYQQYFP
                     LLALGRYQAISELW"
     gene            51730..53001
                     /locus_tag="DP115_00205"
     CDS             51730..53001
                     /locus_tag="DP115_00205"
                     /inference="COORDINATES: similar to AA
                     sequence:RefSeq:WP_017744491.1"
                     /note="Derived by automated computational analysis using
                     gene prediction method: Protein Homology."
                     /codon_start=1
                     /transl_table=11
                     /product="glycosyl transferase family 2"
                     /protein_id="PRJNA477356:DP115_00205"
                     /translation="MSGEIGLWLSVLSLVIWVILLGFWGQFWRCDQRLTRQETNLQKF
                     PAICAVVPARNEAELLPVSLRSLLTQNYPGSFTVVLVDDNSTDGTANIASSVAQELNR
                     TQQLHVLSGQPLPAEWTGKLWALHQGIEYVETLTLPPDYILLTDADIEHDAQNLRSLV
                     TKAQQENLELVSLMVLLRCESFWEKVLIPAFVFFFQKLYPFPWVNDSTKPTAAAAGGC
                     ILIASQALTRIGGIQVVRNALIDDCALGQAVKSSRFTKLPHEAIEKAPEAEENIPSLT
                     PSLLPSLSSSHKIWLGLDDLTHSLRSYPSLSTVWDMVARTAFTQLHYSLGLLILAVIG
                     MILVYIVPPVSAIFGLLTGTWLVACVGLLSWLLMSCAYLPTIRFYRCSPWFALCLPGI
                     ALLYTLMTIDSAVRHWQKRGGTWKGRVYSKT"
     gene            53079..54266
                     /locus_tag="DP115_00210"
     CDS             53079..54266
                     /locus_tag="DP115_00210"
                     /inference="COORDINATES: similar to AA
                     sequence:RefSeq:WP_017316985.1"
                     /note="Derived by automated computational analysis using
                     gene prediction method: Protein Homology."
                     /codon_start=1
                     /transl_table=11
                     /product="ABC transporter permease"
                     /protein_id="PRJNA477356:DP115_00210"
                     /translation="MASIARKNLLEDIPRFLVAQAGILFAVSLVTIQTGLQYGFARSS
                     SQLIDQSRADIWVSSKNMQHLWLTLPIPYERVTKASKVKGVAKAEAVIIDGGLWHELA
                     TDKINSITLVGADPQGMLFDRSNIVEGRFNDLKQSFRFMIDKTNLNSIDLKRLGEVGE
                     INNIPAKLVGFTQGTQSIVFGTLMFTSLETANTYRNYGTQTTASPNNVGSSAKKPVSK
                     DQISFVLVKAKRGQSIAKLKRDLEQALPDTRAYTRQEMSKITQDFWQVRSGIGFILGL
                     GAVVGVVVGAVVVSQILYASVTDHIKEFGTLKAMGASDWFIYNVIIEQAIWMAILGYL
                     PGIALCVGVAAWTSTTQGIVILITPVSALVVFGITVLMCVGSAVFAIQKVTRVDPAIV
                     FKG"
     gene            54388..55143
                     /locus_tag="DP115_00215"
     CDS             54388..55143
                     /locus_tag="DP115_00215"
                     /inference="COORDINATES: similar to AA
                     sequence:RefSeq:WP_017316984.1"
                     /note="Derived by automated computational analysis using
                     gene prediction method: Protein Homology."
                     /codon_start=1
                     /transl_table=11
                     /product="ABC transporter ATP-binding protein"
                     /protein_id="PRJNA477356:DP115_00215"
                     /translation="MTKEFEEMADYKKKFEKFAQSKYQMNFTTRGAIIAKNVGMVINS
                     KQQQLQILKKVYWEIQKGDIEILMGPSGSGKTTLLSILAGLLTPTAGNVYLLGQEITR
                     MSRTQLAKFRRQNIGFIFQDFNLFPALTAIENIETALNVKGIRGRSARKEAQALLEQV
                     GLADKAKLLPRDLSGGQKQRVAIARALTGSPQIIMADEPTAALDSHSGHLVMELLRGL
                     AKEQGCTVLIVTHDPRILDLADRVAHMEDGVLK"
     gene            55604..57715
                     /locus_tag="DP115_00220"
     CDS             55604..57715
                     /locus_tag="DP115_00220"
                     /inference="COORDINATES: similar to AA
                     sequence:RefSeq:WP_016877165.1"
                     /note="Derived by automated computational analysis using
                     gene prediction method: Protein Homology."
                     /codon_start=1
                     /transl_table=11
                     /product="TIGR00300 family protein"
                     /protein_id="PRJNA477356:DP115_00220"
                     /translation="MTSQIRFLICPPHYYDVDYVINPWMEGNIHKSSQERAVEQWDKL
                     HHILKEHAIVDIVPPQKGWPDMVFTANAGLVLGKTVVLSRFLHKERQGEEPYFNQWFE
                     ENGYTVHELPKDLPFEGAGDALLDREGRWLWAGYGFRTELDSHPYLAKWLDIEVLSLR
                     LIDERFYHLDTCFCPLANGYLLYYPPAFDSYSNRLIEMRVSQEKRIAITEADAVNFAC
                     NAVNIESIVVMNKASEPLKARLAEVGFRVIETPLTEFRKAGGAAKCLTLRVTEPVREE
                     LHANVSVESRVFNLEGHLLDSGLINRALDLIVDNGGSFQVLNFSLGEQRQSTSAAKVK
                     VSAPSHEVMESIISHLIDLGAVDLPQDERDAKLEPVTQAGVAPDDFYVSTIYPTEVRI
                     NGEWVKVENQRMDGAIAITRTPKGIVAQCKLLRDVEVGEEVVVDVLGIRTVRKTESRE
                     RRNAEEFSFMSSGVSSERRVELVVEQVAWELRKIRDGGGKVVVTAGPVVIHTGGGEHL
                     AQLIREGYVQALLGGNAIAIHDIEQAMMGTSLGVDMKRGVAVRGGHRHHLKVINTIRR
                     YGSIAKAVEAGIIQSGVMYECVSNGVPFSLAGSIRDDGPLPDTEMNLIKAQTEYARLL
                     KGADMILMLSSMLHSIGVGNMTPAGVKMVCVDINPAVVTKLSDRGSIESVGVVTDVGL
                     FLSLLLQQLQKLTSPYTAKVS"
     gene            57777..58316
                     /locus_tag="DP115_00225"
     CDS             57777..58316
                     /locus_tag="DP115_00225"
                     /inference="COORDINATES: similar to AA
                     sequence:RefSeq:WP_016868936.1"
                     /note="Derived by automated computational analysis using
                     gene prediction method: Protein Homology."
                     /codon_start=1
                     /transl_table=11
                     /product="DUF2085 domain-containing protein"
                     /protein_id="PRJNA477356:DP115_00225"
                     /translation="MLPGLVFKKSSSTQHFQIRWVSAIADFLLAGMVVGPLVAPFLAA
                     SGLPILPVIANIIYFMGVHVCPQPDMGVALSPPYIMAVCMRCYGTVTGLLITRLLYGV
                     TGGKGFYWLSQYGWSGAALASVLMMAYPLELAAEVLGWWNFHNYVVTPFGLITGLAWG
                     LFTMPILHEWRRVPIHEKF"
     gene            complement(58876..60723)
                     /locus_tag="DP115_00230"
     CDS             complement(58876..60723)
                     /locus_tag="DP115_00230"
                     /inference="COORDINATES: protein motif:HMM:PF13517.4"
                     /note="Derived by automated computational analysis using
                     gene prediction method: Protein Homology."
                     /codon_start=1
                     /transl_table=11
                     /product="hypothetical protein"
                     /protein_id="PRJNA477356:DP115_00230"
                     /translation="MVQTLNVSGTTNYTAAATPQIVAANLTISDPADNGNLNGVSVII
                     NSNFNKDQDQLGINGQNGTNGTINGLNWNYNTTTGILSITGTASNQAYQDALRQVTYS
                     NNSQTPTTTPRSIEFSLGTTLGSADNNHFYEFVSAPKITWTEAQSVAASREYLGLKGY
                     LATITSDKEQNFIQGKLQGNGWTGGSDGAVEGDWRWVTGPETGTAFWIGDATGNPVNG
                     QYSNWAPGEPNNLFGSEKYAHLIGNSAIGQTLIGKWNDLSDNVETGEYIPQGYIVEYG
                     GLPGDPTVQLTGSVTVNVTGNASANVKNPAKFDFTGDGKPDILWRNYKTDETAIWELD
                     GTTLKQAYSLPKTLNPDWKIQGQADFTGDGKTDVVWRNYATGETGFWQMNGSTLEKAI
                     ISTPVADLNWEIKGVSDFTGDGKQDLLWRNKKTGENGIWEMDGTTLKKSTLLTSADIS
                     WEIKGLADFTGDGKDEILWRNKTTGENAIWQLDGTSLKQSTPLSAYAGDTSWDIAGQA
                     DFTGDGKVDILWRNYRTGDNAILPMDGTNPQQAIALNKLDIGWQVAGLANFTNDGNVD
                     ILWRNSGTDETAIWQMNGTNLAQASALPKTGGNAWEIISPTSFPAGTVG"
     gene            complement(61334..63235)
                     /locus_tag="DP115_00235"
     CDS             complement(61334..63235)
                     /locus_tag="DP115_00235"
                     /inference="COORDINATES: similar to AA
                     sequence:RefSeq:WP_017317737.1"
                     /note="Derived by automated computational analysis using
                     gene prediction method: Protein Homology."
                     /codon_start=1
                     /transl_table=11
                     /product="N-acetylmuramoyl-L-alanine amidase"
                     /protein_id="PRJNA477356:DP115_00235"
                     /translation="MRSLLGLILLSSIVTPSIALAQEQSLKVVFPKTNYQTTAQKIFF
                     LGTAPASGEVLINDQPVTRSKSGHFAPSLPLQLGENLFTVRYQNQQIQIRVTRVSTQP
                     EVPQGLGFAKNSLTPAVDIAKLPGEQICFSAIAPWATPSGSLAAPNATTVSVKLGNQT
                     ISLLPQPQQAQLPANSAALTGQNQPSTQSNAGKYQGCATVPQFNPSLYTNNTVSAAIA
                     ENQTKNIDLGKPEFQLTLNGKTITQLGTGKISILSPAQLEVVEIIADSGVARTGPSTD
                     YSRLTPLPKGTRSAVTGREGEWLRLDYGAWINGKETRPLQGAIPPHSIIRSVGYRRLP
                     SVTEMVFPLQVPVPVSVQQDDQTFTLTLHNTTAQTDIIRLDDDPLISRLDWQQLPPTL
                     PGGQPGVQYTFNLKKAQQWGYKLRYDNTSLVLSLRHSPFISSANTRERRGMFAIQKPL
                     SGIKILLDPGHGGKESGASGPTGYLEKDVNLVVSKLVRDELVKRGAKVVMTRQDDKEV
                     SLSDRVAMIDKEEPAIAISIHYNSLPDEGDAEKIKGMGVFWYHPQAHSFAVFMQKYIV
                     SKLGRPSYGVFWDNLALTRPASAPSVLLELGFMSNPNEFEWVTNVQEQKKLAKVISDG
                     ITEWFRSVR"
     gene            63437..65074
                     /locus_tag="DP115_00240"
     CDS             63437..65074
                     /locus_tag="DP115_00240"
                     /inference="COORDINATES: similar to AA
                     sequence:RefSeq:WP_016877171.1"
                     /note="Derived by automated computational analysis using
                     gene prediction method: Protein Homology."
                     /codon_start=1
                     /transl_table=11
                     /product="CTP synthase"
                     /protein_id="PRJNA477356:DP115_00240"
                     /translation="MTKFVFVTGGVVSSIGKGIVAASLGRLLKSRNYSVSILKLDPYI
                     NVDPGTMSPFQHGEVFVTQDGAETDLDLGHYERFTDTSMSRLNSVTTGSIYQAVINKE
                     RRGDYNGGTVQVIPHITNEIKERIIRVAKDTNPDVVITEIGGTVGDIESLPFMEAIRQ
                     FRKDVGRQNVVYMHVTLIPWIASAGEMKTKPTQHSVKELRSIGIQPDILICRCDRPLP
                     TSLKNKLSEFCDVPVECVIPSQDAKSIYEVPLNLEREGLAQQTLELLNMEQHQPHLVQ
                     WQTLVEKLYSPSHRVEIAIVGKYVQLSDAYLSVVEALRHAAIAMSSELHLRWVNSEQL
                     ETEAAETYLEGVDGIVVPGGFGVRGVDGKIAAIRYARRREIPFLGLCLGMQCSIIEWG
                     RDVAGLQDANSAEFDPHTQNPVINLLPEQQDVMDLGGTMRLGLYPCRLLPNSLAFKLY
                     QEEVIYERHRHRYEFNNSYRNVFIDSGYLISGTSPDGRLVEIIEIPNHPFFIACQFHP
                     EFQSSPSAPHPLFKGLIEATIARYYPSSEVHTPLEVF"
     gene            complement(65363..65578)
                     /locus_tag="DP115_00245"
     CDS             complement(65363..65578)
                     /locus_tag="DP115_00245"
                     /inference="COORDINATES: ab initio prediction:GeneMarkS+"
                     /note="Derived by automated computational analysis using
                     gene prediction method: GeneMarkS+."
                     /codon_start=1
                     /transl_table=11
                     /product="hypothetical protein"
                     /protein_id="PRJNA477356:DP115_00245"
                     /translation="MPQSMASVTDLVLPNNDKAITQTEVELLITQAIRYHEFRTTVHA
                     IFMIVVVYTAGFSCALFLFINQWTPHH"
     gene            complement(66240..66395)
                     /locus_tag="DP115_00250"
                     /pseudo
     CDS             complement(66240..66395)
                     /locus_tag="DP115_00250"
                     /inference="COORDINATES: similar to AA
                     sequence:RefSeq:WP_017317722.1"
                     /note="incomplete; partial in the middle of a contig;
                     missing start and stop; Derived by automated computational
                     analysis using gene prediction method: Protein Homology."
                     /pseudo
                     /codon_start=1
                     /transl_table=11
                     /product="TetR/AcrR family transcriptional regulator"
     gene            66481..67788
                     /locus_tag="DP115_00255"
     CDS             66481..67788
                     /locus_tag="DP115_00255"
                     /inference="COORDINATES: similar to AA
                     sequence:RefSeq:WP_017317721.1"
                     /note="Derived by automated computational analysis using
                     gene prediction method: Protein Homology."
                     /codon_start=1
                     /transl_table=11
                     /product="HlyD family secretion protein"
                     /protein_id="PRJNA477356:DP115_00255"
                     /translation="MVRHATASGSSSFKHSRRPLTILAAVITFVVVSVTTYRFWQLQS
                     HKFNEIQKSRPSIPKIIKVVALGRLEPQGEVIKVSAPTSSQQNRVEQLLVKEGQEVKA
                     SQVIAILDSKDRLQAAVIKAQQQVKVKQANLAMVQAGAKRGEIEAQRATVDQLKAQWQ
                     GDKTAQQEAIARLKAQSKGDKIAQQATVEKLQAQFNNAQAEYSRNQQLYSNGAISKSS
                     FDSKLLSVDTATLQLKEARAILTRIDGTSSSQISEAQAVLTRINTTLSKQISQAQATL
                     QKIAEVRPVDVEAAKAEVDDAIAQVNQAQKDLQQAYVRTPQDGQVLDIHTRAGEVVSS
                     NGIVEIGQTSQMYAVAEVYQSDISKIRIGQDVRIISDSLPGELQGKVERIGLQVRRQS
                     VVNTDPSTNIDARIVQVHIRLDHTSSQKAAQFTNLQVKVVISL"
     gene            67785..68960
                     /locus_tag="DP115_00260"
     CDS             67785..68960
                     /locus_tag="DP115_00260"
                     /inference="COORDINATES: similar to AA
                     sequence:RefSeq:WP_016950102.1"
                     /note="Derived by automated computational analysis using
                     gene prediction method: Protein Homology."
                     /codon_start=1
                     /transl_table=11
                     /product="ABC transporter"
                     /protein_id="PRJNA477356:DP115_00260"
                     /translation="MIGFIQQLYQRIPLGWLQLSHEKSRLLVALSGIAFADVLMFMQL
                     GFQTALYDSNTRLNRVLQTDIVLLSPKARNMQNLSTFSRRRLYQASSISGVKSAEALY
                     VSFITWKNPQTRREASIQVLGVNPEQPAFGLPEINQQSDKIKFADNFLFDKGSRGEYQ
                     QVIAQIEQGKTVTTEAENHTITINGLFQLGTSFGAEGNLITSDQNFLRLFPGRQAASI
                     NLGLVYLEPGYDPQQVATALRAYLPNDVRVLTHEEFIQFEENYWQTQSPIGFIFGLGV
                     SMGFIVGIIIVYQVLSTDVNAHLKEYATLKAMGYHNLYFLAIIFEETLILAFLGFIPG
                     TIVPLGLYYLTRTATNLPIYMTLTRALVVLMLTIIMCVISGAIATRKLQAADPADMF"
     gene            69217..69558
                     /locus_tag="DP115_00265"
     CDS             69217..69558
                     /locus_tag="DP115_00265"
                     /inference="COORDINATES: similar to AA
                     sequence:RefSeq:WP_016877667.1"
                     /note="Derived by automated computational analysis using
                     gene prediction method: Protein Homology."
                     /codon_start=1
                     /transl_table=11
                     /product="XisI protein"
                     /protein_id="PRJNA477356:DP115_00265"
                     /translation="MDRLEQYRQIIRQLLTSHANLESGNSDNNVECQLVFDTEHDHYQ
                     ILDVGWSGLKRVYNCFIHLDIKDSKVWIQRNMTEANLAQELVEMGVPKEDIILGLHPP
                     YKRPYTGCGVA"
     gene            complement(69794..70288)
                     /locus_tag="DP115_00270"
     CDS             complement(69794..70288)
                     /locus_tag="DP115_00270"
                     /inference="COORDINATES: similar to AA
                     sequence:RefSeq:WP_006196913.1"
                     /note="Derived by automated computational analysis using
                     gene prediction method: Protein Homology."
                     /codon_start=1
                     /transl_table=11
                     /product="pentapeptide repeat-containing protein"
                     /protein_id="PRJNA477356:DP115_00270"
                     /translation="MKYQQVVVGLVLAIVLFLFPLSAEGVGSSSIRRSTDDAFNGKDF
                     SGQSLIGSEYINVKLKDVNFSNADLRGGVFNSSMLEGVNLHGVNFTEGIAYLAAFQGS
                     DLSDAIFTDAMMLRSTFDDVDITGADFTNAVLDRLEVKKLCDKASGVNSKTGVSTRES
                     LECR"
     gene            complement(70401..73118)
                     /locus_tag="DP115_00275"
     CDS             complement(70401..73118)
                     /locus_tag="DP115_00275"
                     /inference="COORDINATES: similar to AA
                     sequence:RefSeq:WP_016876147.1"
                     /note="Derived by automated computational analysis using
                     gene prediction method: Protein Homology."
                     /codon_start=1
                     /transl_table=11
                     /product="filamentous hemagglutinin"
                     /protein_id="PRJNA477356:DP115_00275"
                     /translation="MKKILPILLTLPLCTIASFTSIGTLRAQQVTPDGTVSTTVTTPD
                     GKIFNINDGTIRGGNLFHSFKEFSVPTGGSANFNNAADVRNIIGRVTGGSVSSIDGLI
                     RTLNSANLFLLNPAGIIFGPNASLNIGGSFLGSTANSFVFGNGFEFSATDPQAPPLLT
                     INVPIGLRFRDNPGNIVNQSQASLDGATNTFSSPAGLKYPAGLQVPNGKTLALVGGNV
                     SLSAGNLTALGGRIELGSVDSDSFVSLNQINTGYALGYQNVQKLRDIGLSSGARVNTS
                     GDGAGGDIQVQGKNITLTESSSIRSGSLSQAGGNLIINAAESVKLSGGSVIGTSADGE
                     GKAGDVLVKAFDSVELEGTASALPTFLFSQVCGFSSECSTATGNGGNMTIETGKLLVR
                     DGANIDTSTFGVGNAGNILIKASNSVDVIGTNNNPNNRILSGIRAQVGTNPLNNAGNA
                     GNVTIETQRLTVQGGAQISTAGRKTGGNGGNLTINATDSILLSGTSPFATGEPLDTGR
                     SGLFVSAEPGATGNVGSLKLTTGVLTVEGGARISADNFGSGSPGSSTLDVRQLVIQNG
                     GEVKSGSFATGDGGTLIVNATESVDVIGSRTIAGKTLPSTLFSEASGAGKAGNLIINT
                     PNLNVRNGGRVTVSATGTGAAGNLTANVNTIRLNRGKLTAQNNAGDGGNINLQNLGLL
                     RMENQSLISAQAFNDANGGNITINAPNGFVVAFPGQNNDIVASAERGTGGNIDIKATN
                     IFGLEQRKSTPINTTNDIDASSQFGSQGTVIINTLDVDPSRGLFELSENVIDPAQQIA
                     LNPCIKGFGSTFTVTGRGGLPTDPNKILSSDNVRVDLIQPVVNQKNSSSDTQNQSSSS
                     AKAKPKVKEIIPARGWIFNEKGQVVLVGYDPTQTGIQRSQPTPPACPAF"
     gene            complement(73549..74313)
                     /locus_tag="DP115_00280"
     CDS             complement(73549..74313)
                     /locus_tag="DP115_00280"
                     /inference="COORDINATES: ab initio prediction:GeneMarkS+"
                     /note="Derived by automated computational analysis using
                     gene prediction method: GeneMarkS+."
                     /codon_start=1
                     /transl_table=11
                     /product="hypothetical protein"
                     /protein_id="PRJNA477356:DP115_00280"
                     /translation="MGVMMINKLAKVISAAAVLTMAVSLAPQSALAQKFSGQANNVND
                     RFSFEINPSASYTGGIFSGAIQNAIYTDNDSLAVLNAETPKDYKLNQGDLKVSLESIS
                     DSLQQALNVRSSSFKGKFGSTVVKYEARLEDNSNPKNFIHFAFYAPYTEPFTNLNSLS
                     IFNASNLTPFLDSSGSVSFPKYLWGLKFDDNLEPNPFNEDDYRTFDWTPDSDRKKVLE
                     PAATISLLVFGIVSTTLLRKRNKRPEINLSNAKKTL"
     gene            complement(74581..75195)
                     /locus_tag="DP115_00285"
                     /pseudo
     CDS             complement(74581..75195)
                     /locus_tag="DP115_00285"
                     /inference="COORDINATES: similar to AA
                     sequence:RefSeq:WP_016876148.1"
                     /note="incomplete; partial in the middle of a contig;
                     missing stop; Derived by automated computational analysis
                     using gene prediction method: Protein Homology."
                     /pseudo
                     /codon_start=1
                     /transl_table=11
                     /product="hypothetical protein"
     gene            75801..76664
                     /locus_tag="DP115_00290"
     CDS             75801..76664
                     /locus_tag="DP115_00290"
                     /inference="COORDINATES: similar to AA
                     sequence:RefSeq:WP_017742412.1"
                     /note="Derived by automated computational analysis using
                     gene prediction method: Protein Homology."
                     /codon_start=1
                     /transl_table=11
                     /product="hypothetical protein"
                     /protein_id="PRJNA477356:DP115_00290"
                     /translation="MKTDSIFYRLFTTFPNAFFELINLQSYEANAYNFASVELKQTAF
                     RIDGVFLPTADASTRPIYFVEVQFQKDTEFYARLFSEIFLYLRLYAPTKAWRAVVIFP
                     RRSIEPTKVEPYQVLLESQLVTRLYLNELGDRAEQSLGVGIIKLIVENEKQTPALAKN
                     LIARTRTELTNAALVQQVLDLIETIVLYKLPRISRQELVRMFGLGDFDIKKTRFYEEV
                     REEILEEVRQEKALELIMRQLRRRIGNMDQQLQERISQLSIEQLENLAEALLDFSTQA
                     DLTTWLQDQSN"
     gene            76731..77873
                     /gene="gcvT"
                     /locus_tag="DP115_00295"
     CDS             76731..77873
                     /gene="gcvT"
                     /locus_tag="DP115_00295"
                     /EC_number="2.1.2.10"
                     /inference="COORDINATES: similar to AA
                     sequence:RefSeq:WP_017319419.1"
                     /note="Derived by automated computational analysis using
                     gene prediction method: Protein Homology."
                     /codon_start=1
                     /transl_table=11
                     /product="glycine cleavage system aminomethyltransferase
                     GcvT"
                     /protein_id="PRJNA477356:DP115_00295"
                     /translation="MANQEEIILSLARSPLFELAQELKARLTTFGGWEMPVQFVGITK
                     EHEAVRNAAGMFDISHMGKFTLQGKNLISQLQLLVPSDLSRLQAGQAQYTVLLNHKGG
                     IIDDIIFYYQGEDATGEQRGVIIVNAATTDKDKTWLLQHLDQNQVKFQDLSLEKVLIA
                     VQGPKAVSILQTLVQEDLTSIKAFGHLQGTVLGKPAFLARTGYTGEDGFEVMLDLDVG
                     VELWRSLINAGVIPCGLGARDTLRLEAAMPLYGQDIDDTTTPLEAGLGWLLHLDTKGD
                     FIGRSVLEQQKAAGVQRRLVGLQMQGRNIARHGYQVLSTGVVVGEVTSGTLSPVLGYP
                     IALAYVPSQLATVNQQLEVEIRGKAYPAVVVKRPFYRSKNRVKNFE"
     gene            78290..78676
                     /gene="gcvH"
                     /locus_tag="DP115_00300"
     CDS             78290..78676
                     /gene="gcvH"
                     /locus_tag="DP115_00300"
                     /inference="COORDINATES: similar to AA
                     sequence:RefSeq:WP_016870902.1"
                     /note="Derived by automated computational analysis using
                     gene prediction method: Protein Homology."
                     /codon_start=1
                     /transl_table=11
                     /product="glycine cleavage system protein GcvH"
                     /protein_id="PRJNA477356:DP115_00300"
                     /translation="MPFEYPEDLRYLDTHEYVRLEGEIATIGITDFAVDQLGDIVFLD
                     LPDIGDAVSKEETFGTIESVKAVEDLNSPVTGTVIERNELLIESPEQLAEDPYGEGWL
                     LKVRVNKSGEIDDALTASEYSIQVEG"
     gene            78921..81815
                     /gene="gcvP"
                     /locus_tag="DP115_00305"
     CDS             78921..81815
                     /gene="gcvP"
                     /locus_tag="DP115_00305"
                     /EC_number="1.4.4.2"
                     /inference="COORDINATES: similar to AA
                     sequence:RefSeq:WP_016874717.1"
                     /note="Derived by automated computational analysis using
                     gene prediction method: Protein Homology."
                     /codon_start=1
                     /transl_table=11
                     /product="glycine dehydrogenase
                     (aminomethyl-transferring)"
                     /protein_id="PRJNA477356:DP115_00305"
                     /translation="MVTNVPRPKSNHQQMSGESSQKLSSFQERHIGSSSSDIKHLLEV
                     LGYGTLDEVIDQAVPQAIRLSDSLELPEAENEYAALAQLKEIASKNQVFRSFIGMGYY
                     DCITPPVIGRNILENPGWYTAYTPYQPEIAQGRLEALLNFQTMIIDLTGLEIANASLL
                     DEATAAAEAMTMSYGFCKNKANTYFVSRECHPQTIDVLQTRAQPLGIDIIVGDHQTFD
                     FSEPIFGAILQYPASDGTIYDYRAFIEKAHAMGALVTVAADPLSLTLLTPPGEFGADI
                     AVGSTQRFGIPLGYGGPHAAYFATKEEYKRQVPGRIVGVSKDAQGKPALRLALQTREQ
                     HIRREKATSNICTAQVLLAVMASMYAVYHGPDGLKRIAENIHQKTVMLSEGLKRLGYS
                     IGSEYFFDTLQVDLGERSLDEILQACKADNINIRILNTTTVGISLDETTTEKDLIDLL
                     EIFAFGDDLLFPPASGHSPALFLPRTTSYLTHPVFNRYHSETELLRYLHKLEAKDLSL
                     TTSMIPLGSCTMKLNATSEMIPVTWAEFGKIHPFAPLSQTRGYQILFQQLEEWLAQIT
                     GFAGISLQPNAGSQGEYTGLLVIRKYHESRGEGHRNVCLIPQSAHGTNPASAVMCGMK
                     VVAVACDAEGNVDLDDLKAKAQKHSKELAALMVTYPSTHGVFEEQIQEICIVVHTHGG
                     QVYMDGANMNAQVGLCRPRDIGADVCHLNLHKTFCIPHGGGGPGMGPIGVASHLVPFL
                     PGHAVVEMDGEQKMGAVSAAPWGSASILVISWMYIAMMGADGLTEATKVAILNANYIA
                     NRLESYYPVLYKGKNGLVAHECILDLRSLKKSANIEIDDIAKRLMDYGFHAPTVSWPV
                     AGTIMVEPTESESKEELDRFCDAMIAIRQEIAEIESGKMDAQDNVLKNAPHTAESLIV
                     GEWNHPYSREQAAYPAPWTREHKFWPSVGRIDAAYGDRNFVCSCLPMDAY"
     gene            complement(81907..82125)
                     /locus_tag="DP115_00310"
     CDS             complement(81907..82125)
                     /locus_tag="DP115_00310"
                     /inference="COORDINATES: similar to AA
                     sequence:RefSeq:WP_007313296.1"
                     /note="Derived by automated computational analysis using
                     gene prediction method: Protein Homology."
                     /codon_start=1
                     /transl_table=11
                     /product="DUF4926 domain-containing protein"
                     /protein_id="PRJNA477356:DP115_00310"
                     /translation="MKLLDVVALLKDLPELDLYRGQVGTIVEEYELGVFEVEFSDTHG
                     RTYAMETLEADNLMILYHHPLAEDRIAM"
     gene            complement(82255..82404)
                     /locus_tag="DP115_00315"
     CDS             complement(82255..82404)
                     /locus_tag="DP115_00315"
                     /inference="COORDINATES: similar to AA
                     sequence:RefSeq:WP_017714910.1"
                     /note="Derived by automated computational analysis using
                     gene prediction method: Protein Homology."
                     /codon_start=1
                     /transl_table=11
                     /product="hypothetical protein"
                     /protein_id="PRJNA477356:DP115_00315"
                     /translation="MRPCQRTNNLSYPGKPVIAGTRITVEIILEKLAAGETPEQILGL
                     KAPCH"
     gene            complement(82533..83027)
                     /locus_tag="DP115_00320"
     CDS             complement(82533..83027)
                     /locus_tag="DP115_00320"
                     /inference="COORDINATES: similar to AA
                     sequence:RefSeq:WP_015171813.1"
                     /note="Derived by automated computational analysis using
                     gene prediction method: Protein Homology."
                     /codon_start=1
                     /transl_table=11
                     /product="ATP-binding protein"
                     /protein_id="PRJNA477356:DP115_00320"
                     /translation="MKQRGKLFFFCGKMAAGKSSLAREIARREDAVLVVQDQLLIKLF
                     PGEVVDIPSFVKYSSRLRDALAAHICSLLLKGISVVLDFPGNTRTQRAWFRELFERAN
                     ADHELHYVDVTDELCKRQLRERSRELTEGSAFTSDAEFDAITKYFQAPSDDENFNVIR
                     HQRG"
     gene            complement(83609..83959)
                     /locus_tag="DP115_00325"
     CDS             complement(83609..83959)
                     /locus_tag="DP115_00325"
                     /inference="COORDINATES: similar to AA
                     sequence:RefSeq:WP_015200135.1"
                     /note="Derived by automated computational analysis using
                     gene prediction method: Protein Homology."
                     /codon_start=1
                     /transl_table=11
                     /product="DUF1257 domain-containing protein"
                     /protein_id="PRJNA477356:DP115_00325"
                     /translation="MSHFSTLRTKITDAEILKSSLRDLGISVKTEADVRGYNGQRVRS
                     DIVAVLEGEYDLGWSRNSDGSFDLIADLWGVAKKHNQTELINSINQKYAVNKTLAEVK
                     QRGLQNANVKLVLQ"
     gene            complement(84100..85611)
                     /locus_tag="DP115_00330"
     CDS             complement(84100..85611)
                     /locus_tag="DP115_00330"
                     /inference="COORDINATES: similar to AA
                     sequence:RefSeq:WP_015208503.1"
                     /note="Derived by automated computational analysis using
                     gene prediction method: Protein Homology."
                     /codon_start=1
                     /transl_table=11
                     /product="AAA family ATPase"
                     /protein_id="PRJNA477356:DP115_00330"
                     /translation="MKEELSILIQAQYPLIYLVTSEEERAEQAISTIAQSSKPQRKVY
                     VWTVTHGIVEYGQPRNVTQHNTVSPEAAVEWIIRQKEPGIFILKDLHPFIDAPATTRS
                     LRDAIASFKGLHKNVILMSPMQQVPIELEKEVVVLDFPLPDMGDLNKVLSTHLDQNRG
                     RRLATEAREKLLRAALGLTKDEAEKVYRKAQVTTGRLTEDEVDIVLSEKKQLIRRNGI
                     LEYIEEDATIDAVGGLEELKRWLKQRSNAFTERAREYGLPQPKGMLILGVPGCGKSLI
                     AKTTSRLWGLPLLRLDMGRVYDGSMVGRSEANLRNALKTAESISPAILFIDELDKSFA
                     GSGGSGDSDGGTSSRIFGSFLTWMQEKKSPVFVMATANRVERLPGEFLRKGRFDEIFF
                     VDLPTPEERQDIFTIHLSKRREDISRFDLEQLSKMSDGFSGAEIEQAIVAAMYEAFAQ
                     DREFTQLDIIAAIKATLPLSRTMQEQVTALRDWARQRARPAASSVAEYQRLEF"
     gene            complement(85707..86054)
                     /locus_tag="DP115_00335"
     CDS             complement(85707..86054)
                     /locus_tag="DP115_00335"
                     /inference="COORDINATES: similar to AA
                     sequence:RefSeq:WP_016953046.1"
                     /note="Derived by automated computational analysis using
                     gene prediction method: Protein Homology."
                     /codon_start=1
                     /transl_table=11
                     /product="hypothetical protein"
                     /protein_id="PRJNA477356:DP115_00335"
                     /translation="MQAKQKITLYLSPELHRKLKIRSAIDSEPMSELAERALDFYLAN
                     SELVEEAQASYGRTHRVYSCPTCETSVVLRDAELVSLGHQPGMIGHQQERLAIDEMDR
                     NQNQKGKEELVPC"
     gene            86367..87521
                     /locus_tag="DP115_00340"
     CDS             86367..87521
                     /locus_tag="DP115_00340"
                     /inference="COORDINATES: similar to AA
                     sequence:RefSeq:WP_017314734.1"
                     /note="Derived by automated computational analysis using
                     gene prediction method: Protein Homology."
                     /codon_start=1
                     /transl_table=11
                     /product="NAD-dependent dehydratase"
                     /protein_id="PRJNA477356:DP115_00340"
                     /translation="MKVLVIGGDGYCGWATALYLSNRGHEVGILDNLVRRHWDNELGV
                     QTLTPIAPIQQRIQRWHDLTGKSIDLFIGDITNYEFLSKALHAFSPEAIVHFGEQRSA
                     PFSMIDREHAVMTQVNNLVGTLNLLYAMREDFPNCHMVKLGTMGEYGTPNIDIEEGYI
                     TIEHNGRKDTLPYPKQPGSMYHLSKVHDSHNIHFACRIWGLRATDLNQGVVYGVLTEE
                     TGMDELLINRLDYDGVFGTALNRFCIQAAIGHPLTVYGKGGQTRGFLDIRDTVRCIEI
                     AIANPAESGEFRVFNQFTEQFSVGDLAMMVKKAGNAMGLNVEINHLDNPRVEREEHYF
                     NAKNTKLLDLGLQPHYLSDSLLDSLLNFATKYQDHVDQNQILPKVSWRRN"
     gene            87873..89006
                     /locus_tag="DP115_00345"
     CDS             87873..89006
                     /locus_tag="DP115_00345"
                     /inference="COORDINATES: similar to AA
                     sequence:RefSeq:WP_009456118.1"
                     /note="Derived by automated computational analysis using
                     gene prediction method: Protein Homology."
                     /codon_start=1
                     /transl_table=11
                     /product="glycosyltransferase family 1 protein"
                     /protein_id="PRJNA477356:DP115_00345"
                     /translation="MRIALFTETFLPKVDGIVTRLRHTIDHLQRNGNQVLVIAPDGGI
                     FEYKGAKVYGVSGFPLPLYPELKMALPRPAIGEALEGFKPDIIHVVNPAILGLAGIFY
                     SKYLNVPLVASYHTHLPQYLQHYGLAMLEGLLWELLKAAHNQAALNLCTSTAMMQELI
                     AHGIERVDLWQRGVDTESFHPDNACQQMRSRLSQNNPQSPLLLYVGRLSAEKEIERIK
                     PILEAIPKARLALVGDGPHRQTLEKYFAGTNTYFVGYLVGTELASAFASADAFIFPSR
                     TETLGLVLLEAMAGGCPVVAARSGGIPDIVTDGVNGYLFEPEQDVQSAIDATVRLLQQ
                     QQERETIRQNARQEAERWGWGAATRQLESYYQQVIYSELPKVA"
     gene            89063..89191
                     /locus_tag="DP115_00350"
                     /pseudo
     CDS             89063..89191
                     /locus_tag="DP115_00350"
                     /inference="COORDINATES: similar to AA
                     sequence:RefSeq:WP_009785485.1"
                     /note="incomplete; partial in the middle of a contig;
                     missing start and stop; Derived by automated computational
                     analysis using gene prediction method: Protein Homology."
                     /pseudo
                     /codon_start=1
                     /transl_table=11
                     /product="HNH endonuclease"
     gene            89696..92269
                     /locus_tag="DP115_00355"
     CDS             89696..92269
                     /locus_tag="DP115_00355"
                     /inference="COORDINATES: similar to AA
                     sequence:RefSeq:WP_011316988.1"
                     /note="Derived by automated computational analysis using
                     gene prediction method: Protein Homology."
                     /codon_start=1
                     /transl_table=11
                     /product="adenylate/guanylate cyclase domain-containing
                     protein"
                     /protein_id="PRJNA477356:DP115_00355"
                     /translation="MTLLNPGSVLATLTELTQVNRTHSLLSRVKNLSVNEFVCLLDFI
                     TAEFQQFLRAIELINNEALETMLEKVLEAITLKIGQILQAEHTTIFLVDYDKGQLWSK
                     VPQGNTQKAIEIRTSMTAGIPGHVANTAQCLNISDTSTHPLFSPELEKQLGYKFRNIL
                     CMPVLSSKNQVVAVVQLANKTLGTPFDYEDEVHFRDFASSIGIILESCQSFYVAARNQ
                     RGATALLRATQTLGQSLDLEATLQIVMEQARILMQADRSTLFLYRKEMAELWTKVASA
                     DGTTTMEIRMPDNKGIAGYVASTGEALNIPDAYKDPRFDPTTDQKTGYATRNILCLPV
                     FNSANELIGVTQLINKHQGNFFTASDEEFMRAFNIQAGIALENARLFENVLLEKQYQK
                     DILQSLSDAVISTDMEGKIVTINDAALQLLGCPLKEPNAKNNKYLWEQNLIGRLVWEI
                     VPIDNLQLRLQDSLKTGARHYVPEQSLTVGLYVETLYVKSVQDASVCILAVRDRTNPD
                     IFIPWNQPPKARLALLDADNVQKIERSINLTVNPLTNPEGGVKGGLVVLEDISQEKRM
                     KTTMYRYLTPRVAEQVMALGEDALMVGERKEVTILFSDIRGYTTLTENLGAAEVVSLL
                     NQYFETMVEAVFNHEGTLDKFIGDALMAVFGAPLPLTENHAWRAIQSALEMRQRLTEF
                     NQRRVVLKQPQIHVGIGISSGEVVSGNIGSRRRMDYTVIGDGVNLSSRLEGVTKEYGC
                     DIILSEFTYKLCRELIWVRELDKIRVKGKYQAVNIYELIGDRHTPLDTNTQEFLFHYQ
                     NGRNAYLSRNFRYAIACFQSAKKIRPKDQAVDIHLQRSCNYLNLPPSDSWDGVYCMLT
                     K"
     gene            complement(92608..92868)
                     /locus_tag="DP115_00360"
     CDS             complement(92608..92868)
                     /locus_tag="DP115_00360"
                     /inference="COORDINATES: similar to AA
                     sequence:RefSeq:WP_017314737.1"
                     /note="Derived by automated computational analysis using
                     gene prediction method: Protein Homology."
                     /codon_start=1
                     /transl_table=11
                     /product="hypothetical protein"
                     /protein_id="PRJNA477356:DP115_00360"
                     /translation="MVDKNDFLYPRGRYYGQVKPENLVFNANLQEFAQKVSYICNLET
                     AGKVPPEDAYDQIKELWKNLRNSKKQLGIGEHPFDTEQGSSE"
     gene            93281..94021
                     /locus_tag="DP115_00365"
     CDS             93281..94021
                     /locus_tag="DP115_00365"
                     /EC_number="6.3.2.6"
                     /inference="COORDINATES: similar to AA
                     sequence:RefSeq:WP_012409449.1"
                     /note="Derived by automated computational analysis using
                     gene prediction method: Protein Homology."
                     /codon_start=1
                     /transl_table=11
                     /product="phosphoribosylaminoimidazolesuccinocarboxamide
                     synthase"
                     /protein_id="PRJNA477356:DP115_00365"
                     /translation="MSVKTRVYEGKAKILYTTDDPEILLAEFKDDATAFNAQKRGSIE
                     KKGVINCSISSQIFQQLEAHGIRTHYIDTPAPDQMRVKALKILPLEVVVRNIAAGSLC
                     QQTGLALGTVLKKPLVEFYYKNDQLGDPLLTSDRLFLLELATPEQVDTIAHLALQINK
                     SLCDFFGRCDITLVDFKLEFGLDAQQQLLLADEISPDTSRLWDNSKQSDPNLRVLDKD
                     RFRRDLGNVENAYQEVLQRVLKAIESSN"
     gene            94269..96959
                     /locus_tag="DP115_00370"
     CDS             94269..96959
                     /locus_tag="DP115_00370"
                     /inference="COORDINATES: similar to AA
                     sequence:RefSeq:WP_016872821.1"
                     /note="Derived by automated computational analysis using
                     gene prediction method: Protein Homology."
                     /codon_start=1
                     /transl_table=11
                     /product="hypothetical protein"
                     /protein_id="PRJNA477356:DP115_00370"
                     /translation="MRLSPVIVTVVAISSPFGSLVSANAQTLNSSNSNQTAEVVKPTA
                     DPQHKVVGVLPATAAVAKPEVVVPNSTEKSTTTQPLNSFAQTAEALKPLTSQTTQPVK
                     NFSHTAEALKPLNTQQYKVSQKLPTSAALIKRLIVAKRSSTSLKTAQNLEQTPTPNTQ
                     QDQISPQTPTTTPAPGNNNQLPTIQQQTPAPNNQQQQTPPLTTGTPTTPNQINQPGTQ
                     PGQNSPQTPLPNNQQQQTFPQTPGTPTTPDGTNQPGTQPTSPQTPESPQPQQSPEASE
                     PRVLVSEVFIRSETNQQLPQELEDQIFRVIRTQPGRTTTRSQLQEDINSIFATGFFSN
                     VQAVPEDSPLGVRVSFIVRPNPVLTKVQVQANSGTNVSSVLPANATDEIFKSQYGKIL
                     NLRDLQEGIKQLTKRYQDQGYALANVIGAPQVSDNGVVTLQVAEGVVGNIRVQFRNKE
                     GQVTNDKGEPIRGRTQPYIVTRELELKPGKIFNKNTVQKDLQRVFGLGLFEDVNVSLD
                     PSKDPITGAADPNRVDVVVNVVERNSGSIGAGAGISSASGLFGSVSYQQQNLNGRNQK
                     LGAEVQIGTRDEFLFDLRYTDPWIGGDPYRTSYTANLFRRRSISLIFEGQDQNIETFN
                     PSKPDDGGDRPRITRLGGGVNFTRPLSKNPFERSQWTASAGLQYQRVAIKDADGDIRK
                     QGRLEKDTSTNNLIELSQSGQGEDDLLLLQLGVARDLRNNPLQPTKGSYFRVGLDQSV
                     PIGLGSIFLTRLRGSYSQYFPVSFINFSKGPQTIAFNLQAGTILGDLPPYEAFSLGGS
                     NSVRGYDEGGLSSGRSFVQASLEYRFPVFSVVSGAVFFDFGTDLGSGTRPAEILNKNG
                     TGYGYGLGVRVQSPLGPIRIDYGISDDGDSRINFGIGERF"
     gene            97036..97887
                     /locus_tag="DP115_00375"
     CDS             97036..97887
                     /locus_tag="DP115_00375"
                     /inference="COORDINATES: similar to AA
                     sequence:RefSeq:WP_012409451.1"
                     /note="Derived by automated computational analysis using
                     gene prediction method: Protein Homology."
                     /codon_start=1
                     /transl_table=11
                     /product="UDP-3-O-[3-hydroxymyristoyl] N-acetylglucosamine
                     deacetylase"
                     /protein_id="PRJNA477356:DP115_00375"
                     /translation="MQQHTLADEIIQTGVGLHSGVTTQVRIRPDVAGSGRYFVRVDLP
                     DTPIIPAQVAAVSQTMLSTQLGKGEAYVRTVEHLLASLAAMGVDNARIEIDGPEVPLL
                     DGSAKVWTDAIAQVGLMSQNLTEDKAPLVIDQPIWVRQGDAFACALPAPETRFTYGID
                     FDLAAISNQWHSWSAHATSENPYESFVTEIAPARTFGLLHQIEHLQQTGLIKGGSLDN
                     ALVCGPEGWLNPPLRFPNEPVRHKILDLVGDLSLLGIFPCAHFLAYKASHNLHVQLAQ
                     RILDFGF"
     gene            97994..98527
                     /gene="fabZ"
                     /locus_tag="DP115_00380"
     CDS             97994..98527
                     /gene="fabZ"
                     /locus_tag="DP115_00380"
                     /EC_number="4.2.1.59"
                     /inference="COORDINATES: similar to AA
                     sequence:RefSeq:WP_016872819.1"
                     /note="Derived by automated computational analysis using
                     gene prediction method: Protein Homology."
                     /codon_start=1
                     /transl_table=11
                     /product="3-hydroxyacyl-[acyl-carrier-protein] dehydratase
                     FabZ"
                     /protein_id="PRJNA477356:DP115_00380"
                     /translation="MSTVTEQTNTIDAPTPASTNNQPDGTSINKADNQIIYSIEDIQK
                     LLPHRYPFALVDRIIEYVPEKRAVGIKNVTINEPHFQGHFPGRPIMPGVLIVEAMAQV
                     GGIVLTQLPGLEGGLFVFAGIDKTRFRRQVVPGDQLVMTVELLWVKQRRFGKMQARAE
                     VDGQLATEGELMFSLVS"
     gene            98863..99681
                     /locus_tag="DP115_00385"
     CDS             98863..99681
                     /locus_tag="DP115_00385"
                     /inference="COORDINATES: similar to AA
                     sequence:RefSeq:WP_016866997.1"
                     /note="Derived by automated computational analysis using
                     gene prediction method: Protein Homology."
                     /codon_start=1
                     /transl_table=11
                     /product="acyl-[acyl-carrier-protein]--UDP-N-
                     acetylglucosamine O-acyltransferase"
                     /protein_id="PRJNA477356:DP115_00385"
                     /translation="MKTLIHSTAVIHPSAQLHPTVEVGPYAVIGGHVKVGPETTIGAH
                     AVLEGPLEIGARNHIFPGAVIGMEPQDRKYDGELSWVKIGDDNRIREYVTINRATGAG
                     KETSIGNANLLMAYVHVGHNSVIEDNVTISNSVAIAGHVHIESRSVISGVLGIHQFVH
                     IGSFAMVGGMSRIERDVPPYMLVEGNPSRIRSLNLVGLKRGGFSTDEFQILKKAFRIL
                     YRSELLFKDSLEQLELLGDTQQLQHLRRFLLLSQMPGRRGLIPGKGKVAASDES"
     gene            99814..100983
                     /locus_tag="DP115_00390"
     CDS             99814..100983
                     /locus_tag="DP115_00390"
                     /EC_number="2.4.1.182"
                     /inference="COORDINATES: similar to AA
                     sequence:RefSeq:WP_012409454.1"
                     /note="Derived by automated computational analysis using
                     gene prediction method: Protein Homology."
                     /codon_start=1
                     /transl_table=11
                     /product="lipid-A-disaccharide synthase"
                     /protein_id="PRJNA477356:DP115_00390"
                     /translation="MRIFISTGEVSGDLQGSLLITALNRQAAAAGLDLEIVALGGEKM
                     SSVGATLIGNTSEIGSVGIWESLPYVLPTLQMQRRAIAYLKQNSPDLVILIDYMGPNL
                     AIGNYIRRNLSHLRVVYYIAPQEWVWSLNSRNTNMVVGITDKLLAIFPEEARYFQQRG
                     AKVTWVGHPLVDRVQNFPSREDARAKLGIAEDVISVALLPASRRQELKLLLPVMFQAA
                     QVIQAKLPNVHFWIPLSLEIYRKPIEKAIQQYNLRASVVSDKTQEVIAAADLAITKSG
                     TVNLELALLKVPQVVLYRLHPITAWIARSVLKGSIPFASPPNLVVMKPIVPEFLQEKA
                     TPENITEAALEILVNPERKKQISADYEEMRQCLGEVGVCDRAAKEILQMLPNFED"
     gene            101293..102582
                     /locus_tag="DP115_00395"
     CDS             101293..102582
                     /locus_tag="DP115_00395"
                     /inference="COORDINATES: similar to AA
                     sequence:RefSeq:WP_017314745.1"
                     /note="Derived by automated computational analysis using
                     gene prediction method: Protein Homology."
                     /codon_start=1
                     /transl_table=11
                     /product="DNA (cytosine-5-)-methyltransferase"
                     /protein_id="PRJNA477356:DP115_00395"
                     /translation="MIHSNQKQRPIAVDLFAGAGGMTLGFEQAGFDVLASVEIDPIHC
                     ATHEFNFPFWDIFCKSIIDITGVEIRRNSSIGDREIDVVFGGPPCQGFSLIGKRIFDD
                     PRNSLVKNFIHLVLELQPKFFVLENVKGMTLGKHREFISVIINEFEQSGYKVSKDYKV
                     LNAAEYGVPQNRERLFLLGCRQDLELPNYPAALTRPAKLNKTAFQNQLPLSPTVFDAI
                     GDLPEVEDYIELFEKDSVIAEFGKPSDYSRQLRGLCYTDNDYSYERKYDSRMLTSSLR
                     TKHTFQSIKRFEATLPGKTEPISRFYKLAPEGICNTLRAGTPRNRGAFTSARPIHPFT
                     SRCITVREAARLHSYPDWFRFHVTKLHGFRQIGNSVPPLLAKAVASEIIKVLGVCPYK
                     PGVIQELGNENLLMYDMSKAAEHYGVDSRIIELRKRN"
     gene            102620..103456
                     /locus_tag="DP115_00400"
     CDS             102620..103456
                     /locus_tag="DP115_00400"
                     /inference="COORDINATES: similar to AA
                     sequence:RefSeq:WP_015169255.1"
                     /note="Derived by automated computational analysis using
                     gene prediction method: Protein Homology."
                     /codon_start=1
                     /transl_table=11
                     /product="methyltransferase"
                     /protein_id="PRJNA477356:DP115_00400"
                     /translation="MTNPLELNDYKKEIADLYSRRSQTYDNSDWHIQIAHRLIEYAQI
                     KPGQHVLDIATGTGMVAIEVAQIVGSQGRVVGVDISTGMLEIARQKVEGFGLENVEFQ
                     LADAEALNFCADSFDTILCSSALIWMADIPATLRQWMRFLKAGGLIGFHAFADTAFVG
                     GVVVQKVVEKYGVSLALSKPTGTIEKCHDLLQQAGFEAIEIKPEQYGNYISLEQAKQM
                     WTGGSHPAPGQFPNPLSQLSSQQLAQVKAEFETELEALKTEQGVWNDMTIFFTFGRKP
                     VE"
     gene            complement(103464..104429)
                     /locus_tag="DP115_00405"
     CDS             complement(103464..104429)
                     /locus_tag="DP115_00405"
                     /inference="COORDINATES: similar to AA
                     sequence:RefSeq:WP_016873384.1"
                     /note="Derived by automated computational analysis using
                     gene prediction method: Protein Homology."
                     /codon_start=1
                     /transl_table=11
                     /product="aldo/keto reductase"
                     /protein_id="PRJNA477356:DP115_00405"
                     /translation="MSGNTTRRNFLITGVAVTGSIVGASTLQQQVADTAKPPATMPER
                     VLGRTGVKVPIFGLGGAGQTPLSSEGKERDAVAIIRKALLLGIRYFDTAADYGPSEDY
                     LGKVLPSYRSKIFLASKTDKRDRDGAWRELERSLKRLNTDHLDLWQLHHVSSREELNT
                     IFSSSGAVKALEEAMQQKLVRFVGITGHHDPEVIAEGLRRYPFHTTLIPVNAADKHHP
                     RPFLPVVLPIAQQKNVGVIAMKVPAYGRLFKPGGLSGMQQAMGYSLSQAGVHCCVIAA
                     ETIKQLEDNVNVAQAFQPLGDKELAAIEQRSAAVWKDGTFFRAWA"
     gene            complement(104507..105592)
                     /locus_tag="DP115_00410"
     CDS             complement(104507..105592)
                     /locus_tag="DP115_00410"
                     /inference="COORDINATES: similar to AA
                     sequence:RefSeq:WP_017314747.1"
                     /note="Derived by automated computational analysis using
                     gene prediction method: Protein Homology."
                     /codon_start=1
                     /transl_table=11
                     /product="hypothetical protein"
                     /protein_id="PRJNA477356:DP115_00410"
                     /translation="MKKLKLPRWFPYPSSWLNALILSMFMTGLVALIRRSNGLDFNFA
                     KWSDNPELLTISVILVAILPIPAIAFFHHFFISRFISAIPGEGIINIKGFVPGLISWW
                     ESLYSWLVFVLSTLIAILLSSPFLPLFKLNYETIINSHTQPHKNIQAIFAIFWIISAA
                     IFYQIEYSFKFHLMFADIDDAQSESAKTRNDAPTDVKTDDTQLKKTDATEIQKTAQVP
                     TKKPTIVDFIVKNRKLPKRFFRFGLISIVVLWVYLFANLPEVKQTFSSTSISLERPLG
                     LTPEPGAKTKDNTFDRAISKGKVAAQLTKSAQSRDEWQIVLNRWEQAIRLLENVPASS
                     QDYSMAQQKIIQYQIHREFARQNAVLN"
     gene            105903..106568
                     /locus_tag="DP115_00415"
                     /pseudo
     CDS             105903..106568
                     /locus_tag="DP115_00415"
                     /inference="COORDINATES: similar to AA
                     sequence:RefSeq:WP_016953028.1"
                     /note="internal stop; Derived by automated computational
                     analysis using gene prediction method: Protein Homology."
                     /pseudo
                     /codon_start=1
                     /transl_table=11
                     /product="deoxyribonuclease V"
     gene            106806..107693
                     /locus_tag="DP115_00420"
     CDS             106806..107693
                     /locus_tag="DP115_00420"
                     /inference="COORDINATES: similar to AA
                     sequence:RefSeq:WP_015129775.1"
                     /note="Derived by automated computational analysis using
                     gene prediction method: Protein Homology."
                     /codon_start=1
                     /transl_table=11
                     /product="CPBP family intramembrane metalloprotease"
                     /protein_id="PRJNA477356:DP115_00420"
                     /translation="MTPETINNPFLRLKVRSLLLRLFLISFVLGLALGLIQVTKPLNF
                     NPQVLNLVLYIFVFGSLCLWILADFKRLGIHLNYVVGRLPNNHKWLPKVGLVILLILF
                     SIGSYLVLLYLLSLMAPSLVDRILYDVAKTPIPQRTAPVLFNLLQAIVLVVVAPITEE
                     FLFRGIILQRWASKWGIQAGLLGSSLLFGIGHANFLGLSMVGMVLGLLYIRTRSLIVP
                     IACHAMNNSFVVVMSLLNTVSIPTPTMNNLEQLRHSLWLGILFIVLSLPLLVRFVSQN
                     WPRKDAAMPYFINSSQKES"
     gene            107787..108470
                     /locus_tag="DP115_00425"
     CDS             107787..108470
                     /locus_tag="DP115_00425"
                     /inference="COORDINATES: similar to AA
                     sequence:RefSeq:WP_017748857.1"
                     /note="Derived by automated computational analysis using
                     gene prediction method: Protein Homology."
                     /codon_start=1
                     /transl_table=11
                     /product="G-D-S-L family lipolytic protein"
                     /protein_id="PRJNA477356:DP115_00425"
                     /translation="MHLSAVPKRCQPLKIVALGDSLVYGFGDPEGGGWVERLRRCWML
                     ADSPGHVLYNLGVRGDRIQQVSQRLGVEFRHRGELRNQVPDLIILSVGVNDSARLGRL
                     NGRNYTDFAVFESHIAFLLDQAQQLCPVLFVGMVPVDQAKMPFMNCFYYNHADQHRYK
                     EAIRVACTARKIPYLDIFQKWMERTEAWRLKRLSKDGLHPNTLGYQTLLEDVISWEAF
                     ASYNFSSCE"
     gene            complement(108699..109759)
                     /locus_tag="DP115_00430"
                     /pseudo
     CDS             complement(108699..109759)
                     /locus_tag="DP115_00430"
                     /inference="COORDINATES: similar to AA
                     sequence:RefSeq:WP_017804394.1"
                     /note="frameshifted; internal stop; incomplete; partial in
                     the middle of a contig; missing stop; Derived by automated
                     computational analysis using gene prediction method:
                     Protein Homology."
                     /pseudo
                     /codon_start=1
                     /transl_table=11
                     /product="transposase"
     gene            complement(110065..111186)
                     /locus_tag="DP115_00435"
     CDS             complement(110065..111186)
                     /locus_tag="DP115_00435"
                     /inference="COORDINATES: similar to AA
                     sequence:RefSeq:WP_012412977.1"
                     /note="Derived by automated computational analysis using
                     gene prediction method: Protein Homology."
                     /codon_start=1
                     /transl_table=11
                     /product="IS630 family transposase"
                     /protein_id="PRJNA477356:DP115_00435"
                     /translation="MPPPARNFLTPEQVTQLQQALKESELPHVRERILIILLQNDGRT
                     QQEIANFLGCSLRTVAYWCMHGDPDNLETLHNKREYEHYWKATPEYIELLLKTVDKEP
                     SDLGYEFGRWTAERLATYLSEQTGIELSSSQVRRILKQKKYSYIWAKYDLEDKQNPVE
                     RAKFKEKLVQYLSIAREQPERLQVWFWDESGFSLRVIRRQNWGKKGKRKNLPGQRRHG
                     RLNVMGAIREADRKRVCFFIKKGNADIFYEQLQHLNELIKQEWVNKGNRSEDFSKLGS
                     KIILILDNASFHKRKEILAKISQEFPNFILEFLPTYSPDYNMIELVWHSCKEYIAHRL
                     FKSLDELKSLLNKLLNQGELVINWHRKIKHKGNNVYIAA"
     gene            111467..111857
                     /locus_tag="DP115_00440"
                     /pseudo
     CDS             111467..111857
                     /locus_tag="DP115_00440"
                     /inference="COORDINATES: similar to AA
                     sequence:RefSeq:WP_016858763.1"
                     /note="frameshifted; incomplete; partial in the middle of
                     a contig; missing start; Derived by automated
                     computational analysis using gene prediction method:
                     Protein Homology."
                     /pseudo
                     /codon_start=1
                     /transl_table=11
                     /product="hypothetical protein"
     gene            complement(111894..112568)
                     /locus_tag="DP115_00445"
     CDS             complement(111894..112568)
                     /locus_tag="DP115_00445"
                     /inference="COORDINATES: ab initio prediction:GeneMarkS+"
                     /note="Derived by automated computational analysis using
                     gene prediction method: GeneMarkS+."
                     /codon_start=1
                     /transl_table=11
                     /product="hypothetical protein"
                     /protein_id="PRJNA477356:DP115_00445"
                     /translation="MQDVSVAGAGISAMVGNMGLAGIGTAVGIYAPHLIAARTVAGAT
                     AYGLKKGVENQDPLAVGAAALGSAGGAGIYATIGNMGLVVVAAGFSIGMAHVVTAGAV
                     VGLGVYGLSKVLDKSDTLYKIRPSIQQSIDSATANLKQLELQYKQAEDEIQPWHQVAV
                     VALKKERLDLAREALNRKYIYQETGLSLKNQIDQLLRVINSLNNDLMVIERAIASLLC
                     EAQIAP"
     gene            113118..115298
                     /locus_tag="DP115_00450"
     CDS             113118..115298
                     /locus_tag="DP115_00450"
                     /inference="COORDINATES: similar to AA
                     sequence:RefSeq:WP_016859089.1"
                     /note="Derived by automated computational analysis using
                     gene prediction method: Protein Homology."
                     /codon_start=1
                     /transl_table=11
                     /product="sodium:proton antiporter"
                     /protein_id="PRJNA477356:DP115_00450"
                     /translation="MQTVILVLVEVLIVIGLSRLVGLAFRWINQPLVIGEIVAGIMLG
                     PSLFGLVAPGLASTLFPPETIPFLNVLSQVGLIFFMFLIGLELNPKYLSGNLEVAILT
                     SHVSILVPFSLGTLLAVLLYPLVSNASVSFTAFALFLGAAMSITAFPVLARIITENNL
                     QKTRLGTLALTCAAVDDVTAWCLLAVAIAVAHTGSFVKAIPTILYSLIYIGFMMTVGR
                     IFLKRLANYYRRTGRLSQLVLALIYMGVVASALITELIGIHLIFGAFLLGAAMPKNAG
                     LVRELAIKTEDFVLIFLLPVFFAYSGLRTEIGLLNKPELWALCLAVLAVAIIGKYVGT
                     YVAARVSGIDKREASALGWLMNTRGLTELIVLNIGLSLGVISPLLFTMLVIMALVTTF
                     MTSPLLELTYPKKLIKLDVVEQEPEEKETSTSGGEDFYNRPYGILVPVANPNSQKGLM
                     ELAVAIAINYRQPAVVYPLSLIELQEDYGFESTPQEADRVITQRRQQLEELISRLEPS
                     EARSYMHPIVCTSSNVARETARIALLEQANLILVGWHRPAFSKNRLGGRVGQILTNAP
                     VDVAVFIDRGQERLERLLVPYSANIHDDLAMILALRLLINRDTCRLQVLQVVAENQVR
                     NELSYELHNVMEQLPQSVRDRIDIKIVEAIEPIQAVVAASEAVDLTIAGTSRAWGIER
                     QTLGRYTDQLAIECRSSLLITRRHSQISSHITSILANDKLEIIN"
     gene            115408..115926
                     /locus_tag="DP115_00455"
     CDS             115408..115926
                     /locus_tag="DP115_00455"
                     /inference="COORDINATES: similar to AA
                     sequence:RefSeq:WP_016877798.1"
                     /note="Derived by automated computational analysis using
                     gene prediction method: Protein Homology."
                     /codon_start=1
                     /transl_table=11
                     /product="hypothetical protein"
                     /protein_id="PRJNA477356:DP115_00455"
                     /translation="MSHFNLKSLTFYAVAISSVLLLFKVVTAYGESSLKAPLEIDSNY
                     RLMLSEKLPICDQSGFLLLNLQQSGIYLNGLLVPDNSIKTSKVSKKSSLMGKIKNQEL
                     NLSGTIQKHILCNTPNVQKQTNLIPVKLQIQLVKKRDLIGKINVSDNSKTIGLTAIPQ
                     KTKEKSEEPKNH"
BASE COUNT    33832 a  24400 c  24406 g  33778 t
ORIGIN      
        1 gtgtcccctt gggactcagt ggcttcccgc tgtctttgga cgcaaagaaa agaaacagaa
       61 gaagaggatg atgttcatat cctatttagg aaggctgtag cacaggtagc tgcgatccta
      121 ggacagcaat aaggcgggaa gaatcttctc tgccttttgc gttcacagtc tgctcgtact
      181 attcgttgga tttgcgagga atccacaaag gtagcgtgtc ttctggactc aaaatctcaa
      241 tttttcgttg aggctgaaat cctaagcgtc aagaacgcac gctacgctaa aaacatgaca
      301 aaaactatac tttgaaaaca tcctcttaaa agaactactt tatgactata aaaatccaga
      361 ccgaaaaaga ctttcttacg ccaagcacta gtatcaagac taataaagaa acagaaaacg
      421 aaaaagttct atgtcctcat tgtcggcgca ctgctacgaa cggtattaaa tgtaaaggga
      481 tgtgtgtggc tgacaatgac tattaacgca atgattgaca aaaagcactt tttctgaaaa
      541 tttcaatgtc cacaaagtca accgttacga acttttcttc aatttttttc tagaaatgac
      601 ctctaaagaa tgaatttttc agaagagtct caagctaagc tgagggtgac ataatgcaat
      661 caaaaaatta ggctggaaac tgtctggcga agcacccaat tgggggattc aggctaaaaa
      721 actgttttta ataaatagtg acagattagc cgaaatcgaa cagcaatcag ccactaggag
      781 gagggtttta tgatcgttgt ccatcatctc aacaactcgc gatcgctgcg cgtactatgg
      841 ctgctcgaag aattaggtat cgaatacgaa atcaagtact atgaacgcga tgctcagacg
      901 atgctggcac cagcatcgct gtaccaaatc catcccctcg gcaagtcacc cgtgatcaca
      961 gatgcagatc tgacgatcgc tgagtcgggt gccattatcg aatacatagt ggatcgctac
     1021 ggcaatggtc ggttaatccc agcattgggt acgccggagc gtctgcgcta cacgtattgg
     1081 ctgcattacg gcgaaggttc tgcaatgcca ccgctggtga tgaaggtagt tttcaaacat
     1141 tttgggaaag gggacagcgg cgctcaagat gcgttcatcg ccccccagat caagcttcat
     1201 tatgactacg tagaaggcga gcttcgtaag agtacatggt ttgtaggcga agaattcact
     1261 gccgccgata tccaaatgag ttttccgctg gaaatgctcg tccagcttcc cgaacaggtc
     1321 gagaaccgac caaagatcaa ggaatttgtc gaacgcatcc atgcgcgacc tgcttataaa
     1381 cgcgcccttg aacgtggagg tgcatacgac ttaaccaaat tctaatagtt gattagcgat
     1441 gcagtgactc taaccgaaac aattttagat tggggagcca atactgttcg cgcagcgtgg
     1501 cactttgtgc cataggaggg tttcccgaca gaggtacttg gcgttgactt tcggtacaag
     1561 ccccgtcctt gacggacgga attaatccaa aatcgtaaat ctaaaaattt agagatgagt
     1621 tctgtttcgc tccaagcaga gcacttttag ggtggagtta atccaaaatc taaaatccta
     1681 aatccaaaat tgattgacgc atttgcaggt gctttttcat caattcaaag tagggtagaa
     1741 acatagcccg ttactacctt actttcaact gtagctacta gtagttataa cctagtagca
     1801 cagatggcag caccaatgag tcctacttgt tgatttagga caacataaac gggtatatct
     1861 tcaagcagag gacgcatcct acctttttga gtgaaattgc ggatgaacct gtcttgttgg
     1921 attaaaggca gtattttcgg agcaattcca ccagcaacgt acaaaccacc ataaggtaga
     1981 agtttaagtg caatattacc tgcttctgca gcgtaggctt ctacaaataa ctgcatggtt
     2041 tgttcacaaa ggcgatcgct tttctctaat gcagcgttac caatgacagc acccggatca
     2101 acgctttttt cttgccctcc cacttcttgt tcgcactttc ttattatttg ggcaatttct
     2161 ggtgattcag tagcaatttt gcgatctcgt agaaattggt aaattgctag aattcccatc
     2221 ccagaaacga ctcgttctac agaaacccgt tggatatcat gcttcgagag caggtatttc
     2281 aaaagttgaa actctaattc ggtacggggg gcaaagtcaa cgtgtccacc ttcagaagca
     2341 aaaacttgat agttctgtcc ctgcttaatc aaaaatcctt gtcccaaacc agtaccagca
     2401 ccaataatag caataggggc ttcggggttg ggtttgccag cctgtaaagt tagcagatct
     2461 tggttgtcta aacctaaaac accatagcca acagctgcaa agtcgttgat gagagaaaca
     2521 tgggatatac cgagttcttg ttgtaaacgt tcgctatcaa ggaaccaaac taaattagtc
     2581 aacttagcgg tattttgcac caccggtcct gcaatggcaa aacacgcttt ttctggagtt
     2641 tgtgtgttag ccttaagcaa gaacttttgt accatcggca ccaaatcggg aaagtctcca
     2701 ctggggtacc gttcctcaca gatagtgtgt aatgaagctt tttgtgatgc ttcaaccaat
     2761 cgtaagatgg ttttcgtgcc gccgatgtct cctgccaata gtaatgtcat gtgagttgtt
     2821 cttagttaaa gcgaatgact tcttctacct gagttaaatg cgaggtatct ccctttagtt
     2881 ctagcaacca ctctgggtgt tgacgcacaa cttttactaa agaacataga gaagccttca
     2941 cttccgttct ggcaatttca cctactaaac ctattgccgc ccccaatacg gacgcaccat
     3001 gtcccactaa aagaatattt tctggagaga attctgtcgt taggcatcta gcagtttgtc
     3061 ccgaacgttc ctgcattttt tcgtaagttt ctgggtaatt tactgcaatg cgcggagtgt
     3121 agctgatgtc tattctgggg aataattctg ctaatgctcg ggttaagagt cgcagtggtt
     3181 cttctttcat ccagacggga ttcagccatt cgcttaagcc tgtttctagt tttatcggca
     3241 aatcaagaac ttctgccacg gcgtttgctg tttgtactgt ccgcaggaag ggggaagcaa
     3301 aaatatgagt aatatgttct cgcttgagcc gattggctaa ttgctgcgct tgcaccatac
     3361 catcttcaga aagtggtgga tcgtagcgtc gttctgctgt gagaaaccaa tcagggttaa
     3421 caaagtcgag acggttggcg tgtcttgcga tccaaacaat ttgactcatg gtatgattaa
     3481 acattttttt aaagcaaagc ctatgctcta cgcatgcagc ccgttagcat gggctatcag
     3541 ttaaaataat atgacataat gtgtaactat ttgtaataga ataatttata ggcgttttgc
     3601 gcaaagcatg aggtacacgg gtaggggcac gggtagcctc attggtgtca acttaacgtt
     3661 caaccctcta ttccacgttg gtttgacctc actccccttc gggtatctcc tgcaaagacg
     3721 ctacacgaac accagtcgcc gtgagagcgg aaaccctcac aacgaccgcg ctcagtgcac
     3781 agcctgcagc gctggattca ccgttaagcg tagcttaacg tccccttact ccaaccaaag
     3841 ttgattttta gcttgttccg cttcattttc catgagcctt ggatggacaa ccctatacaa
     3901 tgtctactcg taaaacccaa aatctgggtg tatttttgcg gtgaatccag cgccgtgcgg
     3961 tgaataaggg cgcgaatgac ggctttcccc acctagggcg tcggtcaagt aataatggtt
     4021 gacaaaatag atgtaatatg ggtgggtatt gaccaaaatc agttcggatt agagggtggt
     4081 gtaatttatg cgtccttcct agtggaatcc tcccatcgaa ttatcgcccg tcagagcgaa
     4141 gcatcatctc tgggattaac agagctaaac tatttatctt tttacgccac aaccgtcatc
     4201 ttctgtttaa ggcacagttt caagcagaac tgactactat gtttaaagac agcacggttg
     4261 gtcattgtcc tgtgccgcct gcacaactag cgttagcatt aattctacaa gcctacactg
     4321 gagttagtga tgatcaagtg attgaagcat tggtaatgga tagacgttgg cagttagtac
     4381 tcgagtgtca cgattgccaa aacgcccctt ttagtaaagg aactttggta aattttcgac
     4441 aagcgatgat cgactttgaa gttgaccgga gattaattga gcgtacagta gaaatatcaa
     4501 aggagcaagg tggatttggt tccagtaact tgagagctgc attggactcc tcaccgttat
     4561 ggggggcggc aaaagtagaa gatacttata atctgttagg tcacgcgctg cgtaaagctg
     4621 taaggttaat ggcgcaaacg tcggggcagt cagttgcaga gcttgcacac caaacacaac
     4681 tagatgatct actcacacga acttcgctca aagccgtctt agatatgaac tgggataacc
     4741 caactgagcg ttcaatagcc ctagaaacca ttctcaacgc tctagatcaa gtagagtctg
     4801 agttacaaaa aaaaatgaat atcaggagct aaaggatgcc caacaagcac tgtccgtggc
     4861 acgacagatt caatcccaag atgtaactat tgattctagt gggaaaccaa cactggttaa
     4921 gggtgtagcc aaagaccgcc gaatttctat tgaagattca gatatgcgtc atggacgtaa
     4981 agtctgccgg gggaagcaac ccaagcggcg agctttacgt aaaagccgct cacaacgttt
     5041 tgatggttat aaacgtcatc tgctacggga tttggatatc ggggtggtgc gttccgtcgg
     5101 tttgacgagt gctaacgttc cagaagctca agttactgaa gcaatggatg cagatttgaa
     5161 acatcacaaa gttaagatgg tagagctgca cattgatcga gcctacttaa gtagtcattg
     5221 ggttaaacaa cgttcccaag acttaactat tttctgtaaa gcttggcctg tacgtaatgg
     5281 cgattgccgg aggcgcagct agcttaacgc ttgatcaaga cggactttgt acttgactgg
     5341 aaccaaggtc taattcgttg tcctaatcat gtcagcatcc cctttgagtc tggaaaaact
     5401 gttcactttc ccgcctctga gtgtagtgtt tgtcctttac gtgaacattg tactacttct
     5461 attagaggtc gcaatgtctc aattcatgag gcagtgcgtt gcgcgggttc cccgcgttgt
     5521 agcaactgcc gtccggatga agcttttatg caggaattgc gtgagcgcca agacactgaa
     5581 tccgcaacag ctaaactccc agaacgttct attgtggagc ataccttggc tcatctcggg
     5641 caatggcaag gcgaccgtgc ccgttatact ggcttgcgca agaacttatt tgacttgcgg
     5701 cgtgtagcag ttgtacataa tctccatgta attgcacggt tgctatctgg cgcttcaaac
     5761 caacaagtct tttaaatccc ctagttaatg atacgccctt ggcgtctgcc ctttgggcaa
     5821 tcgcatcctt attcttcctg cttttccaga cacatattat ctcttttttg tcaatcacta
     5881 tgacttgacc cacgccctag aaccccttac tcttaccgct tgtcaattaa ccatcggcgg
     5941 ggttttatct ctagccaagg tcagggtttt ttttgttatg ccctgctagc taataagttg
     6001 cttttttaga ttctgtttca ccttgtacac tcccttttag cgcaaagctc gccgggagga
     6061 gtatcccccc ggcagacttt gcgccagtgc cagcccataa cagccgtctg attacgccct
     6121 gtgcccagct ttggtctcta ggattgcgag cctacttgcc gtgggcagat aaggagtcac
     6181 ctctgagttt gaggggaagg gttttcacct tcattccttc cgaagttcaa ccttttgatc
     6241 gctctcaagg ctggttagct tatacttgga ctgattgcca aggtttggct aacaacgaat
     6301 cgcactagta gtccaccaaa gcaactttgc cgggtcagac agtcgggtat aagcgctcca
     6361 tctttctgcg tgcatccgtg gtttgaaatc gccaattcac acttgctcgt tgagaattac
     6421 gctgtttctc ccaagcggca atttctacct ccaaagttga gcgatcgcca atccgtgtct
     6481 ctaaacattg acgagataaa acggacaatt caatctccac ctggttcaac caactagcgt
     6541 gtttgggcgt atagtgaaac tcgagttttt gtatgattct ccgggcttct tgtgggttaa
     6601 aggcttcata taaagctgcg ggattgtgga tatttaggtt atcgacaact aggcgaataa
     6661 cttccgcttc tcggcaataa atgtctacca aatctttcat ttgttttgca aaatctattt
     6721 tggtacgctg ctgtgtgact tctatgtgtc gccatcctgc caaaggttga aaatacgcaa
     6781 ataaattaac agtgccgttg cgtttatact cgtagtcata acgctctggt tggtcaggtt
     6841 caggaggcaa tggttgtcta acctcttcta ctagttgata cggggtttca tcaaaacaga
     6901 ctactgggcg cttgggatca taaggttcat tgtataaatc caataaatct tccatccgta
     6961 aaacatactc agcatttacc tctggtatgc accattgttc cttcaaccac ggttttactg
     7021 agtcccttcg ggacacgcta cgcgaacgtt ttttttaagt agcagcgaac tgtttgatca
     7081 caaatcgaat ccacaacgcc aatacctact aactcgtctg ccaaaagctg cattgtccaa
     7141 cgagtacgcc cctctggagg agatgaacaa gcagtagcta tcagaaatgc ttcttgctta
     7201 ccatcgagtt tgcgaggctt gggtggatgc ggtctatcct caagggcaaa gtctatgctt
     7261 ccagttacaa atttctgacg agtgcgttcg acagttgaga cgttgacttt aagcgctgag
     7321 gcgttaagcg aagctctgcg aaggaatcgc ctcatctgtt ttagcttcac ttgccatcag
     7381 gagaatatag gcgcgggtga ttgttcgcgc cttacgctta cctgttttta ttagcgaccg
     7441 cagttgagat tcctcaacct cactcaaatc cacaatgtat ttctttgtca taatgccacc
     7501 cactcgcaat cttggagtag cttatcaaat tattggcatt acctggcaaa gttgctttgg
     7561 tggactacta gttgtttagt ttcttgacga cttaggacga actttgttaa gtgttaagcg
     7621 tatttccatc gaaaacctcc cagtccaaaa acttgctcat ctcccctttg acttgctcca
     7681 aggttacctg taccctcgta tgatgaaaat ataagaaagt agccaaatca taacggcatc
     7741 acatgggcag tatttgggaa cttgattttt actcgcgtcc gattctggac gaaaatcaga
     7801 aaaaggtttg ggaagttttg gtatgcgaaa ctcctttgga aacccgaact aaaattgatt
     7861 ctgtctttcg ctttgcgaaa tattgcccca gtactgaggt gaattcagtg tggctgcgga
     7921 ctgcgctgga agaagcaatc agcgaagcag gaaaagcacc aatcagaata cgctttttcc
     7981 gccgccaaat gagcaacatg attaccaaag cttccagaga tttgggtatt tccgcccagc
     8041 caagtcgccg cactttgctg cttaaccaat ggctggaaca gcggatggag gaagtttatc
     8101 ctcaagaacc tgggtatcaa gcaggaacaa atccatctgt acgtctagag aatcctccac
     8161 ccctacgctt accagacgct ttagaaggaa agcagtggat atttgtgact ttacaacaat
     8221 cggaattcac ccaaatgcac gactgggaaa taggttttgg tgaagctttc ccctttgaat
     8281 tggcacaaat ttcccctgaa acccctattc ctggtattct gattttctca ccaagagcat
     8341 tgccgatcgc aggctggata tccggtttag agttagctcg gttgaaatta gatgataagg
     8401 aagagccgag attggtttta gaaaccggtg caactgaaag ctggattttg gcaaatctca
     8461 aaaactctca aaccttagca gaagccaaaa gctttgaaga agcaaagcaa aaagctaatg
     8521 gggtgcattt tatcgcagta cagtccaatc ctcaagaaga atcttttgcg gggttttggc
     8581 tgttgcaaga ggtcaatgtg ccgtaaattt gatagaggta ctgccacgcc tttagctgta
     8641 gcgggaatca actcataaac taattagatg gataaaggtt ggtggggagt ggttcattgt
     8701 tagtcatcaa caattgataa ctaacaacta acaaccatcc atttcctatt gccaatttct
     8761 aagtccacag ccaaaacaac atggtgtata aagaattacc aaataatttt ctggtggaag
     8821 aactgctgga actctcgata aaatcgggtg cggaagcagc tgaagtctat cagtcaaaat
     8881 cactgtctcg acctgtgttt tttgaggcaa atcgcctcaa gcagctcgaa agtagccaat
     8941 cagaaggcac agcactgcgg ctgtggcgca atggatgtcc cggattagtc gtggcttacg
     9001 gtccagtcga accacaagca ttggtggaac gtgctttagc cctaagtcaa ctcaatcaac
     9061 ctgaagcagt ggaattaaat ggtgattcta agccttctta cccaaacctg ggtgaagatg
     9121 tacccataga aaagttggtg gagtggggga aagaagcgat cgctatcatc cgcgacgcat
     9181 atccagatgt tatttgtaca agtgagtggg aatgcgatgt tgaaaccaca agacttgtta
     9241 acaccaaagg tttagattgc cattacagcg acaccaccct aagttgctat gtagaagcag
     9301 agtgggtacg aggtgacgac tttttgagcg tttctgatgg tcaaaccaaa agaggtaacc
     9361 ttcagccaga cagagttgct caccaaattt tacaacggtt ggcttgggca aaagaaaacg
     9421 ttacacctcc caacggtcgc gttccagttt tgtttacttc taaagctgct gatatgcttt
     9481 ggggaactgt acaagcagct ttaaatgcca agcgagtttt agaaaaagct tctccctggg
     9541 tagaacgtat tggtacacca gtgatgtcac caattctcac cctctaccaa gatcccaaag
     9601 caggacctta cagttgtccg tttgatgatg aaggtatccc aacccaatct ttagtattta
     9661 tccaaaatgg tgtattgcag catttttact gcgatcgcac caccggacgc cagttaaaca
     9721 tggcttccac aggtaacggt tttcgccccg gtttaggcag ttatcctact cctggtttat
     9781 ttaatttcct catccagcct ggaggtgaat cgctacaaca attgattcaa tatctggatg
     9841 atgggttaat tgtggatcaa atcctgggaa gtaacggcgg catttctggt gacttttcca
     9901 tcaacgttga tttgggatat cgtgtccaaa atggtcacat tattgggcgc gtcaaagata
     9961 cgatggtggc tggaaacgtc tatacagttc ttaaacaatt agttaaactg ggtgacgatg
    10021 ctgactggaa cggttcttgt tacactccat ctttattagt agaagggtta tctagcactg
    10081 gcaagcaaaa ttgaaatgag tgacatactc cccaccgcat ggcggatggg gcttctcaac
    10141 caatccagct attgctatct cctttggaga cgctacgcga acggaggcgt tgagctttgt
    10201 ttagacagaa cgggatgccc ctccgctctg ttttttatgt tgattgctgc attccaatca
    10261 cgatccattt gacaaccaca ttgacacttg tgccaacgct catgcagttt cttcggaacc
    10321 ttgacgccac aacttgaaca tatctgagat gtgttgtgcg gattgactgg cactaccaac
    10381 aaaccagctt tttcggctct gtttgccagt attgaaagaa aacttgacca gccagcatcg
    10441 tgaattgatt tagctagatt ggactttccc aatcccttta cgttcaagtc ctcgtgagct
    10501 accacatcat gccgattgaa taagcgttta gcagtcttga agtgaaagtc tttacgcttg
    10561 tcagttactt ttttgtgctg tctggcaagt tgcttgactg ctttattcct gcggttacta
    10621 cctttcttgc gacgcgaaat acgtttttgt agacgcttca atcgcttttc cgctttccgg
    10681 taatattgcg ggatgggtgc ttggaatcct tctgaagtag taagaaagtg cttcaatccc
    10741 acatcaatac caacaatcaa atcaggattg atatctggtt tggtagtcgg gactgtagga
    10801 tcttccagcg ataaggttac gtatctcttc ataccaattg aatctatcag ccaacagata
    10861 cttgtattgc gctctcaaca tagatagcca tctatcaatg tcagcagctt gttgtttggt
    10921 tggtcgtagt cgaaactggt atgaagttct catttgcttt gccctccttg tcatctatgt
    10981 tagcatgaat gtagtgacaa cgacatgatt atgaaaaaca atttcttaca aataagactc
    11041 agtgatcgtc gaatgagcaa attacgcgag tactcagcaa ttgaagataa gactatgact
    11101 cgcgtacttg aggacttcat tgactcgtta cccactagga gtgtgggaac tcctcacgca
    11161 gccaacaatc ccgttgatca agaacaacat tgattgtggc tgcaatcgtc attccccggc
    11221 tatccatccc caccgcacgc cggactcttg aattccggcg aacttcgtta aaaaataatt
    11281 tagtgacttt ttctttgttc aagtgataac cttgataggt ttgttgcaaa aatctggttt
    11341 taggagattt agaaccacag atggacacag atgtacatag ataatttatc tgcgtccaaa
    11401 gcttgtgcat ctgcggtttc atatttattt ttgaattttg aactttgaat tttgaattaa
    11461 tatgttacct cttgtgatca ctcagagctt tcgcactttg tggcagccta gaagaggttt
    11521 agcgatcgca gaagcatcgg ttatcggggt cgtcgctgct ctatcagctg tattctttaa
    11581 atttagtgtt ggatggttag gatcatggcg agttcattgt tcctacttat ttcctgcgtg
    11641 gcttgtctta ccagtaattg gtgtttgctt tggattttta gctgggttac ttgtgcagag
    11701 gttggcacct gaggcgtctg gtggaggaat tccacaagtc aaagcctctc ttgggaatgt
    11761 gccagtcaga ctgtcgtggc gtgtggcagc tgtaaagtta ttaagttcta ttatcgcttt
    11821 ggggtcgggt ttgacattag ggcggcaagg tcctactgtt catattgggg cggctttggc
    11881 ggcggggatg agtcgttggg ttcctacctc cccagatcat cgacgtcaga tgatcgctgc
    11941 tggtgcaggt gctgggttgt cagcagcttt caacgccccg attgcgggca tgatttttgt
    12001 tgtcgaggaa ttacttcaag atttatcagg attaacttta ggaactgcta ttattgcttc
    12061 atttattggt ggtgttgtct cacgactgtt aggtggtcgt agtctacaac ttgacttggc
    12121 agcaactcat tattccagca gcttttcaat cacagaaatt cccttttacc taattttagg
    12181 agtcctcgcg gggttactgg cggcattatt caatcgtgga ttgatcgcta gtcaaagaat
    12241 ttaccgtaat ttacacatta gcttgccgtt acgagtggca ttggctggat ttatttctgg
    12301 tgttatggtt gctttgctac caccttcttt ccgcaataat agtgagttac gggagtttgt
    12361 aatcactggt gaagttgatc cttccatcgc agcgcttgcc tttgtcgctc agtttatcct
    12421 taccttggtc gcatttggct caggagcgcc aggaggatta tttgctccca gtctaatctt
    12481 aggttcttgt ttaggatata ttatcggtgt cttccaggaa catgccttgg gactgggaaa
    12541 tcccacaact tatgcactgg caggaatggg tgcctttttt agtggtgttt ctaaagtccc
    12601 atttacggca attgtgattg tgtttgagat caccacagat ttcaatttgg tgctaccttt
    12661 gatgattggc tctgtcacat cgtacttagt tgccgaaaag atagtccctg ggtcattgta
    12721 tgacaaactt ctacaattaa gtggcatcac tatccaaaaa caagctccta ttgaaggact
    12781 actgacaaag ttaacagcaa cagatgtgat gcaaagacgg gtagatactc tagaggtaga
    12841 aacgtctctg gatgaaacag tagaggcttt ttcacgttct gaccatcggg gttttccgat
    12901 agtattagat ggtaaattag taggaatagt gacacaaagt gatttgcgga aaatacgcga
    12961 tcgcaacctc ccgaaagatg cgagtctcac ggaaataatg actagcaatc ctttaacggt
    13021 cactcccgtg catagcctca gcgatgtact gtatttatta gatcgctatc aaattagtcg
    13081 cttaccagta gtcgaggggc gtagactgat tgggatcatt acccgtgcag atattattcg
    13141 cgcagaagca aaccatatca actgtgaaaa caagcaatct aagtcgcgat cagaaccttc
    13201 ttatgttgtt tatcaaacgc gttctccgag tactggtaga ggaagaatat tagtaccgat
    13261 agcgaatccg gaaacagcag tgacactatt ggagatggct gctgcgattg ctcgcgatcg
    13321 ccattatgaa atagagtgca tacaaattat gcctatctcc cgccacagtt ccccaacaga
    13381 aacaccagtc agaacaacga aaagtcgtcg cttgttaaga ttggcagaag ctttaggcaa
    13441 aaagcgcaaa atccccgtgc atacgcaaat tcgggttgct catgatccag cccaggcaat
    13501 tttagagaca ataaaagaaa gacacatcga tttgcttttg atggggtgga aaggtagcac
    13561 ttctactcct ggtcgtattt ttggggatat tgtagacact atcattcgtc gtgccagttg
    13621 cgatgtggta ctagtgaagt tgggacaaga caattctaaa tcgcgaaaaa cacttaacca
    13681 accaaaggat ctgattcaaa attccaaact actgactccc aactcagcac tcagcaaccc
    13741 taatcaccaa gaaaatctcc ccacgcccca aactcctcag tactccttta accgttggct
    13801 tgttccaatg gctggtggtc ctaatgcgtc ggtagcgatt aaattgttac ctgctttagt
    13861 cacattggga aatgatccaa aagttcgcct gactagaata ttcaagccat cagaaataga
    13921 gccagatatg agaattttgg aagaagctat tcgccaactg attcgtcgcc gcaaattgag
    13981 tagtactgta ttcgcctcag ccattaaatc cgactcagtt gctcaaggtg tgattaattt
    14041 ggtcaaagaa gaacaatacg atgttgtgat tttaggcgct tcgcgcgaag ggatgttgca
    14101 acacgcaatt acaggtaata ttccagaggc gatcgcttct ggtgttgata gtacagtcat
    14161 tttagtcaga ggagcgttaa ccgcttcagc ctaaaaacta gatcattttg aatccttttt
    14221 tccattcccg ttaaggggaa ggtttttgca gatttttggt aattacttca gtcaggaaag
    14281 atctgcaaaa atttctatct tgttacgcga ataagtcatc gaaagagatt ctgcaccatc
    14341 tggcagagca tagctagtag atttttattt ctctggctag ttaatgtttg caaaatttgc
    14401 tggtttgggg cattgtattt gcaaagcaat ttacatttaa aaaccattcg agattatgaa
    14461 tccctattac agtagcgatg actgatatta gagttaccag ccaaatagtc caaggcttta
    14521 tgtcgcgcat atatattgtc caatattttg tgatttactg atttcctcta tcactgaatc
    14581 tctgccttaa cattcaacaa ataagacagt agggcaattg gttgtcacta cgttatatta
    14641 ctgtgttaaa gttatactaa cttaattttt agattttaga tttagtgatt gtgaaagaat
    14701 cattggtaat cctttttaag gttcaatccg tcgcattctt ttttcaattt tgtattagat
    14761 tgtgctgtca aattatctta gtaattctat tgagattata gtcttaattt gtttgtagct
    14821 tgattttaac agctttataa aaaaatgtat acaaaaatta cttaaattcc aacaggaaaa
    14881 tgtaaatttt acgtatatcc ataagtagcg acacctgtag cgtcaaccct ccggcttatc
    14941 gcctttgcct gcagcgctta cgcgatcgcc taatcttgta gggtgtacaa aaaaacaatt
    15001 ttctttcccc ttacatacgc ccttcgggtt cgccctatgg cgtaagccat agggcagtgg
    15061 ctcccctaca ctcctacacc cctacaccct catcgccttc tttaccaatt ctggtatctc
    15121 agaaggacgt tctgcaactg gaactctggc aaaggaaaag gcagctaact tattttttgc
    15181 tgtgccaaaa tcgggatcgc gtccgatgac agccgccaaa gttccagttt gacgccaatg
    15241 ttttgcaggt ggtgcttctc tacctgcaac ataagcaaca actggtttat caattgcttc
    15301 ggcaatatat cgtgctgcgg cttcttcgcg atcgccaccg ggttgtccaa ctaaaactat
    15361 tgcctttgtg gcttcatctt catccaatat ttgcaaccat tgcagaaaag acgaaccaac
    15421 gatcgcatca cttccaatgc tgacactcat cgactgtccc aagccagcat cagttaattc
    15481 cctagctatt tcgtaggtga gagtcgtgct tcgacttagt attcctactt ttccttcagt
    15541 ataaaattca ctaggttgag ttcctaaaag gatttttcct ggtatgatga tcccaggact
    15601 atttggtcct actatcaggg tttcttttgc ttcggcttta cgaagtagtt gtaccatatc
    15661 caacggtggt acaccaggag agatgataat gatttggcgg atattagatg cgatcgcttc
    15721 tagtgctgca tctagaactt ggtaaggatg tacgcagata attgtagtat caataactcc
    15781 aaatttatcc acgacttcct ctacaaggtc gaagactggc agactgtaga tctgttgtcc
    15841 accccatcca ggattaaccc cagcgaccaa atttgtacca ttggctttca tttgagcaac
    15901 atgatttgct gtaatgtact cagaaaagcc ttggattaac actttgctat atggtgttaa
    15961 attcatacta tagaatttgt gaaattattt gtgtaggcac agggaacagg gaacagggaa
    16021 cagtgaacag tgaacagtga acagtgaaca gagtcagcga tttgttgact ccccttaact
    16081 tggtaactga taactgataa ctgtaccaag cttcgcaaaa atcaaatagt agtcttatag
    16141 gtgaattaat taaaaccttc tatatgctgt tgatttagcc aaacggattg cttctgctac
    16201 gcccttatct aaattttcca ctaccgttat tgacgtgtca gttggagttt tcagtgctgc
    16261 tatatcagct cttgctgtat cgaattcaga accagcaaga cgcacgacta agcggggaaa
    16321 actgttctct cgacgtttac cgccatttga cttagccata aataattgag tttcattcat
    16381 actattttct acgaactcac caatgacttg agaaacttcg ctaccttgag aaatgctacc
    16441 taggaaatta atgagtatta cctgaatact tttatcagta gctatatttt ttaaagcttt
    16501 ttccaagcga ctcttaaagg tagttggtga agcatcagta acagacgcat ggcggaggtt
    16561 caaacatacc ccaggtttcc caccactatt aatcaccaag tctaaagttg ccattaccaa
    16621 tccagcacca ttgcccaaaa tggcaatttt accgttcatt tctactacat cccagttgcc
    16681 caaattcctg attgtatcgc tactggtatc attattttcc atggcttgtg ccatatcagc
    16741 gatatttgga tggcgaccaa ttgctcgttc gttaacgctg acgttaccat taagcgccat
    16801 aacttgacca gaggcactta cacctaaagg attgatttcc accaagtcca agtctttttc
    16861 tacaaataag tggtacatct tctcaacaac agtgctcact gactgtatca atgcaccttg
    16921 caagcccatt ttcaacgcca gttgtcgagc ataaaatggg gaaaactctt gttcaacaac
    16981 cacgtagtgc attttttcgt ctgcggattc ccaatctatg tcctctgctt cagtacaacc
    17041 taaaagtata ggacggcaga cagctgtatc caataccaca gcaagataaa attcttgatc
    17101 agtttcgtac ttagtttctg ccagtaacac ttctggcaat tgtcctaaaa ttggcaaatt
    17161 aaagatactt cgtgctgcgg cgatcgcatc aattgtcgtt cctacaaacc tgactccacc
    17221 tacttttgct cgttccaccg cattgacttg agatttcaga acaattgggt agcgaatttt
    17281 taaacgtttt aaatccgtgg gatggtcaat tcgttgcgaa ggcaatacag gaatgcctat
    17341 gttcgcaaac cattctttga cttggtattc taataaatcc attgacacac acctttttgc
    17401 cacattataa gggtggctag agtgaatcac gaaaacattc acgctgcccc cttattgcag
    17461 gataaagctt tttttgacta gaaatctttc tgttttttta tcaattttat ttagtttctt
    17521 aaatcgataa gatacattta ttgattttta tcataaatta gttttttact aaaatataat
    17581 atcattactt acctctgtaa ttttgctata ttttttcaat atcttctgta acaatagaaa
    17641 catttaaatt gttggcattt ctcataagtc agtaatcttg ttgttgatca atgatttagg
    17701 attgctatag tacgtatgat aacaaatata tttgttaata atttgataca aatgtacaag
    17761 gtaaagtctg tgcaagcaga aaaatcggtt atgttagcta taaaattagt taaatcccga
    17821 aaggaaacta acaatagtca cataactagt catgtcagca caacaaaaca aagaaatcgc
    17881 ccgacaattc tgtgaacaaa catggggaaa gggaaatttg gcagtagtag aggaacttgc
    17941 tagccatgac ttcaaggttt actaccctat acttcctgga acacttgatt gtgagggttt
    18001 taaatcatgg gtcgctgaca ttcacacagg tttccccaat ctacagttta caattacaga
    18061 tgcaattgct gaaggggaca aagttgcgat tagctggact gctcaacgca ctcataaggg
    18121 agatataaag tttctaaacc tccctccaac aaaaaagtca gtatcgtgga caggaattat
    18181 aatttaccgc attgtcgaag gcaaaatcac cgaagagcga gggcaagaag atgctttggg
    18241 tgttcttcag caactcggtt taattccaaa gctgtagctt tggttatctc atataggtga
    18301 agacaaaaat agaccccatc taggacgtgc taaacggggt tttttgttat tttgaatagt
    18361 atgcatgaga tcaactaaat agccagaaat aaatctattc cgaaaaacaa aatcttgcgc
    18421 aaagtagcta ttgagtactg ttgcacgagt aaagaggata ccgcaagttc ctcggctagc
    18481 cattgcgtga ttcccaaact aatttcttgc gttattactt gtaatactaa tgctagtacc
    18541 accgttaatg ctacggcagt tttagcgata tgctggtgat ttttgggatc gggttgagaa
    18601 tcaatctctt tttcaacaat ctgaggttgc atagctttta gcgattatat gtagatgacc
    18661 caaggtgtgt gaatacaaga ttaaatttat cctagcgaga aaaaataaat aaaggtctct
    18721 ttcttatgac tgattagaat atatatcgct aggtacacac aagtaagtca actaagctcg
    18781 aaagtactgc ccaaacatcc aagtgagaat acaatttggt ataagttacg gtgcattgat
    18841 atcaaacagc ctacgccttt atctcaccag ctgggcggtg gaagtaaaat attgacgaca
    18901 tattccccgt gtgactaaca atattgtcag caaattggca aaagcaacca taaacataat
    18961 caaaatttgg taagatgcag cttcgcgagc attaatgcca ctgagcaact gaccagtgat
    19021 aattcctggt agcgtcacca tagcaataat catcatctga ttaagagtag gaatcaatcc
    19081 agcgcgaaca gcatctttac ggtattgtgc gatcgcctgt tgtggagttg cacccaagct
    19141 taaatgagtt tctatttcta agtgagttgc attcataata ctaacaagac gttctccagc
    19201 cagcgcagcg gcgttcatgg cattacctaa tactattcct cctagagaaa tcacatactg
    19261 tggctcaaac catcggtctg gttgaagaat cagtatatta gtataaacca gtgttatggt
    19321 tgtactgatc aaaattgatc cccacaccaa gggcaacatc tgcggtattt tttgagtaat
    19381 acgatttcgt gcgacaattg ctgaaattgt cagcataact gctaatatcg ccaaaactgc
    19441 ccaaggatta tctaaagcaa agatgaactc caaaacatat cccaatacgg ctaattgtag
    19501 gaaagttctg cctgttgcga gggctaaatt gaactctaat cctattcgtt cccacgcgga
    19561 taaagctatg gctgcgccca ttaatccaac agcaaaagcc aaatcgacga aatctagctt
    19621 gatcagctcc tgcattggtt ttctacctct tgtacatata cgttataagc tatagattac
    19681 aggtaacagg taatagcttg cactatgcgt gctctgtcct ttattccctg ttcctctaaa
    19741 agtactcacc gggaactttc atattcggta ttggttcttg gtggatatac aattccttgc
    19801 accctagaag atagtaacct ttttgaaaaa aacctccgtg aaaactcttg gaattttgtg
    19861 aatttgagga agaagacttt cacgagcttt ttgattcaaa acgatcaggg gcaccaaatc
    19921 taacgtcagt atctatcttg aatttaagat aaaatctcat ggttcaaagt ctaaatcatt
    19981 ccgtaccagc ttttgatatt aagcaacaat acaccattat agaagcagaa gtcagcgcag
    20041 ctgtcttaga ggttcttgct tctggtcgtt atattggcgg tcctatagta gcaggctttg
    20101 agcaacagtt cgctgcatat attggcgtca ctgaatgtgt aacatgcaac tcaggtactg
    20161 atgctctttt tttagcactt aaagctttaa acattggtgc aggcgatgaa gtgattacga
    20221 caccatttac ttttatcgcc actgctgagg ttatcagtgc tgtgggtgcg aaaccagtgt
    20281 ttgttgatat cgatgagact acgtttaatc tagatgtaaa ccaagtcgca gctgcaataa
    20341 cgcgccaaac caaagcagtt atcccagttc acttgtttgg tcaacctgtg gatatggctg
    20401 cattgatgaa tgtagcaaaa gcacacaatt tagtcgtgat agaagattgt gctcagtcta
    20461 caggggcaaa ctgggtcggg caaaaggtag gaagtattgg acacatcggt tgctttagtt
    20521 tttaccctac caaaaatctc ggtgcatgcg gtgacggtgg agcaataaca actaacgatc
    20581 ccgaaatcgc agcccggtta cgattcttaa aagagcacgg tcaaaaaaat cgataccttt
    20641 gtgaggaaat tggtgtcaac agccgtttgg atgcgatgca agccgctatt cttcaaatta
    20701 agctgcgata tttagatttt tggaataatc agcggcggca agttgccgtt cgttatcacc
    20761 agtacctgaa tcaaattcct ggtctgattg taccccaaga attggctgga ggtatgggag
    20821 tttggaatca gtacaccatt cgcgtacaag acaacaaaag ggactcgatt cagagtttat
    20881 tacaacagcg gggtgtaaac acaatgattt actatccccg ccctttacac ttacagccag
    20941 tttatgaaaa tctgggatac aaagacggac aattaccagt agcacagcaa gctagccagg
    21001 aagttttatc cttgcctatg ttcccagaat tatcagaaga acagcaaaat cacgtgattt
    21061 atagcctcaa ggattgtttg gcgtagaggg ataaaggaca aggaaacgag gggaaaaggg
    21121 gaagattttt ctccgtgttt ccccctcaca gtgtcgcctt gttctgtttt aggcgtctgc
    21181 gcggagcgca atcgcaccaa aactgacagt tcccaacgct tccaccaaac cacgtacagc
    21241 agcaatcatg gcgacttcgc tattgagttg gttaatagca gaaccgacac caacacccgc
    21301 tgcaccagca gcaacagcaa gaggtgctgt aacgctggaa ataccagaag cacacaacac
    21361 aggaactgac accgcacgag aaatttcata agctgctgct aaagtaggag cagctttttc
    21421 aacgagtccc aaagttccag ggtgagttgg gttgctactg gttccacctt cggtttggat
    21481 gatatctgcg ccagctttta ccagatcctc tgccaactgt acctgttgat ctagtgtcaa
    21541 aatatgggga acagtcacag aaagcgtgat ttcaggaagg agaacgcggg tttggtgagt
    21601 tagtgctaaa acttcctcag cctcgaattt gcgtccttga gcataaaaag aatcaaaatt
    21661 accaatttca attaaatctg cacctgctgc aacagcttgg acaaatttct ctggttctac
    21721 ggttgaaaca caaactggta catttgtcaa ctcttttgcc atttgtacca aagcaggatc
    21781 agctgcgata tcaacaaaag tagcaccacc gtgatgggct gctttgacga ttgcttgcac
    21841 tgtatcgcga tcgaagttat tcaagccgct gataactttg agagcgctgc ggttggcaaa
    21901 tgcacgttgg atagtaggat gcattgtcat atttcgtctt ttgaagcttg gaaaattagg
    21961 tttattctat cgtctcctcg ttacctaata gggttaacac tacctttcat gacacgatta
    22021 tgttaaaaaa cagccaaaat ataaagaaaa aataattcct tatcatctcc caaagtataa
    22081 aaattttgat tagggctgtt tcattattaa acgacatctt tatacgaaag taatgacgat
    22141 gttccatgag ccagcaccac ataatttggg ggaaaggtga ggcagatgaa ttgtagttta
    22201 tgctacaaaa aacaagtttc atccatcgaa aatcagataa acttaggcta ttccagtgtt
    22261 tgttcctttc acttatgcaa agagccgaca caacaactaa ggagaactgg tgtggatgaa
    22321 gaactgcaaa gcctcataaa tgaggtttgt cagtacccag agcaaactcc agagcggcag
    22381 aaagctttac atcagttgct catagccgtt caaaaattac ctggtattct gaggtctaac
    22441 catcaagact atcttctggc tttaaataaa acttgggaat gggtttgccg taatatctgt
    22501 acgtttgagc cacgttcgcc ttcactacaa gagagcttga ttagctggat taatggctac
    22561 ctcagattcc gaattaaaga tatattatct ccagacaatc attatgtcat cagcttagac
    22621 caaccttgga gtaacaatga tgggccgcaa gtcactttga gtgagttatt gcctgactct
    22681 gaaagtaagg acttagactt gctggagcgc aagattgccc aacttcagga aaaaaagctc
    22741 caacgtattg gtcaaaaagt aagacaacaa atggtcgaag ataaacagag aaagctcaga
    22801 gcttgtcatc cgcgaaaata tccagaatgc cattgtcagc tattggctca gcgcttagtt
    22861 ttacaggaac ctcccgatag aattgctgac attgctaggg agttcaacat caataaccaa
    22921 ggcctttacg cacactggaa gagaaagtgc cttccactac tacaaaacat tgccagaaat
    22981 agcggatacg aacaatgagc agtacatccc aatatattag cgttcctctt gacaaaaatg
    23041 cccattgcta tgctgaagaa tttgctgctg aacaagctac acccgaaaaa ggcaaacaag
    23101 tttatctcaa cactctagct gtttacgctg ttcatagtta tttgaaatgc ttggggatag
    23161 aaacagacct cactgctagc gacagttggc atccaggctt aagagcactt ttgaatgttg
    23221 ctgatttggt tttaccaaat gtaggcaaat tggaatgtcg tccggtacta cctggtgaga
    23281 ggactttaaa aattcctcta gaggtgacac aagatcggct aggttatgta gctgttgagt
    23341 ttcatgactc cttaaattca gtacagttgt taggatttgc accaactatg acttctgatg
    23401 agcctcctga agaacctgat ctggaacaat tacaatctct ggtaacactc attgagacta
    23461 ttcacatggt taacttacgc caatggcttg agggaatctt taagcaaaat tggcaagtcc
    23521 cggaattagt cctggctggt aactcgaaaa gaactctgaa ctttaaaagc attcaaataa
    23581 acaactctac gagtcgagcg aaggtgatga ctttagcagg tcatcctctt gtactgatag
    23641 tacaactaac tcctaaaaat acagaagaaa ttaatattcg cctgcgtctt tatccaggta
    23701 ataatgttag ttatctacct caagatttac aaatcattct tttcgaccaa gctgggactg
    23761 cctgcatgga agcacaaacc agaagtacta atgactgcat acaattggaa tttggttgcc
    23821 aactaggaga aaagtttagt gtcaatgtga tattaaaaaa gaccagcctg actgaaaagt
    23881 ttgttatttg aatatcaaac agtaggagac aacaatggcg atcgtcaaac taaaacttag
    23941 agaaggctca aaaaaaggat tccaagttac tctgaaagaa acaaatcgcg atgatgagat
    24001 agaaggccat ctactgccgc ttccacaaga aatagatcca acacaagaaa catcagcttt
    24061 ctgtcgatgg caattaggct atcgagaaga agaagatgtg cgctcatcat atacacgcat
    24121 tacacctata ggtatcaaac atagttctcc cgaagaatac gctaaatacg ctgaagacgt
    24181 caaaacctac ctcaatcaat ggctcaactc tggagataat gaatggttgc gaatccggga
    24241 tgcgttagtc gcgatttgct cgcgattgaa tagtgcaagt gacgaagttg gcatacttct
    24301 tgatgtaaaa gatattaact tgtgccgcct tcctttacaa gagtggaact ttattgaaaa
    24361 ccattgtccg caagcggaaa tagccttcag gcttcccaag agcaaagacg gcaaacctag
    24421 tattcatccc ctcagcagtt ccaaaatcag aattctagtg gttgtaggtt ggaacaatga
    24481 catcaatact gatcaggact taaaagaaat tcagggttta gaagaacttg gggcagaagt
    24541 taagtattta gagcaaccaa agcatgacgt tttgtgtgat gctttgtggg atcaacaggg
    24601 atatcacata tttgtctata ttggacacag cattagtaaa gaagatggac aaattggttg
    24661 gataaaagtg aatgagcaag aagatttaag tattgaggat gttaagaatg ccttaaaaga
    24721 agcgattaac aaaggattac agttagcgat ttttaattct tgcgatggct tgggattagc
    24781 taaccaactt gcccacttac acttgccaca aagcatagtg atgcgggaac ccgtaccaga
    24841 tcaagtggct gtgaagtttt tgaaatactt ttttaaagaa tttactcatg gtaaatctct
    24901 ctttgctgct gtacacagat ctcgcaaacg tctagaagat gttttcaaat ctcgttatcc
    24961 tggtgtccat tggttgcctg ttatttgtgt aagtcatagt gtcaaaaagc cgcttacctg
    25021 gcaagatctt attaaaagtt gctcaccaaa tgatgtttta aaaaaatcac ccaaaaaacc
    25081 tcagacaaca tccaaattaa aacagaattg gattgctgtt agcttactac ttctatttct
    25141 cagtggtggg gtagttatct ggtgggtaac caaccaaaaa caagcacaaa tggtagttag
    25201 gacatcgcaa ataaacttca tagatgttag tggtattcct caaggaaagt ggttatttaa
    25261 tggaagtaca agttgggaag agattattaa aaaagtacac cccaagattc aacaggaatt
    25321 acggcaaatt acgttaagcc tccgtcccca tcctacctcg caacgaggtt cacaaatagg
    25381 aattaatatg ctgaagaatg gtgagattta gtttgctctg tcttcacgac atctcaagcc
    25441 agatgagcag caggatcttc ttggaaacaa gctacaacaa aatcctgtgg cggatgatat
    25501 cattgcaatt gtagttaatc gtaatttggg catttccaat ctaactgtag aacaacttaa
    25561 aggaatttac actggtacat ttcttaactg gaaagatgtt ggtggaccag atgtcccaat
    25621 cacaccctac tctcgtccac ttgaagcaag tggtactact gaattcttta aagaaaacgt
    25681 tttacaaggt cagaattttg gaaaaaatgt tcaattccag cctactacct cccgtattca
    25741 aaaaataatt ggagaatcaa atttaggtgg catttactat cttacttcgt ccgagattag
    25801 taagagtctt gttaagtctt tacgtatcaa tggtaccggt cataaagaaa tagaaaaata
    25861 tcctattatt aggcgtctat ttgtaattac aaagcaggat agtagacaag atgaacagat
    25921 aggaaattct tacgttaaac tattgaaaac agaggaagga caaaagttaa ttaaagaagc
    25981 attacacgaa gcccagtaat tgactatact gttatgtata ttgtcgtaca aatacatgaa
    26041 atacaaaaaa gagtacgcaa ttttaccgaa aaatcagcgt gctttttttg tatttatagt
    26101 gagttttata attttttatt gcttgactaa aaagtagata cacaaaacca aaaatattgg
    26161 gcttagcttg aatctgtgaa gcttgccaca gatttagttc ttatcgactt acgaggttta
    26221 ggatatgaaa acaggaacta actttattta atacaagaaa atacacacgg attgttaata
    26281 attccttcct caagactagc ttgttactct tacgtgtgaa attcggctta tttactgtag
    26341 tcctgaacct attccttatg ttggcagttt actctaaagc tacagcccaa aaaaatattt
    26401 gcccttagta ataactttta tcatctattg atatagtcaa aagggaggcg agttattaat
    26461 tataggtggt gcatcaaata aaatcaaccc gcagagtgat tgcacaatgg ctctcaacat
    26521 cttggatcca gagtttgatc attctcgtta ccatcacact tgtcggtatt ccttttcctg
    26581 taattgcatc gaaagaggac ttaaatggca gcaatgaacc tgaacccctt caaactgaga
    26641 tcacacaaaa ggatctcaac attattgagc agttagttct cattgcccag cgcaactccg
    26701 ctcaagtaca ggagacaaaa gctgaaatgg gactaagtgc tttttcggat attgtgagcg
    26761 tagaattatc gccgtctcaa accacaacaa atttaacctt acctgaggtt tcatctgtca
    26821 gcgaggacag tttttccctc accgtcacat tcgatccaat taagcttgtg agcacgatta
    26881 aaaaactacc tgttatacag gctcgttgga atgaagccaa gctccagaaa cgagtggcga
    26941 tcgtaaaaaa ctatgttgca tatcttcaag cccgtcaagc ctcgaaaatt gccgcttacc
    27001 gaatgcaaaa gctgagtgcg aatcgtctca attcccaaac aacctctcct gggagcgttg
    27061 atgatcttgc aaatgcggac tatgtcacag ccgtcactca aatgctgagt acgagtacaa
    27121 acgagcgagt agcattggaa gaactagcag ctagtgtcgg tttatccttg caaaaaacgc
    27181 tcgccattat caatggtcaa tagctattat gggttaagga actggccaaa tcttgatagt
    27241 cttgtcctta cttccactca ccaaagtttt accatctgga ctgaaagcga cagcaaaaac
    27301 ttcgcttgta tgtgcgttaa aggaggttat ttcctgccct gtactcaggt tcaagatttt
    27361 aactataccg tcatcgctac cacttgcaat tgtttcgcca tctgggttga aagcgatcgc
    27421 actcacatca gctgcatacc cttcaaaagt acgtatttct cttcctgtat tcaaatccca
    27481 tacttgaaca gttttatcat cgctgccact cactaacaat tgaccattcg ggctaatggc
    27541 aagggcattc acatcacctt catgaccttt gaggttgagt ataacttttc ctgtattcag
    27601 attccacact ttgatagttc tgtctgcact ggcgctagca agcttgtgat tatctggact
    27661 catcgcgaca gaaagaactg ctcctgtatg cccttcaaaa gtgcggattt cctgtcccgt
    27721 cttcaagttc cagactttga ttgtattatc ataactacca ctggcaattt tttcaccatc
    27781 tgggctgata gcaacagaat taattagacc ggaatgtcct ttaagagtgc gaatttcctg
    27841 ccctgtcttc aaattccaga ctttgattgt gttatcctga ctaccactga caagagtttg
    27901 accatttcgg ctaatggcga cacaataaat aataccttta tgtcccttaa gagtgcgaat
    27961 ttcttttctt ctgttgaagt tccaaatttt gatagttttg tcatcactac cactagcaag
    28021 agtagtacct ttaaggttga atgctagaga attcacttca cctgaatgtc cagttaggac
    28081 tgaagttttc ccaaaaagtt gccagtaaga aaccagcccg cctaaaccga aaagtgtaat
    28141 caaacctcca atcagcaaag atttcttcca ctgagagctt ggttgaataa cagtggttgg
    28201 aaatctagga aaaactgatg atagggaggg aagttgtgaa ggcgatcgcg ttgcactcat
    28261 atctggtgga atgacttcta gttgtcgttt ttgatgtaag tcttgcaaaa cttcatcagc
    28321 ggactggtaa cgaggctcga tatctttttg taataacttg tctaatacct gatccagttt
    28381 tggagatatg ggagacttga gaaattgccg ccaattcatc acccaaccat agccatgttc
    28441 catgtaaagc ccagatgggt gaattcctgt taatagatga aagcaagtta cacctaaact
    28501 aaacaaatcg ctcgctggat atgcgctgcc atgtttcatt tgttccattg gtgcatagcc
    28561 ataggaacct ataactgtac ccgtatgctc tagagaagtt actgttaact gcttggcaac
    28621 accaaaatca attagcacta aatcttttct accatcttcg gagaaacgac gaataagatt
    28681 ttctggtttt atatcccgat gaatcacttg atgttcgtga acaaatttga gcacaggtaa
    28741 tagttcatgc aacagttccc aaatcttttg ctcaccgaac agtccctgtt gtctcaactc
    28801 ctctcgcaaa gtttgccctt gaataaactg ctgcaccaaa tacaagtagt tatcatccct
    28861 aaaataggca tacaaagttg gaatttgccg atgttctcca agttgttgca gacgccgcgc
    28921 ttcttcttga aaaagttcgg ttgctttatg cagggcgctg gttccttgga cttgcggtgc
    28981 aagttgtttg acaacacaat cttcattcag cttatcttca tcttctgcca aaaaagttct
    29041 gccaaatccc ccacctccca atggttggat aatgcgatag cggtttcgca actgaggtat
    29101 caactccata ccgcaacttt ggcagaaatg tgcaccatct ggattttggg gcttctcgca
    29161 actgggattg aggcagtaga tcatagttag gcgtcgctca gccgttatca tctaatataa
    29221 tcccttgaaa cgtctgaatc gccaatttta ttaagttttg ctatctcagg gggcgatcgc
    29281 tcattatgga agatgttaga ttcaaggcag cactcctcta cgtagaccag tatacctatg
    29341 gatttagtta ctctaataac aattttcggg ggcttaatcg gtattgttgc tggcacagtg
    29401 caagtgctgg actatgtaga aaagaagcga cgcgagcagc caacaccaat tgaactagta
    29461 caaaaagaaa caccaaatca acaaccttta tctacatctt cgcaactgca agttgcacca
    29521 gtaaataaac tccgtcaaga ttggggagaa gctgtcgatg tatcagtttt ctatggacgt
    29581 actgaagaac ttgccaagtt agaacagtgg ataacacaag atggctgtcg cttggtggcg
    29641 ctgttaggaa tgggaggaat tggtaagact tccttatcta tcaaactcgc acaacaaatt
    29701 caggataaat ttgagtacgt tatctggcgc agtcttcgca acactccacc aatacaagaa
    29761 atcctagcag attttattaa gttcctctcc aaccaacaag caacagattt accagaggaa
    29821 gtaggcccta gaatttcgct gctaattgaa tatctccgcg cctcacgttg tctcttggtt
    29881 ctggataatg ctgagtccat tttacaagga ggggacaaag ctggagaata tcgagagggc
    29941 tatgaagaat atggtgaatt attcaggcgc gttggtggag tatctcatca aagctgtttg
    30001 ataatcacaa gtcgagaaaa acctcaagaa attgcttcat cagaaggaga aacgctccca
    30061 gttcggtctt tgcagctaac tggtttaaaa acacgagatg gagaagaaat ttttctttta
    30121 aaggggcttt ctggcacaga agatgagcaa gaaagactca ttgactttta tcaaggtaat
    30181 cccctggcat tgaaaataat ttctacgacg attaaagaat tatttgacgg tagtattttg
    30241 gaatttttag cacaagaatc tatcgttttt gggaggattc gtgatgtttt agaccaacag
    30301 tttaatcgct tgtcggattt ggagcgagaa gtcatgtact ggctggctat taaccgcgaa
    30361 cctgtttcct tgtctgaatt acgagaggac attgtattac tggaatcgcc gcataagttg
    30421 atagaagcgc tggaatcttt ggtcaggcgt tttttaattg acaaagtggc gaaaagcttc
    30481 acattacaaa acgtcgtcat ggagtacatg acagacctat tgataaaaca agttagcgag
    30541 gagattaaaa agggacaatt tgaacttttt aacagtcatg ctctcattaa agcaacagca
    30601 aaagattatg ttagggaatc tcaaattcgt cttatcctca aaccacttgc tgatagatta
    30661 aatcgtgaac agactcaaaa tctagtatct atattgcgaa agcaaccaga aattttatca
    30721 gagtatacag caggaaacat tattaatctg ctagttcacc ttaagattga tttgaacggt
    30781 tatgactttt gccatcaagt cataaagcag gcatatcttc aggatgtcac tttgcaggga
    30841 gtaaatttcg ctgattctga aataaccaag tcagttttta ctgaaacctt cggtagtatc
    30901 gaggcggtgg catttagtcc taatggaaag cttttagctg tgggtgacac aaatggtcag
    30961 attcgcgtat ggcaagttgc aaatggaaaa gaaattttca actttcaagc acatactagt
    31021 tggatagtgt caattgcttt cagttgtgat ggagtcactt ttgttagtgg tagcaaagac
    31081 cgaactattc gtctgtggga cgtcaggaca ggtgaatgct tgaaaatctt gcaggaacat
    31141 agcagtgtag taacgtcagt cgtcttcagt ccagatggac aaacccttgc tagtggtagt
    31201 gcggatcaaa ctattcgtct gtgggatgtt agaacaggtg aatgcttgaa aaccttgcag
    31261 gaacatagca atgtagtaag gtcagtcatc ttcagtccag atggacaaac ccttgctagt
    31321 ggtagtactg accaaactgt acgcttatgg aatgtcagga cgggtgaatg cttgaaaatt
    31381 ttgcagggac atactaatcg ggtacggtca gttgcttttt gtccttctgg tgtgacgctt
    31441 gccagtggta gttatgatgg aaccatacgc atatgggatg ttaggacagg taaatgtctg
    31501 aaagttttgc aggaacataa taatcaaata cagtcagtta ccttcagtcc taatggtcaa
    31561 cttcttgcaa gtgctggtta tgataaaacc attaggttat gggatgttga tgcaagtgaa
    31621 tgtctgacaa ctttgcaagg gcatagccat ccagttgaat cagttgtctt cagtccagat
    31681 aacaaaatcc ttgtcagcgt tagtcatgat caaacggtaa gattatggga tgttagcaga
    31741 ggtgaatccc tgaaaatttt tcagggatat actagttggg taacatctgt tgcattcagt
    31801 cctgatagcc aaattcttgc cagtggaaat cattttttcg ctagtttatg gcatctcagt
    31861 acaggttctt gcctaagaac tttccaagga catagtaatt gggtatggtc ggtcactttc
    31921 agtcctgatg ggaaaattct tgctacgggc agtcaggaca gaacaattaa actatgggat
    31981 gttaacacag gtgaatgcct taaaactctt atcggacata ctgctagagt tcggtctatt
    32041 tgcttcagtc ccaatggcaa aatccttgcc agtgtcggtt ctgatcgaat ggtaaagcta
    32101 tggaatatta ctgacggaaa ctgtgtacaa acgctccaag ggcacgctca agcagtatcg
    32161 tcagttgcct ttagtcctaa tggtgaaatc attgttactg gaagttatga ttttacgatg
    32221 aggttatggg atctcaggac aggtgaatgc atcaaaattt tgcagggaga cactgctttg
    32281 gtgtattcag ttgtttttag tcctaatggt gaaattatcg ccagtgctag tcatgacaag
    32341 acaataaagc tttggtcact cagaacagaa gaatgcatca acactttaca aggacactcc
    32401 tttgcagtaa ggtcagttgc ttttggttct gacggaaaaa ccttggtaag ttgtggtttt
    32461 gaccagacgg tgaagatatg ggatgttagt acaggtgagt gtttgaaaac tttacaggga
    32521 catactagag gagtgctgtc tgttgcggtc agcccttcga ctccgctcag ggtaaaccct
    32581 caaggtacga ccattgccag tggtagctat gatgagacaa tcaagttgtg ggattttaac
    32641 acaggtgagt gtctaaaaac cctcagagca gcaagaccct acgaaagcat gaacatcgcg
    32701 ggcgtgacag gtttaacaga tgcgcaaaaa ggaaccctca aagcgctggg tgcagtggag
    32761 tgcgttgggc gggtttcccg acagtagcgc aactgccgtt gcaagagcgt ctccggagga
    32821 gatacccgaa gggtgagtaa gcgcgtcctt gctagggctt cccgtagagt acttaagttc
    32881 aaggcgtact catcactctc ggtgcaagat gttattccga aaaacggcta gatgctacgg
    32941 tataaataat acaaaagaat ctactataaa atgatttatg gaaccagtca ctttgacagc
    33001 tgtggctacg gcgatgctcc cagagagagg cgcccaaagg gcgatcgcca tcctagcagc
    33061 agcagacaaa gatccagaaa ttgctcaacg agtaaaggaa gtagcattat atacggtttt
    33121 ttgccgttat tcatgctaca aataatcgca ccggtactcc taatcaagct gggaagatgt
    33181 caactgagat acttatcgca ccagttcacc atctcccaaa gtgcatgagc aactccttca
    33241 cgagagcgat agccgtggtc ttctaaaggt aatactacca agcgaacagt tgctcccagc
    33301 cccttaagcg cttcatacag tcgttccgtt tgtagtggat aagtgccagg attggtatct
    33361 ttttccccat gaatcagtaa aagtggtgct ttgattttag ctgcatgagt aaaaggagac
    33421 atatgaatgt aagtctgttg tgcctcccag aaattgcgtt gctctccttg aaaaccaaaa
    33481 ggagtgagag ttcggttata agccccactc ctagcaatac ctatgcggaa taaatcagta
    33541 tgtattagta aatttactgt tgtaaacgca ccataagaat gtccactaat accaatacgt
    33601 ttggggtcgg caataccacg ctctaccaca tagtctactg ctgcttgtgc tcccgcaatc
    33661 aactgctcta cataagtatc atttggctct agatcacctt cgccaataat cggtaaagtc
    33721 ggaccagaaa gaactgcata acgttgagtg agaagaaata aaacagaagc acggctggga
    33781 cggctgaaag tgttttcaga tttcgtaatc tgtcctgcga attccttatc tttaaattct
    33841 tctggataaa cccaaaataa catcggcaga ggaccatcac gcttagcatc ataaccagga
    33901 ggcagataca gttttgctga gagttgcaca ccatcagccc gctgatattt taccaattcg
    33961 ccataaactc cagccaactg aggagcagga tcttgataat gagttagggc gataggactt
    34021 tggttctcgt gacggtttaa cagaaaatag ttgggtggtt cagtttgaga ttggcgacga
    34081 ataatcacag tttgtgcttc atcatccaac acacaagcga tttcctcaag atatggatct
    34141 tgacattgcc ataagcgttg cttgtgtcct gtttccaaat cgaaccaatc taaaaacgga
    34201 tacgctccat tgggtgaagc tccttgccca ctaaggtaaa tgatattgcc ttgtggtgca
    34261 aagcgcagaa ctctatacct gtaaggtccc acagtcatca aggctgaacc aggatctgtg
    34321 tatttatctt cataactgcg gtcaaagagt aattgcggcg gtgtttgagg cgcttgggga
    34381 tatatgcgcc agattcgttc tttacgggta tcgtaccatc gttccgaaac caaagcgaca
    34441 tcttctttac cccaagcaag gttcgcaaag cggtactcag attcccagag ttgctttggt
    34501 gtatctgtaa aaggagcatc caattcaaat aaagcatccc gtttgggaac gtcacgtgtt
    34561 ggatcacctt cgtctaaagc ttctaaccaa gataatgttg cttttgcatc gctgcgccaa
    34621 gagattcccc tgcgccctgt gcggacttca tcaaatttag ttgtacgacg gacaacaaga
    34681 ggtacatcag caacctcata aacccatttt cctgtatctt caataacttc aattttcttg
    34741 ggaaaatacg agattggaac ttgataagaa aacggtcgat gcagcgtggt gagtagaata
    34801 aatttgctat caggcgaagg tatggcttca tgaatgagac tgctagacac taacaaagta
    34861 cgttgaccat gtagcgttac tttctccaag gtcgaggtta agtagtattc aagtagcgcc
    34921 tcatcgtgag gattttgcag tagatttgtg taggtgcgag ttgggctttt acccttaaga
    34981 ttttcttgaa taagcggtcc tggtggaacg gctggttcag agggaggctt ggggcgttcg
    35041 cctaaaatga acttgcaaat aagcgtctca tctgacagcc aacgatacgg ttttccatac
    35101 gcagcgttga gaactggctg tgttaactgc ttgggaataa aatctgcaac atccacaaac
    35161 cataattcca gtcctgttgc ttgagtcaga gtaaaagcaa gttttcggct gtcaggtgac
    35221 cactttaggt aaccaatctg ggcgttgtca ggaagggcca cggttttgct catctctaag
    35281 aaagggaacc cccgaattct catggtttga aaagggttag gatgagcagg tgcattcgtt
    35341 ttgggattga tcaaaagacc tgccagagga actgccgttt ctgcaagcaa ggaaatggga
    35401 accaacaatg gtctttccaa ctctaccatc cattctctgt tgggagagag caaaatagca
    35461 ggtggcgatg gagcatccag aatttggtta atcggttctg gaggagattg ccagagttgt
    35521 tcaataatgg ggtgatttat agagagattg tccattttga gtgggatgtt ggcaagttca
    35581 tattccaaat taccaacacc tgacttagaa tacatcctga aaagctcact ttgctactta
    35641 gtgtgttgaa atttctacat tgcttttgat aaacagagca acttttttca aacgtaaaat
    35701 gtccgccgcg agggaaagct agtcagtaag gaatgtagat ttaatcaaca gcaagttttg
    35761 tagggtgcgt gaggactcta ttttagattt ttcaatctcc actcactgaa gcatgagtat
    35821 ttttagatac tccatgtttc aagtgagaac tattttgact caacaatttc tgacaaactt
    35881 ataatctcag ccataattac aacatctttt tttacagatt tatgcggagt attttcaagc
    35941 taggtaggaa tcaagagaac tacgaagaga taatgagttg ttacggaaca ctaatgacaa
    36001 ctaaaacgag ttaactttat ttgtactggc tgacttattc cttaaggttt ttaaacttat
    36061 ttcttatgaa agatgactaa aaatattgca gtgttagact taatattagc tccaacaaaa
    36121 atggaagaaa cttaacaaat gaacatcatc gcgtgggtgg tcttaggtct tctagcaggt
    36181 gcaattgcta aagctatcta tcctggttat caaggtggtg gaatccttgc tactatcgtg
    36241 ttgggaatag taggtgcttt tataggtgga actttaggag ttctactcac tactggaaaa
    36301 ttagccctag cgactcctac ctttagcatc cctggtttag gtttagctgt tattggcgca
    36361 ctaattgcta ttttcatttg gtattcgttt gctcgcagaa ctgtttaatg caagttaaca
    36421 atttattatt agtgattcgt aattatgaat acaattacga atcatctatt atttagaagg
    36481 taaatctttt ttgtattaat attgtatttt taagtaggca agtagaaata aacaccagct
    36541 acttaagaag tataaaaacg ccgaaaacgt tattttaaca agctacttaa ttattgattg
    36601 ctacttggta ttagacgaaa ttctatttct taggctacaa ctcttgtata gcaagcattt
    36661 tagagatagg aatcataaac cggttagaaa ttgagaaagg cagtttggat aagagtttga
    36721 cggttttaga gccaaaatta gtctaaactc caataaataa ccactacact actagtagcc
    36781 caactggaaa aacgcaaaat atagaaggcg tatgattgaa ataatcacaa tgcccgcttt
    36841 acttagaatc gaactgatac tagaagaata cttaagccaa aggtaggaaa aaacgaaacg
    36901 tgctgcccga tcctagctga ctttctacta aaatctcacc cccttgtagt tccactaaac
    36961 gacgggagat ggttaaacca atacctgttc ctccagaatg gcgatcgcga gatttgtcag
    37021 cgcgccagaa ccgctcaaaa acatacggta aatcttcttt ggcaattccc gtccctgtat
    37081 ccgtaactgc aatccataat tcagaggctt cagcccaagc acgaagagta attgaacctt
    37141 ttgtggtgtg acgcactgca ttaccaagca gattgactag cacctgttct gtacggtcaa
    37201 tatcagccaa taccaagggg agtttcgatg gacattctaa gcgcaaaact ggtccatcat
    37261 ctagcagttg gtcagcaaat ttctcaacta aagactctaa taaaggacgt agattgactg
    37321 actgtgtctt tatcggaaga taacccgctt ctgccttaga gagttcttgc aaatcgttaa
    37381 ccaaccgctc taaacgcctt gtttcttttg cgagtcgtaa ataaatttcg ggagttggtt
    37441 caatacttcc atcagcaagt tcttctaagt aaccgcgtac gactgtcaat ggcgttcgta
    37501 gctcatgggt catgtctcca attagttccc gccgtcgcgc ttctatccct tctatactta
    37561 ttgccatacg gttgaaacta gcaccaaatc gattcaattc tggaatatct gataaaggta
    37621 gtcttgcatc gaattgacca gtcgcgaact tttgggtgat ttgttccatc tccatcaacc
    37681 gctgcatgat tagtctagac acccagtaac tcaatcctcc agccgccgta gcaccagcga
    37741 acaccgacca tacagtgctt cgtctccaag caaattcaaa gctgttaacc aactcagtac
    37801 gaacatcaaa taagtcatat cctctttgtt ccaatcgttc taaatgcaga acgaaaaagc
    37861 gaggggaaga gactttgctg ataatgacga gactaacgac tcctactatc atcaccagta
    37921 agtgggaaat aaataggcgt gatgccaaag gtaatgactt tgcccaacgc caccccgttt
    37981 ttgtcataaa ataacagaag aatcttcaaa cttgtagcca actccaacaa cagttttcac
    38041 aaaagttgga ttagtaggat ctggctcaat tttttttcgc aaccgagcaa tgtgagtatc
    38101 caccacgcgc tcatcaccaa aaaagttatc tccccaaagt ttgtcaataa gttgggtgcg
    38161 atcccaaact cgaccaggat tgctaataaa ggtgcttaac aaattgaatt ctagggtagt
    38221 taaatctagc acttctggtt cctgagaatt catttgacga cttatcgtcc gctgctctat
    38281 atccacaata aagtgtttag tacggtacac ctgattttgt gaaccgtggc ggagactacg
    38341 ccgcaatagc gctcttactc tagcaatcaa ctctctgggg ctaaagggtt tgaccatgta
    38401 atcgtcagcg cctgtagata agccaataac gcgatcaatt tcctcacctt tagccgtaag
    38461 catcaaaata tacgggtctt ttgcaccagg tttgtgccga attcttgcac agacttccaa
    38521 accatctaaa ccaggaatca ttaaatctaa aataattaaa tctggtgatt gctcctgaaa
    38581 cattcgtaag gcgttcaaac cgtcgctgct aatgcgacag gaaaaacctt ctttttctag
    38641 agacatttgg attaactgag caatttcggg ttcatcttca acgatgagaa tgtccatact
    38701 aaattatcgg caagcaaaat gcacaaggtc atttcgaatg gttgctattg taaccgatat
    38761 tttctgatca atatcagggt tggcagagaa atcatagtca aattttttac aatttattat
    38821 gtttctttta ttggtagcta agtttatagt aaggtcattt gattttaagg ttgatagata
    38881 tcggtaagta gttcttcctc taacgagata gaaggatagg ggaaacgaat tttatcaaga
    38941 tgttggtgaa ataatataag ccgtccctaa aaactttgtc ttctataaac tagaattcga
    39001 caaaggtcgg tagttgtagc aggaatgcga atctttttga atgtattgtt tgattgtctc
    39061 tatatcaacg aaataatcag taacatcaat caaactgtcg ctcgtcattg agcgtatgct
    39121 gacaacttca actcgaactc cttgatagga aagagcgtta actgcatacg ctaaatctcc
    39181 atcaccactt actaacactg cagtatcgta gtaaggagct aaattgatca tatctacagc
    39241 aatttctaca tctaaattgg cttttttaga gccatctgga aactgtacta aatctttgct
    39301 cacaacacga tagccattcc gacgcatcca cagcaaaaaa ccctgttgct tttcatttgt
    39361 acgatctact ccagtgtaaa agaaagcacg taaaagcttt gctttctcgg ttaaacaaca
    39421 aagaagtttg gcgtagtcaa tttcaagacc gagttgtaaa ccggcatgaa ataaattagc
    39481 tccatctatg aaaatggcta ctcgaccacg attcaaatta ccgaaaatag attgctcaat
    39541 tttagtcact gacatttttc tgtctttatc ttggtcaata gtctctgtgt ggcattcttc
    39601 ttgccaatgt gattgctctt tgactaattt atattgattt ttttctttgt taaaaccagc
    39661 aagattcatt aatacctctg aatttcaaat ttggcaagtc tttttgagtc aattgacaaa
    39721 agataactta tagtagatta tcaccttgac aaaaaatagt ctaatgtcaa taatgttaga
    39781 tatactcaac ttatcctaat gttcaaaagt acaaatctca aaaaatgttt ttattttata
    39841 cttttaactc ttgatttcaa cataggcacg tgctcagcta taagcagcat atttattgat
    39901 tagcataatt tgagttatct atcaacatta actttattgt aactaggcgt gcaactcatc
    39961 tacatataac atcatattgt attgataaat tttctgataa aaattcaaaa aagtaccaaa
    40021 atatgaagac tggttatttt ggagatggat accacgctat ttcttgataa aaaataaaaa
    40081 gagtgcaaaa aagtacataa gtcattacgt tatcgaggac agtgccgaga tgaggtaagc
    40141 cgtttttagt caggtagcgc agacagcaca tgcctctggc gtcggcagag gcatgtggcg
    40201 tggtttcccc gatcagcgac gggcgttccc cgaaaaagtg aatccagtgc tgtgtaggcg
    40261 cgtttgccac gcccaagcga tcagtgaatc cagttatata ccgaggtttc ccacacccct
    40321 taactggtgt tcgtttttca agcatatcct cccttgcata cccgttgggc gagattagca
    40381 gtgccatgag aggcaggcat agggtcagtt gtggatatta taatctggag tgacagaagt
    40441 tagtttttcg taacaaaaga tttaagcttg acagtcggct ttttatcttc tgacaattgg
    40501 taactggaac actggtgtca aggcttgaaa tacacaatag ggttgtcttt ccctgagttg
    40561 cacagcaaaa agtgaactat tatacaaatt caacatccga tggtgttaat aaaagagtct
    40621 gttaatgtct gcatttgttt atgagacagt ccttcaattg tctttatttc agccaagatt
    40681 tatccttctt ttttaaaatt atttttttgt gaaacatcga ttgtgatttg agtttcttcg
    40741 ggagaactaa tgacaattgc tttttgctgc caataatcgt ctctagaaat aaattgccaa
    40801 gtggaatctt gtaaaagttc cagaacccat tgatgataat taaacagact ctcccgatgt
    40861 ccaacactga taaacgttgt ttttgtttgt tgtaactgtt gatataaatt accttcgttt
    40921 ttcaaatcta aagcacttgt tgcttcatct aatatggtga agctaggacg agtaattaat
    40981 agtcgcgcaa aagcaagacg ttgttgttct cctaacgaca atatattttc ccaagggact
    41041 tctgtatcaa agccatctac ccggttcagt aagtgttgga ggttaacttg ttgcaacaca
    41101 ccttcgagtt ctttgtcgct catttgccga gtcgtatgag gatagagtaa ctgttcgcgc
    41161 aaagttccta aaattatata agggcgttgg ggcaaaaaca acatttcttc taagggaggt
    41221 cgaaccagac gaccacttcc tgcgttccat aaaccagcga tcgccctcaa caaagaactt
    41281 ttacccctac cactcggacc aactattaat aacccttctc ctggttgaac agacaatgac
    41341 aagtcttcga cgatcacctg ctcatagtta ggggtttgca aggtgacatt ctcaaaagcc
    41401 aaacgcttat cttctattgc tttaatagta ctaacattct ctggttgttt gataacagct
    41461 tctaacgcat ctgaaaactc agctaaacgc tcaacataac tagaaaagcg cccggaagtc
    41521 ccaaattcac ctattaattc tcccaaagca ttagaaaata gaaagcaagc taaactaact
    41581 tgattaattt ctccgtaatc aatttgatct tgaagaaata aaggtgtaag tatgaacatc
    41641 gaaaatacag tgacggcaga ctgatatcct ctgttaaaaa catcctgacc tctctcccaa
    41701 ttcagcctgc gttcagcgct tttcagaaca ttattaaatc tcttttgaat gatgtttaat
    41761 tcttcgtttt ctccctgaaa aaaagctatc gattcagcgt gattgcgaac atgagtcagg
    41821 caataagcga agtcagcttt aaactcaagt tcttcttgat taatttcgtt cagtttttga
    41881 tttaagtaaa cagcaatcaa attacctata atagtataaa taaccagata aattgcaatc
    41941 tctgaagaaa ttgtccagag gattattaaa aaacttatca tttccagcgt tttttctagg
    42001 aaagtagctg aaaatctcaa aacactgctg gtaatcggtt caatttcttg agatatgcgt
    42061 tgatctggat taccaatatc ggatttaaaa ttgattttat aatatgcttg atgattgaaa
    42121 tatttttcta aagtgtgatt atttagccat ttataccaat caatagcaat tttttttctg
    42181 agatatctag acaacgctac caagagcgtt agcaccacaa taaaaagggt ggaaacccat
    42241 aatgtacttg tatacctaga aaggtctctc tcttcaataa ctatatctat tacgtagcga
    42301 ttccagtaac tacttaaagc atttacgcct acaagcgcgg ctattaataa tattaggaga
    42361 attagcattc cccatgagcg aataacatct gaaaatgctc ttgaacctgc ctctgttgga
    42421 taccagtaag gttgagcaac tattttgaca tcctgccaaa actgagtcaa aatcgaaaaa
    42481 ggattcgtta tggttttatc acgaacaact tgagtttgca tatttcaaaa tatagtcatt
    42541 tgagagaatt aatacgcatt tacagaaagc tgactctatg gtttaaaacc acgagccact
    42601 tgaagaaata aatttctcgc tttatttata ccagttttca atcaactctg cactctgttg
    42661 ttgggttttt ttgtttgcta cactccgaaa cgcgtctctt actctcttgc gatcgcttaa
    42721 cattcaagac aaccactaca aattctgata tagctatagc caactctatt aggacgctct
    42781 taagagggaa tagggaatag ggaaagtgat aactggtaac tggtaactga taactggtat
    42841 tagttcatgt cctaagctac ctggcaacgg ctatacaaat tcagattcga taatttattt
    42901 tttggtagtt agtagaattt ccgcaattgc ttgggaaatc gggaagtgtg gtgaaaacac
    42961 ctccatccaa aaaaactccc caactgggtt aacctcaagg aatacgtgcc gaccatccgg
    43021 tgtaacaata atatctattg ccccatagtt taagccaaaa gaagccatga gtttgagaag
    43081 ttttttctca acgtcttccg gcaaatcgta gggtttccaa gcgttactca acgcccttcc
    43141 ctctttgcgc caatcaaaag cagatccctc caaactttgc gagtctactg cagctgtaaa
    43201 tacacggtgt cccacaatag ttgttcgcaa ctccagcgcc tttggcacat tttcttgaaa
    43261 tgtcatcgga cagaaacgca gtccttccag attctccaga tcatcatctg taactggatt
    43321 ggtgaaaaca accatttctt ctcccttctc accatagatg gcaaaagaag aaagcatttt
    43381 tgtgatgata ccctgctctt tacactcttg ggcaaatagc ttcacagctt ctggattgtt
    43441 tgtagtcagg gtacgcggag tcaaaagacc aacttctcgt gcaacttgca gttgtaattg
    43501 cttattattg gtaacatcaa catttgacat tttgtcgaag tggaatccct tgatgctggc
    43561 aatcataccc ctaacagtgc ggcgagtttc ctcaattgaa gcgtctctaa attgcttgtc
    43621 catcgtgtca ggaatttttt gcccgtagcg catccgtcgg taccaaactg aagacacttc
    43681 actcaaatca agcttctgtt cgccatcagt aataatgatt cgctcagaat caccctgata
    43741 aatatctagc tgcacttcag tgggaaatct gtctgtgtca aaacgaaatg ctttttctcc
    43801 tttagcctca atcgctttga tcaccagagg aatactctcg ttgtctttgc taaaagtaat
    43861 gattaaaact gtcattttat tttagatttt atcttgatac cactagtcgg gtggcttcag
    43921 cctaacgcac catattgtat cgcggtacgt tgggcgctat gctcatgttt tgcgtgacaa
    43981 atcatttcaa atgatgcgcc taacataccc tacagtaact gtttagcctt catcgttttt
    44041 ttgaagtagg gcatctgcga tcacactcga aatcggcaag tccaaatctc gttccagcat
    44101 tccccactct cctacggggt taacttccaa aaacacatat tcacctgatg gcgtgacaat
    44161 gaaatctaac gccccaaaca aaagcccaaa tttacccata aaagttttga gacggctgac
    44221 gacttcatca ggaagttcat ggtgttgcca tgcgccaaca tcaacaccag gtttacgcca
    44281 atcaacttta gctgctgaat aaacatctgc atctagtgcc cccacaaaga cattgccatt
    44341 cacatacacc acccgcaatt ccgactgctt aggaatttgc tcttgaaaaa ccattgggca
    44401 atagcgcagt gactcagcat caagcaagtc ttcctctttt acagtgctgg tgtaaaggaa
    44461 gaaagagttg gtaacttgca taccgtagga aagaggagtt aatagcttac tcaccatttt
    44521 tccgttgact tgttggaaaa actcccgtgc ggcttcagct ttgttggtga caagagtctg
    44581 ggggatagta aaacctactt cagacgcaac ccgcagttga cgcagtttat tttgtccagc
    44641 atttatgcat tccaaatcat ctacccaacg ggcttcttta aggctgtccc aaaaaccatc
    44701 caaagttgct tgtgattctc taatacaggc atctcggaac tgtggagcca attctttact
    44761 cagttctggt tcccaaatgc gtcgcatcca aacagcttgc acctgctgtg tactgataga
    44821 gcgtgtacca tacttcaacg tgtgatagct tttggatttt tcaaagtgtg ctgtcaattg
    44881 aacttctagc ggaaacttat cagtgtcaag gcggaatggt tgcgcccctt tttttgacaa
    44941 agcttctgcc actctatcta ttgtgaagaa atcaccactg tgagtgatta ataaaataac
    45001 gtcacgcgac gagtgcataa aacatttgct ttaagagttt tacgacgaat atattaaaga
    45061 ctaccaaaaa atgaatgatc caatcttaat ttagtcttgc tacaccaata ggatgcgtta
    45121 tgccttctcg ctaacgcacc acaatattct acttgtattt gggaaaaact tattactttt
    45181 ctttgattgg taaagcatgc tcattaccat ttaatggtac cgttaatatg gtaatgagca
    45241 cgccttaata aagagttttc agttatttaa taactccaac tgccttcatt ttagttgaac
    45301 aacacgctta tttaacgatc ttcccaatcg gaaggatact taaaagtgaa gggaggagga
    45361 gtctgtggct tatcctcatc tgactgttga actccttgtt cttccaaaaa gcgggcgaag
    45421 aaaggtgccg cttttacatc cgatggtttt atgatcgtat tttcagacat gggattttct
    45481 ctcgaacttg gttgatagca atcaggagtt tttagttatt taacaactgc aactgcctta
    45541 attttagatt aagctcacac ttatttagta atcttcccaa tcagaaggat actttaaagt
    45601 ctggactgga gcagtatttg actcttgaga tgcttgttcc tccaaaaagc gggcgaagaa
    45661 aggtaccgct ttcacatccg atggtttgac gactgtattt ttagacatga tattttctcc
    45721 ttgggacttt tttgttaccc aattaacgta tagcaggtat ccggttataa atgcaaggac
    45781 agttaagaca gttaagaaat aatgatatag caatcttaaa taattcctga gcacagagga
    45841 accgagttcc tttgagaaac agggtttggt ggtattggaa atttttacaa atcaaatggg
    45901 attggtataa gaaattgaaa ataagacagt taagacactt aagacagtta agacacttaa
    45961 gagggttgac aaaagagtca tcatgtagtg tgtggagatt ataaaatgtg ggccaaaaaa
    46021 gcttgatttg gaaccatcgc aattttgcaa gacgggtttt gggagccgga aaactcctta
    46081 cttgattacc gaagcgggct gtgcaactcg tactgcaaaa taaaataaat cctttcatca
    46141 acaccagaga caatcactac ttcgcgagcg atagttcagc agactgaaca acctgtaatt
    46201 ggtaactctc gaaaggaact ttttgctgct cattctcccc ttgggcagaa ctcaccgact
    46261 gataggtcac cagttcatag tgaagccgat tactttgtcg ctcatattgt gtattgagta
    46321 atctattttt gactctgaat tgactgtaga gtctgtcccc aacccaccac gcatcaatga
    46381 gagttccatc tttctcgtca atcacaaaat gactagcacc ctgatcctta gcaactaact
    46441 cataattacg taccagcttt ttcgcccccg ttccgtaagt gatttgccaa ctgtagcgca
    46501 tgggattgtt agagattggc tgaattcgga gtgtcattgg tacagtttga gaccgccctt
    46561 gtacagggct attgaacatt gtgccgctcc atgtgccttg ccagttctga ggaaaggaat
    46621 tactcgacga tgcaggagtt tgcacaatcg tcatgcttat aagtatcaaa aaagacatga
    46681 acgtgacaac gaggaggttt cgcttcagca taataataat taatcgtttc atatgactgt
    46741 ctcttcatag ttaaattgtg tcgttaaatg tagaaatatt gcatattaag atgtttgttg
    46801 tagaaaagaa ggataacaat gccagaccaa aaaatggttt gcacttgttt gccatagcag
    46861 agtaatgtat tcatgctaga agataaaaca atcctcatca caggagccac aaaaggcatc
    46921 ggcaaagcgc tggtgtcgag gcttgaaaca cataatacgg ttcgctttgc gttagttgct
    46981 cgctcaagtg aactcttagg tgaactcaaa gcacacctac aaaagcaggg acatgaatgt
    47041 gaagtctttg ccggggacgt tgccgcagaa ccttttgttg tctctaccgt tcaacactgc
    47101 cttgaacgtt tcggttccat tgatattctt gtgaacaatg caggcatagg aaaatttggc
    47161 gaagttgaac agtattctct tggggaatgg cagcagcttt ttgatactaa tgtcacaggt
    47221 acctttttgt tttcgcgtga ggttgtgccg catatgaagc ggcaaggaaa cggacacatt
    47281 gtgatggttg catccgatgt atcaaaacgg gtgtttgacg gaggaactgc ctactgtgcg
    47341 acaaaattcg ctcaagatgc cttctcgatg gctttacgca aagaggttcg acgatttggc
    47401 attaaggtaa gcactatctt tccaggtttg gttgacacat cattccatgc acaacctcag
    47461 ggagattccg cacatcaagg atggctgagc gcatacgacg ttgctgatgc cattatttat
    47521 acgctcagtg caccgtcaca tgtagtcatt gatgaactga tgcttcatcc actaatacag
    47581 gagtattaga ttgtggttga aaaaacccag gacttacgca cgagttacga aagaacaaga
    47641 ctgtagttac gacttacgtc gcaatgacgt aactacgtta tttttgcgta agtcctgaaa
    47701 ctctttgttc actttttcac taaaatatat gccgtagcat attcaggtag ttgcctagta
    47761 tactgcccaa aatcttgtct accttgaaaa atacctgcca aaaaatcgag ttgatggaga
    47821 ttaggtaaaa atgccccacc tgtatctgca aggactccta gttgtagttg tttgcgtcca
    47881 cctttaggat actcaagaac aatcactcta cctaaaccaa tatttaagac atctcctgca
    47941 aaagtcactc ctggtttgat agaaattttt gcatctatct tatatccata acctttgata
    48001 tcatccactt gtctaaaata ccaatagcgc ttttgtgatg tagctgcgac tcctcgaaga
    48061 taaggcattt cattacttct atctacatta aaaagcgctt tagaaccatc cgtaaaatta
    48121 agaagtattg ttccctccat cagcgcttct tcaaaacctt ctcgggttaa gtaagcaaga
    48181 ggttccactt ttccatattc tttcccacct tgttcataaa tacctgataa cacatcctgc
    48241 tttgtatatt ttgtatagaa cttttcagat attgagttat cttttaagct ataaagtggt
    48301 atgttatatt tagaagtttt tttgtgagaa gctgaatgag taaaaacagc atattttgta
    48361 attcttaatt gctttttact agagtttgga gagtgataag cagaccattt aataacacga
    48421 aagttagtgt taataaaatt agaatcttgt aaacgagttg ctcgattatt agcaatatct
    48481 tcttgcaaaa cactaatcat gaagtctaag gttttaagaa tgtcttctac agtcactcct
    48541 tgagtcgcaa gtactcccgt gcgtagaaca ttttggtctt cggaagcgta attttgataa
    48601 tactttctag tgttaaccag aactgttagt aagtctgatt gattgaaatt aactttcgtc
    48661 gttggtaact ttccagaagt gaacacctga tttccgtgaa cactaaattt atattttttt
    48721 aactcgtcta taacttgata atatgttgat gttgctcctg acttttgctc agagggacga
    48781 gtgttttgtt tgtctaaatt ctgagatgag gtttgttgaa ccaaaagagt ctttttttga
    48841 cttgagtcta agggattttg ctgttgaggt gggacagaat tttcccactg tttggttttt
    48901 gactgagcag acagattact attggctaaa ccgataaata atgaggtagc aaaagtgact
    48961 gtgagtccga gtttttgatg aaatggaata ctcataaatt tgagaattaa tgcaactggt
    49021 caataataca cgactgatgc aaacaaacga aaagtcagga aaaaggggtg taagggggta
    49081 aggctatagg ggtgtagggg tataggggtg tagaagaaat gcggcgtttc gttgctgagg
    49141 actcgcaatc gagttttgat gaacaaactt tgtagatcaa gtcatactaa agttgaaaaa
    49201 aatgcaaaat ttctcagaat tctagtctct gtaaggcttt tgagcttcgc gacctttact
    49261 taactatcaa atgaggtaat tctccaaaat tcgttatatg taaagaattt gacgttttct
    49321 gctcaaaatt agtctaaagt ccggagcact aattacgtct agtctcaggt tttgggaaca
    49381 cttccaactg cataagttaa tttcactggt atttatataa tcattaggca gtttagtgcc
    49441 tagattcact acagcccttt ccccctgccc gcgagcgagg gggttttttt attttgccac
    49501 acacaaaaca gatccggtgc cgataaaatc agaacgcttg tgcaaaggag gttcatgaag
    49561 aactcagaac acagtagtca gaatatcccc agacatctcc agaaatttgt tgtgcgttgt
    49621 ctacaacttt tgtagagacg ttacacgtaa cgtctctaca ttattttcac cagacgccta
    49681 aactgtaacc cagcttctca ccacaattct gatatcgctt gatagcgacc cagagctaat
    49741 aaaggaaaat attgttgata gaggtgatac ttcagataaa aatgacaagg aaaccctgtc
    49801 cctgtaaaat ctgcctcgta ccaagtccca tcagactgct gagtttccaa caggtagtta
    49861 attcccttct ccatagcaag ctttgcaaac ttgctagttg cttgacctgc tgctattaag
    49921 cctattattg cccaagctgt ttgagaagca gtactgggac cttgtccttt gagggctgga
    49981 tcattgtaac tgcggcaagt ttcgccccag ccaccatctg agttttgaca cccaactaac
    50041 caagcagcac ctcgttcgat actgacttgc gtcttttctg gcgcaattaa cgataaagcc
    50101 gaaagtactc cactggttcc ataaatgtaa tttactcccc agcgaccaaa ccagcaaccc
    50161 tcagtttctt gctcgcgtat gagatagcta attgcccgtt cttggttacg tgtgtctatt
    50221 gacaaattgc cactgcctaa catttctaaa actctagcgg tgacatcagc ggtgtttgga
    50281 tcaatcatgg ctttgagatc accataggga actaggttga gccactcttg attattgtcc
    50341 aaatcaaatg ctgcccaacc tccgggctga cactgcatag atgcagtcca gttgacagca
    50401 cgggcgatcg ccgcttgctt caatttttca ttcggcagtt tcacctgatt caaagccatg
    50461 acaacaacag ctgtgtcgtc tacatctgga taaaagcggt tgtcaaactc aaacgcccaa
    50521 gcccccggtt ttcctttttt atttttaatc gcccaatcac cgtagtctag aatctgcttg
    50581 cttaacaacc attctccagc ctgaacgaca gctggatgat ctggtgttaa acctgactct
    50641 attaaagctc gcattgccca cgcagtatcc catactgggg aaatacaagg ctgcactgtg
    50701 taggtatccg cagtttcaat ggcaaaattg tcaactgctc gtagtcctcg ctctacaatg
    50761 gggtcggctg ggttataatc cagagcgcgc aaagctagca gtgaattcag catggcagga
    50821 ataataccac cccaatcgcc cgttgcttct tgccgttcta aaatccaacg ttctgcagct
    50881 tgaatacctt cttcacgaaa aggaaccaga tttagagttt ctgctaactt aaaagtttta
    50941 tcaagagtaa taaataaatc tgtccaatca ccattgctgg gcaactcgta tttgacctgc
    51001 tcgagacctt cagcatacag ttcgtccagg gtgatagctg gattaatttt aaaaacaggt
    51061 ttacggtcaa taacaatcag cagaggaaca gtacttgacc ttgcccagct cgacatttcg
    51121 tagatattaa acacgaaatt atcgggcaac aacatcaccc aaggtggcaa agaaggaata
    51181 ccttgccagc tgtagcatcc aatcagggct aggtgtaact tggtgaaaat gcgagtttta
    51241 ctgataccac cacgttctaa aataaacttc cgcgccttca ccattgcggc atctgtttct
    51301 ggtacaccaa gcaacttcaa cgccatgtat gcttcaaccg aagtgctcag ttctcctcca
    51361 tctccgtaga aaagttccca tcctccgtga tcccgttgtt gagaacgtag gtatgcttca
    51421 actttgtgta atggtctttc tcggtctgtt ccccaaattt tatgaaggag gacaacctca
    51481 gcagtgatgg taacattaga ttctagctcc gcccaccagt atccatcagg atattgaatg
    51541 gaaagaagat agttctgatt tttggcgata gcatccttaa cacgggaaac tgtctgttta
    51601 tcttgaattt gcatccgttt ccgttactcc tcaaccacat ctgcttcttg ttagctgtaa
    51661 caagaaaaat ctttgcttct ctaatcgtga cattgtaatg tgttttctat gtgaaaaaaa
    51721 gaaaacacaa tgagcggtga aattggacta tggctttctg ttctatcttt agtaatttgg
    51781 gtgattttac taggtttttg gggtcaattt tggcgctgtg accaacgatt aacaagacag
    51841 gaaacaaatt tacaaaagtt ccctgccatt tgtgcggtag ttcctgccag aaatgaggct
    51901 gaattactac ctgttagttt gcgatcgctt ctcacccaaa actatcctgg ttctttcact
    51961 gtcgttttgg tagacgataa cagtactgat ggaacagcaa atattgcctc tagtgttgcc
    52021 caagaattaa acaggactca gcaattacac gtcctttctg gacaaccttt gcctgctgaa
    52081 tggacgggca aattatgggc gttacaccaa ggtatcgaat atgtagaaac cctgacactg
    52141 ccacctgact atattcttct gacagatgcc gatattgaac atgatgctca aaatctccgt
    52201 tccttggtaa caaaggcgca acaagaaaat ttagaacttg tttctctcat ggtgctgttg
    52261 aggtgtgaaa gtttttggga aaaagttctc attccagcat ttgtcttttt ctttcaaaag
    52321 ctttacccct ttccctgggt gaatgattct acaaagccaa cagccgccgc cgccggtggt
    52381 tgtattttaa ttgcgagtca agctttaacc cggattggtg gtattcaagt cgtccgtaat
    52441 gcactcattg atgattgtgc cttagggcaa gcagtaaagt ctagccgttt taccaaactt
    52501 ccccatgagg cgattgagaa agcaccagaa gcagaagaaa atattccctc cctcactcct
    52561 tcactccttc cctccctctc ctcgtctcac aaaatttggc taggattaga cgacttaacc
    52621 cacagcttgc gatcttatcc ctcgctgtca acagtttggg acatggtagc ccgaactgcc
    52681 tttacgcagt tacattattc tttagggctg ttaattttag cagtcatcgg gatgatactt
    52741 gtttacatag ttccacctgt gagtgcaatc ttcggtttgc tcaccggaac ttggcttgtc
    52801 gcgtgtgttg gcttattaag ctggctactt atgagttgcg cttacttgcc taccatccga
    52861 ttttataggt gttcaccctg gtttgcactc tgtcttccag gaattgcgct cctatatacg
    52921 cttatgacta tagactcggc tgtgcgtcat tggcaaaagc gaggaggaac ttggaaagga
    52981 agagtatatt ctaaaactta aggtactagt tagcccagtg agtaattagt agcacaacta
    53041 atgaccaatg accaatgact aatgactaaa ttcattttat ggcttcaatt gctcgtaaga
    53101 atttactgga agacattcct cgctttttgg tggcgcaggc gggaatttta tttgctgtta
    53161 gcttagttac gattcaaaca ggtttgcaat atggatttgc tcgttcttct tcccaattaa
    53221 ttgatcaatc tcgtgctgat atttgggtgt cttcaaaaaa tatgcagcat ttatggctaa
    53281 ctctaccaat tccttacgaa cgagttacca aagcgagcaa agttaaaggt gttgccaaag
    53341 ctgaagctgt gattattgat ggtggacttt ggcatgaact tgcaacagat aagattaatt
    53401 ctattacgct ggttggtgca gatccacaag ggatgttatt tgataggtca aatattgttg
    53461 aaggtcgttt caatgacttg aaacaatctt tccgttttat gattgacaaa actaacctga
    53521 attctattga tctcaaaagg ttgggtgaag tcggagaaat taacaacatt cccgcaaagt
    53581 tagtgggttt cactcaagga actcaatcaa ttgtcttcgg aactttaatg ttcacgtctt
    53641 tagagactgc caatacttat agaaattacg gtactcagac aacagcttct ccaaataacg
    53701 tcggttcctc tgcgaaaaaa ccagtatcaa aagaccaaat tagcttcgtt ttggttaagg
    53761 caaaacgagg tcaaagcatt gcgaaactga agcgggattt ggaacaggct ttgccagata
    53821 cacgtgctta cactcgccaa gaaatgtcta aaatcacaca agatttttgg caggttcgct
    53881 ctggaattgg atttattctc ggtcttggtg cggtagtagg cgttgttgtt ggggcagttg
    53941 tagtgagtca aattctctat gcttctgtca cagatcatat aaaagaattt ggcaccctca
    54001 aagcgatggg ggcatctgac tggtttattt ataatgtgat tattgagcaa gcaatctgga
    54061 tggcaatttt aggctatcta ccaggaatcg ctctttgtgt aggagtagca gcttggacat
    54121 caacaacaca gggaattgtc attttaatta caccagtatc agcactcgtt gttttcggaa
    54181 ttacagtctt gatgtgcgtc ggttctgctg tttttgcaat tcaaaaagtt acacgcgttg
    54241 atccagcaat tgtctttaaa ggatagtttt attggtactt attaagttta caaaaaatta
    54301 gtgtcaatta tgacaaaatc aaaaaaataa gtttaaagtc tagtcgaaat cactcaacaa
    54361 atatcaacta ataattaaaa actatatatg acaaaagaat ttgaggagat ggctgattat
    54421 aaaaagaaat ttgagaagtt tgctcagagc aaatatcaaa tgaatttcac cacaagaggg
    54481 gcaataattg ccaaaaacgt gggaatggtt atcaattcta agcagcagca gcttcaaatt
    54541 ttgaaaaaag tttactggga gatccaaaaa ggtgatatag aaattctgat gggaccttct
    54601 ggttcaggga aaacaacttt gctgtctatt ttagcgggac ttttgactcc gacggctggc
    54661 aatgtttatt tacttgggca agaaattacg agaatgtctc gaactcaact agctaagttc
    54721 cgaagacaaa atattggctt tatttttcaa gattttaact tgtttccagc actaacggct
    54781 attgagaata tagaaacagc cttgaacgtt aaagggattc gtggaagatc cgcacgcaag
    54841 gaagcacaag ctttgttgga acaagttgga ctggctgata aagcaaagct gcttccgcgt
    54901 gatttgtcgg gaggacaaaa acaaagagtt gcgatcgccc gtgccttaac tggttctcca
    54961 cagattatta tggcggatga accaacggct gctttagact ctcacagcgg acatctggtt
    55021 atggagttat tgcgtggact agcaaaagaa caaggttgca cagtactcat tgtgactcat
    55081 gacccccgga ttttagattt agctgaccga gtagcgcata tggaagatgg agtactgaaa
    55141 taataaacaa aaaatcgctc ttgtcctatc aagagctatt agaacatgcg tactaataag
    55201 atgtaccgtt gaatattata tttaggttgc taatacacat ctttcagagt tatttatgca
    55261 caacctcttc caagttttaa agaaatttac aaataagcaa gaagtaccag tagccgagaa
    55321 tttgtattct gtcgtggggc aagaatacta aaattgtcta atatgcgtga atttaaacta
    55381 tataactgca attatgtcaa tgcataaatt ttacaattgt gagagaatcc cacttttttc
    55441 acgcttgttt acctgtgcaa gatagaatag agcatagtct tggtgtcacc tcttattcat
    55501 aaaaatacaa aaacttaatc taaaaaaaac aagtatgtat taatgtatac attataaaag
    55561 agtaaaaact tgtatcaaat aaaagttaac agcatctagc catatgactt cccagattcg
    55621 ctttttaatc tgtcctcctc actactacga tgtagactat gtgattaacc cctggatgga
    55681 agggaacatt cacaagtcat cgcaagagcg tgccgtagaa cagtgggaca aactgcatca
    55741 catcctcaaa gaacacgcaa ttgttgacat agtaccaccc caaaaaggct ggcctgatat
    55801 ggtatttacg gcaaatgccg gtttggtact aggaaaaaca gtggtactga gtcgcttttt
    55861 acataaagag cgtcagggtg aagagcctta ttttaaccag tggtttgaag aaaacggtta
    55921 cactgtccac gaattgccaa aagacttacc ttttgaaggt gcaggagacg cactactgga
    55981 tcgggaagga cgctggcttt gggctggata cggtttccgt acagaattag attctcaccc
    56041 ttaccttgca aaatggctgg atattgaggt gttgtcgttg cgactgattg atgagcgttt
    56101 ctaccaccta gatacttgct tctgtccgct ggctaatggt tatctgctat actatccacc
    56161 tgcgtttgat tcctactcca atcgcttaat tgaaatgcgg gtatcgcaag aaaagcggat
    56221 agctattaca gaagctgatg cggtaaactt tgcctgcaat gcggtgaata tcgagagcat
    56281 tgttgtgatg aataaggcga gcgaaccact gaaagcacgc cttgcagaag ttggttttcg
    56341 agtgattgaa acaccactga cggaatttcg caaagctggt ggtgcggcta aatgcttgac
    56401 gctacgagta accgaaccgg tacgggaaga acttcacgcc aatgtgtcgg tggagagtcg
    56461 cgtctttaac ctagaaggac acttgcttga ctctggcttg attaaccgcg ctttggattt
    56521 gattgtcgat aacggcggta gtttccaagt gctaaatttc tcactgggag aacagcggca
    56581 aagtacatcg gcagctaagg taaaagtatc agcgccttcc catgaggtga tggaaagcat
    56641 catatcgcat ctgattgatt tgggtgcggt ggacttgcct caagatgagc gcgatgccaa
    56701 attagagccg gttacccaag caggggtagc tcctgatgat ttttacgtaa gcacgattta
    56761 tcccaccgaa gtgcggatta acggtgaatg ggtgaaggta gagaatcagc ggatggatgg
    56821 ggcgatcgcc atcactcgaa cacccaaagg catagtagca cagtgtaaac tactacgcga
    56881 cgttgaagtc ggcgaagaag tcgttgtgga tgtgctaggt attcgcaccg tccgcaaaac
    56941 agaatcacgg gaaagacgca atgcagaaga attcagcttc atgtcgtcgg gggtttccag
    57001 cgagagacgc gtggaactcg tcgttgagca agtggcttgg gaattacgta aaatcaggga
    57061 tggtggtggt aaagtagttg tgacggctgg acctgtggtg attcacactg gaggcggtga
    57121 acatctggca caactgatta gagaaggata cgtgcaggcg ctactgggtg gaaatgcgat
    57181 cgccatccac gacattgagc aagcgatgat gggaacttct ctcggtgtgg atatgaaacg
    57241 gggtgtggct gtacgcggtg gacaccgcca tcacttaaaa gtcattaata ccattcgccg
    57301 ctatggtagc attgccaaag ctgttgaagc tgggatcatt cagagtggtg tcatgtatga
    57361 atgcgttagt aatggagttc cattcagtct ggctggctcg attcgcgatg atggtccttt
    57421 gcccgatacc gagatgaatt tgatcaaagc ccaaaccgaa tacgcccgac tgctcaaagg
    57481 tgcagatatg attttgatgc tgtcgagtat gctgcactca ataggtgtgg ggaatatgac
    57541 tccggctggt gtgaagatgg tttgtgtgga tattaatcca gcggtggtga caaagttgag
    57601 tgacagaggt tctatagaat cagttggtgt ggtgacagat gttgggttgt tcctgagttt
    57661 gttgctacag caattgcaga agttaactag tccgtatact gctaaagtaa gttaagaaag
    57721 tagaaagtag ggtgggtagc aatgctcccc accttataaa aacgaaagag aaagaaatgt
    57781 tgccaggatt agtttttaaa aaaagttctt ctactcagca ttttcaaatt cgttgggtga
    57841 gtgcaatcgc tgatttttta ttggctggga tggtggtagg accacttgta gctccatttc
    57901 ttgctgcgtc tgggttgccg atattacccg taattgcaaa tattatttat tttatgggcg
    57961 ttcatgtttg tccgcagccg gatatgggcg tagcattgtc accaccgtat attatggctg
    58021 tgtgtatgcg ttgttacggt actgtgacag ggttgttgat aacgcgtctg ttatatggag
    58081 ttacaggtgg caaaggtttt tactggttaa gtcagtatgg ttggagtggt gcggcgcttg
    58141 ctagtgtgtt aatgatggct tatccactgg aattggcagc agaggttttg ggttggtgga
    58201 attttcataa ttacgttgtt acaccttttg ggttgatcac tggtttggca tggggtttat
    58261 ttactatgcc aatattgcac gagtggcggc gagtaccaat tcatgagaag ttttgagcct
    58321 cagagcaagc gaatttgttc aaaattcaaa cagtgaacac tgaatagtta tcagttaaca
    58381 ggttacatac ggggattttc aatcagtgaa cggtgaacag taaaaactga tatagcagtc
    58441 atcaggtaga ttaggacacc aactaatgag aaaacacggt caccaaaaga ctttcaagtc
    58501 tgttaagagc gatgcactgc gccaccgtga gctttgtcgt aagcgcaagc gcagtccgtt
    58561 cgcgaagcgt gtccggagga cataggactc agagtcgaag tgttccctgt taagcgttcc
    58621 ctgctataac tgataaaaac tcgtaggcgt ggtaaacgct taccacattt accacgcctg
    58681 caaacgaatt gaatcacaca gtcaatctac tgctatataa aacctagaca agtctagaca
    58741 ttacttcttt cttcataggg agcatgggag cggttagccc tcggaaagca ttcacgccaa
    58801 agccctgcgc gatacgccac ttgcactgtc cttgggaacc ccggtaacga acgcagtggc
    58861 tcaagtttat ggctcttatc caaccgttcc agctgggaag gaagttgggg agatgatttc
    58921 ccaggcatta ccaccagttt tggggagtgc gctcgcctgt gctaagttag taccattcat
    58981 ctgccaaata gcagtttcgt cagtaccaga gttgcgccag agaatgtcta cgttaccatc
    59041 gtttgtaaag tttgccagcc ctgcgacttg ccaaccaata tctagtttgt tgagcgcgat
    59101 cgcttgttgt ggatttgtac catccatcgg caaaatagcg ttgtcacctg tgcggtagtt
    59161 acgccagaga atgtcaacct taccatcacc tgtaaagtct gcctgaccgg caatatccca
    59221 agaagtatct cctgcatatg cactcagtgg tgtagactgt tttagactag taccatccaa
    59281 ctgccagatt gcattctcgc ctgtagtctt attgcgccag agaatttcgt ctttgccgtc
    59341 acctgtaaag tctgctagac ctttgatttc ccaggaaata tctgctgaag tcagcaaggt
    59401 agattttttt agagtggtgc catccatttc ccagatgcca ttttcacctg tttttttatt
    59461 gcgccacaag agatcttgtt taccatcacc agtaaagtct gatacacctt taatttccca
    59521 attcagatca gcaactgggg tacttatgat tgccttttcc aaggtgctgc cattcatttg
    59581 ccagaaacca gtctcaccag tagcatagtt gcgccacacg acgtctgttt tgccatcccc
    59641 tgtaaaatct gcctgacctt ggattttcca gtcaggattt agagtttttg gaagtgagta
    59701 cgcctgtttt aatgtggtac catcaagttc ccaaatagca gtctcatcag ttttatagtt
    59761 ccgccacaga atgtctggtt tgccgtctcc agtgaaatca aatttagcgg gatttttcac
    59821 attagctgaa gcatttccag tcacattaac tgtgacgcta ccggtcagtt gtacagttgg
    59881 atcgcctggt aagccaccat actctacgat ataaccctga ggtatgtact ctccagtttc
    59941 cacgttgtcg gaaaggtcat tccatttacc tattagagtt tgaccaatgg cggagttacc
    60001 aataaggtgg gcgtattttt cgctgccaaa aaggttgttc ggttcaccag gtgcccagtt
    60061 gctatattga ccattaactg gattaccagt tgcatctcca atccaaaacg ctgttccagt
    60121 ctctggtcct gtcacccaac gccagtctcc ctcaacggca ccatcactgc ctcctgtcca
    60181 gccatttcct tgaagtttgc cttgaatgaa gttttgttct ttgtcagagg tgatagttgc
    60241 taggtaacct ttgagtccca agtattcacg actagcagct acagactgag cttccgtcca
    60301 agtaattttg ggagcagaga caaactcgta gaagtggttg ttgtctgcac ttcctaaggt
    60361 tgttcccaaa ctaaattcaa tgctacgcgg tgttgtagtg ggggtctgac tgttattact
    60421 gtaagtaact tggcgtagcg catcctggta agcttggttg gaagctgtac cagttatgct
    60481 tagaatccct gttgttgtgt tgtagttcca gttcagacca ttgatagtgc cattagtacc
    60541 gttctgtccg ttaatcccaa gctggtcttg atctttgttg aagttagagt tgataatgac
    60601 cgatacacca tttaaattgc cattatcggc ggggtcagaa atagttaaat tggcggcaac
    60661 aatttggggt gtagcggcag ccgtatagtt ggttgttcca gaaacgttta aagtctgtac
    60721 catggctcat cctttgttaa gaaaaaagta ttttgagaaa gatgtgagtg gaatacatag
    60781 tgatataaac tacctatgtt gtagatgcta ctgatctagc aatttgattt gctaaaatat
    60841 tgtataaact aatacgaatg atagtcaact gactttacta taaaattaaa ttacgtatga
    60901 tcaattacat caaaaaagaa gaagacaata ccaagtatag tgtcacaaat gattatttta
    60961 cctacattgt ggcttcttaa ttccaaaaat catttaaata ataactgaaa ctttggtata
    61021 agaaaacttt aagaactaag agcatgcacg tctaccttgc atattttatg acacaacgta
    61081 tgatttgtat aaattacaaa tcacataata gccacacaac attgttgtgt gttctatcta
    61141 attgaatact actctcagac tgtcatcagt attaaatcat aaataaccaa taacaaccct
    61201 gttattgaac gttctacata cagcaatttg ctagtaagta aagtacaccc ctgcctaacc
    61261 ctcacgcgcg atagggcgga tggggtattt ttgtacctca cgaactttaa atctgctgta
    61321 tttagccgaa gcatcaccgg acactacgaa accactcagt aattccatca cttatgactt
    61381 ttgccaactt cttttgttcc tgaacattcg tcacccactc aaattcatta ggattactca
    61441 taaaacccaa ttccagcaaa actgaaggtg cacttgctgg acgtgtcagt gctaaattat
    61501 cccaaaagac cccataggat ggtcgtccta atttgctaac aatatacttt tgcataaaga
    61561 ctgcaaagct gtgagcttgg ggatgatacc agaagactcc cattccctta attttttcag
    61621 catcaccttc atcgggtagg gagttgtaat gtatagaaat ggcgatcgct ggttcttctt
    61681 tatcgatcat tgccacacga tcgcttagcg atacttcctt atcatcttgc cgtgtcatca
    61741 ccactttcgc ccctcgcttc accaactcat cgcgcactaa cttagaaacc accagattca
    61801 catctttttc caaataacct gttggtcccg atgcaccaga ttcttttcct ccatgtcctg
    61861 ggtcgagtag aatcttgatt ccagataacg gcttttgtat ggcgaacatc ccgcgtcttt
    61921 ccctagtatt agcagaagag atgaaaggag agtgacgtaa agatagcacc agacttgtgt
    61981 tatcgtacct cagcttatac ccccactgtt gagctttttt gaggttaaat gtgtactgta
    62041 ctcctggctg tccgcctggg agagtgggtg gtagttgttg ccaatctaag cgagagatca
    62101 aaggatcatc atctaagcgg attatatctg tctgagcagt agtgttatga agagtgagag
    62161 taaaagtttg gtcatcttgc tgcacactca ctggaacagg aacttgcagt gggaaaacca
    62221 tttctgtcac actaggaagt ctacgatagc caacactgcg gatgatactg tgtggaggaa
    62281 ttgctccttg taaaggacga gtttccttac cattgatcca agcaccatag tccaaacgca
    62341 accactcacc ttcacgtcct gtaactgctg atcgtgtgcc tttgggtaga ggtgttagtc
    62401 tagaataatc tgtactcgga ccagtgcgcg caactccaga gtctgctata atctctacga
    62461 cttccaactg tgcaggtgag aggatgctga tttttccagt tcctagttga gttattgttt
    62521 taccattcag ggtgagttgg aattctggtt tacccaaatc tatatttttg gtctggttct
    62581 cggcaatagc agcagagaca gtgttgttgg tatacagtga aggattaaac tgaggaactg
    62641 tcgcacaacc ctgatacttg cccgcgttag actgggttga gggttggttt tgccctgtta
    62701 aggcggcaga atttgctggt agttgtgctt gttgaggttg cggtaaaagg gaaatagttt
    62761 gatttcccaa ttttacagaa acagtcgtcg cattcggtgc ggcgagactc ccagagggag
    62821 tcgcccaagg ggcgatagca ctaaaacaaa tttgttctcc tggaagtttg gctatatcca
    62881 ccgctggtgt gagagaattt ttggcaaagc ctaacccctg tgggacttcc ggttgagtag
    62941 aaactcttgt cacccgaatc tggatttgtt gattttggta gcggacagta aaaagatttt
    63001 ctcccaactg taagggtaaa cttggggcaa aatgaccaga cttactacga gttactggct
    63061 gatcattgat cagaacctct ccacttgctg gtgctgtccc aagaaagaaa attttctgtg
    63121 cagtagtctg gtagtttgtt ttcggaaaaa caaccttcag ggattgttct tgagccaaag
    63181 cgatagaggg ggtgactata gagcttaata agattaatcc taaaagtgat ctcacgtcaa
    63241 aataaaagaa taattgataa caagagcgga gttaagcacc tccccctaaa agtatggggg
    63301 ttgaattcaa aaataaattt aaaatgatca atttataatt ttaaatttat aattttgaat
    63361 tttgaattct cgaagggggt gactgtggca caatggcgag gtgtgtttct agaagttgcg
    63421 caaaattaaa gatagtatga ctaagtttgt atttgtaact ggtggtgttg tttctagtat
    63481 tggtaaggga attgtagcag caagtctggg gcgattgctc aagtcaagaa attattcggt
    63541 ctcaattctc aaactcgacc cctatattaa tgttgatcca ggaaccatga gtccttttca
    63601 gcatggggaa gtatttgtga ctcaagatgg tgctgagaca gatttagatt tgggacatta
    63661 cgaacgtttt actgatacct ctatgtcccg gttgaatagt gtgacgactg gttcaattta
    63721 tcaagccgtc attaataagg agcgtcgtgg tgattataat ggcggcacag tccaagttat
    63781 tccccacatt acaaatgaaa taaaagaacg gattattagg gttgctaaag atacaaatcc
    63841 agatgttgtt attacagaaa ttggtgggac agtaggagat attgaatcac taccatttat
    63901 ggaagcaatt cgtcaattcc gaaaagatgt aggacggcaa aatgtcgtgt atatgcatgt
    63961 cactttgata ccgtggattg cctcagcggg tgagatgaaa actaagccaa cacagcactc
    64021 ggtgaaagaa ctcagatcaa ttggtattca accggatatt ttaatttgtc ggtgcgatcg
    64081 cccactgcca acatcgttaa aaaacaaatt atctgaattt tgcgatgtac cagtagaatg
    64141 cgtgatccca tctcaagatg ctaagagtat ctatgaagtt cccctgaatt tagaacgaga
    64201 aggactagca cagcaaacac tagaattgct gaacatggaa caacaccaac ctcatttggt
    64261 gcagtggcaa acattagtag aaaaattata cagtcccagc catcgagtgg aaattgcgat
    64321 tgtcggtaag tacgtgcagc taagtgatgc ctatctttcg gttgtggaag cgctacgtca
    64381 cgcagcaatt gcaatgagta gtgaactgca cctgcgttgg gtgaattcag aacaattgga
    64441 aactgaagca gccgaaacct atctcgaagg tgtggatgga atagtagtcc caggaggttt
    64501 tggcgtccgg ggggtagatg gcaaaattgc tgcaattaga tacgctcgaa gacgcgaaat
    64561 cccattctta ggtttgtgct taggaatgca atgctcaatc atagaatggg gacgagacgt
    64621 agccggatta caagatgcta acagcgccga atttgaccca catacacaaa acccagtcat
    64681 taatttattg ccagaacaac aggatgtcat ggatttgggt ggaacaatgc gcttaggttt
    64741 atatccttgt cgcttacttc ctaactcttt ggctttcaaa ctttaccaag aagaagttat
    64801 ttatgaacgc catcgacatc gctacgagtt taataactct taccgcaacg tctttataga
    64861 ctctggttat cttattagtg ggacttctcc cgacggacgc ctagtagaaa ttatcgaaat
    64921 tcctaatcac ccgtttttta tagcttgcca atttcatcca gaatttcaat catctcccag
    64981 tgcacctcat cctttattta aaggtttgat cgaagcgaca attgctcgtt attacccttc
    65041 ttctgaggta catacaccac tggaagtttt ttaaagagtc attatagcaa gtctatttga
    65101 tttgcgtgaa agtgcttgcg ctttgtgtat aagtggcaca tgctcagatt cccgacttct
    65161 tttagaactc gggaattttc ttgttcacca atgatttagg attgctatac ctcgattgct
    65221 aagtaggtag gcgtaattaa atgtaaaacg atcattgcga gtgaaacgta ttcacgatca
    65281 agcctgatac aaatgattgg tcttttattc tttccctctg ctcgctgctg tctatttgta
    65341 tcaaccttaa agtgaaacgc tattagtggt gcggtgtcca ctgatttata aacaagaata
    65401 aggcacaaga aaacccagct gtgtaaacta caactatcat gaatatagcg tggacagtag
    65461 ttctaaactc gtggtatcga atcgcctgtg taataagtaa ttcaacttcg gtttgtgtta
    65521 tggctttatc gttgttaggc agcactaagt ctgtgacgct agccatactc tgaggcatgt
    65581 caactgactg gggactgcct tttttagagg tggatagtgt tgtagctggt actgagaacg
    65641 gtgacacaag cataagcggc gaaatcttgc gatgaagcat ggaaattaga ctctctagta
    65701 gttgagtgcg tgaagtaccc catcttacct atgcctgacg gcacgctgcg cgaacggttg
    65761 aagatggggc ttccccctaa atccaactag cataaggacg gtcttattcg tcttttgggc
    65821 ttcccgcttc atccgtcgtc gccacgttag gtatctgagg agtaagcgga ttgttgtagg
    65881 agttagcgac acgagcgctg ggtgatggaa ccggaagaga tggaagcgga ggaatctgag
    65941 catcagctgt ttgaactaat acggggatcc ctgacagaag taaacacatc gagataatct
    66001 ggcgatgaaa catgaaatcc ccctgtttgt atgatttttt actttttgta ttctttatgt
    66061 tgttacgcac aagctaagcg taattcacac ttcctccgta ggaagcatgc tcaaatttac
    66121 tcaaattcaa acttagaatt ttgaatgttg aattaccccg ttatcgcata gtgtgagcga
    66181 agaatatagg atttagggag ttgattgtgc tgaaattccg ctatgtttat acactagaaa
    66241 attgtcaatg ccaagtgacg caggataaca gatgcctcac cttccatgaa ttgagctttt
    66301 tgcgggttaa atgatgcata atatttttcc agtatcagtt gctgtatgag agcagtaaac
    66361 agtctttcct tgtcttgaaa gtggctgtag atagttctta ttgaaagttt gtactataca
    66421 gtttagtttt gaaaaagaaa ttaaactatt tagtttattt tgtcccacag gaagtacctt
    66481 atggtgcgtc atgcaacagc tagcggttcc tcatccttta agcatagccg tcgcccactc
    66541 acaatactcg cagctgtcat aacatttgtt gttgtaagtg tgacaacata caggttctgg
    66601 cagttacagt cacacaagtt taatgagatc caaaagtctc gccccagcat tcctaaaatt
    66661 ataaaagtcg ttgctttggg aaggctagaa ccacagggag aggtgattaa agtttctgca
    66721 ccaacatcta gtcaacaaaa tcgagttgag caattgttag tgaaggaggg gcaggaagtt
    66781 aaagcaagtc aggtgattgc tattcttgac agcaaagatc gtcttcaagc tgctgttatc
    66841 aaagcacagc aacaagtaaa agtgaaacag gcaaaccttg ctatggtgca agcaggtgca
    66901 aaacgcggtg aaattgaagc acaaagagct acggttgacc aattaaaagc gcagtggcaa
    66961 ggtgataaga cagcacaaca ggaggcgatc gcccgactca aagcacagtc caaaggcgat
    67021 aagatagcgc aacaagcaac tgttgagaaa ttgcaagccc aattcaacaa cgctcaagcc
    67081 gaatatagcc gtaatcagca actctactcg aatggtgcaa tttctaagtc ttcatttgat
    67141 agtaagctcc tgagtgtaga cactgcaaca ctgcaactca aagaagctag agcaatactc
    67201 acccgtattg atggtacgag tagcagccaa atcagcgagg ctcaagctgt tctcacccgc
    67261 attaacacaa cgcttagtaa acaaatcagc caagctcaag ccacactcca gaaaatagcc
    67321 gaagtgcgtc cagtagatgt ggaagcagca aaagcagaag ttgatgatgc gatcgcacaa
    67381 gtcaatcaag ctcaaaaaga tttgcaacag gcttacgtgc gaacacccca agatggtcaa
    67441 gtgttggata tacacacacg tgcaggggaa gtggtgtcga gtaatggtat tgttgagatt
    67501 ggacaaacca gccaaatgta tgctgttgcg gaagtctacc aaagtgatat cagcaaaatc
    67561 cgtatagggc aggatgtgcg gatcatcagc gattctctac ctggtgaatt acaaggaaaa
    67621 gtggagcgga taggtttaca ggtgcgtcgg cagagtgtcg tcaataccga tcctagtacc
    67681 aatattgacg cccgaattgt ccaagtgcat atccgactcg atcacacatc aagccagaaa
    67741 gctgctcagt ttaccaattt acaagttaag gtggtgattt cactttgatt ggattcatac
    67801 aacagttata ccagcgaata cctctgggat ggttgcaact gagtcatgaa aaaagccgtc
    67861 tgcttgtcgc attatcaggt attgcttttg ctgatgtgct catgttcatg cagcttggct
    67921 ttcagactgc actttatgac agtaatactc ggctcaaccg agttttgcaa acagacattg
    67981 ttttactcag tcccaaagct cgtaatatgc aaaatctgtc tacattttcc cggcggcgac
    68041 tgtaccaagc ttcctcgata tcaggagtaa agtcggcaga agcattgtat gtgagtttca
    68101 tcacctggaa aaatccccaa acccgtcgtg aagcttccat tcaagtgcta ggggttaatc
    68161 ctgagcaacc agcttttggg ctaccagaaa taaaccaaca gtcggataag attaagtttg
    68221 cagataattt cttatttgac aaaggttcta gaggggaata tcaacaagta attgctcaaa
    68281 ttgaacaagg taaaactgtt actaccgaag cagaaaatca taccattact attaatggct
    68341 tatttcaatt ggggacttcc tttggggctg agggtaacct gattaccagt gatcagaatt
    68401 ttctacgcct gtttcccgga cgacaagcag ctagtattaa tctgggttta gtttatcttg
    68461 aaccgggcta cgatccacag caagttgcaa cagcattaag agcttactta cccaatgatg
    68521 tcagggtttt gactcatgaa gaatttatcc agtttgaaga aaactactgg cagacacaaa
    68581 gccctattgg ctttatcttt ggtctaggtg tatcaatggg gtttatagtc ggcattatta
    68641 tcgtctatca agttctttct accgatgtca atgcacacct gaaggaatac gcaaccttaa
    68701 aagcaatggg gtatcataat ttatactttt tagcaatcat ttttgaagaa actcttatcc
    68761 tcgcatttct gggctttatt ccaggaacaa tagttccttt gggactttat tatttaacaa
    68821 gaacggcgac aaatttaccc atatacatga ctttaacacg agccttggtg gtgctcatgt
    68881 tgacaatcat tatgtgtgtt atttctggag cgatcgccac ccgcaaactc caagcggctg
    68941 atcctgctga tatgttttaa tatgttatgt gatgtccggg caatcaacca taattcttgc
    69001 attacctctc cccaaccctc cccttagcaa ggttatctat ctgccttatc ccaacgataa
    69061 ttattaagta agtgggtttt attaaaaata agatgtagtg cgagcgtctc gctcgcgggc
    69121 aagatgctcc gaagtcgcta caacgcgggg aacccgcgca acgcgcaact cttggcacta
    69181 ctgctatcta cgaattaatt acgcctacct acttaaatgg acagactaga gcaataccgt
    69241 caaatcatcc gccaactgtt gacatctcat gcaaatcttg agtctggtaa ttcagataac
    69301 aatgttgagt gccagcttgt ctttgataca gaacacgacc actaccaaat tttagatgtt
    69361 ggctggtcgg gactcaaacg ggtttataac tgtttcattc atttagacat caaagatagt
    69421 aaagtttgga ttcaacgcaa tatgacagaa gccaatcttg ctcaagaatt agtcgagatg
    69481 ggcgtaccta aagaagacat tatcttggga ctacatccac cttacaagcg cccgtatact
    69541 gggtgtggag ttgcttaggg aatctgcgat tgcacttgta gcaacagacg cataaaggcg
    69601 tatcgcttta ctaacaaaaa atagactgaa aacccccttc acgtctcgtt actcaaatct
    69661 gctcaatgca aggcaagatg aaatttcatc ccaggttgag ggaacataaa tacagcgatc
    69721 gctcactcgg aagcgatcgc caaaaacctc tacttacaaa acatcgtgac ggctaagcta
    69781 atatccacta tatttaccga cattccaaag actcacgcgt agaaacacca gttttagaat
    69841 ttaccccact tgctttgtca caaagttttt tcacttccag acgatctaga actgcattgg
    69901 taaaatcagc accagtaatg tctacatcat caaaagtaga acgcagcatc attgcgtctg
    69961 taaagatcgc atcgctcaaa tcactgccct gaaaagcagc caagtaggct ataccttcag
    70021 taaaatttac accatgcaga ttgactccct ctaacattga actattgaaa acgccaccgc
    70081 gcaaatcagc attgctaaaa ttaacgtcct taagcttgac attaatatat tcagatccaa
    70141 tcaagctttg accagaaaaa tccttaccgt tgaaggcgtc gtccgtggaa cgcctgatgc
    70201 tcgaagaacc gactccctct gctgacaggg gaaacaagaa aagaactata gctagaacca
    70261 acccaacgac tacttgctga tacttcataa tgccaactta ataaatctca acactgccac
    70321 aatttattaa aacagtgaac agtgaacagt gaacagtaaa aagttatcaa aatttctgat
    70381 gactgataac tgataactgg ttaaaaggca gggcaagcag gaggtgttgg ctgggaacgt
    70441 tgtataccag tttgggtagg atcgtaacct accagaacca cctgaccttt ctcattgaag
    70501 atccatcctc gggcaggtat tatctctttg actttgggtt tggcttttgc actgctggag
    70561 gactgattct gagtgtcact actggaattc ttttgattga caacaggctg gatcaaatca
    70621 acgcgcacat tgtcactact aaggatttta ttcggatcag ttggcaaccc gccacgccca
    70681 gtgacggtga aagtactacc aaaacctttt atacagggat ttaaggcaat ctgctgtgct
    70741 gggtcgatga cattctcaga caattcaaat aatccgcgac tggggtcaac atctaacgta
    70801 ttaataatta cagttccttg agagccaaat tgagagctag catcaatgtc attggttgta
    70861 tttatgggag ttgacttgcg ttgttccaaa ccgaaaatat ttgtagcctt gatatcgatg
    70921 ttgccacctg ttcctcgttc tgcacttgca acaatgtcat tgttttgtcc aggaaaagca
    70981 accacaaaac cgttgggagc gttgatagtg atgttaccac cgttggcatc attaaaagct
    71041 tgagcagaaa tcagactttg attttccatt cgcaacagac ctaagttttg gaggttgatg
    71101 ttacctccgt ctcccgcgtt gttttgcgca gtgagttttc ctcggttgag gcgaatggtg
    71161 tttacatttg cagttaaatt acctgcagca ccagttcctg ttgcactgac agtcactcgt
    71221 ccaccattgc ggacatttaa atttggagta ttgataatca aattccctgc tttaccagca
    71281 cctgaagctt cagagaacaa agtgctgggg agagttttac ctgcaatggt tctactaccg
    71341 ataacatcca cagactcggt tgcattgaca atcaaagttc cgccatcacc agtagcgaaa
    71401 gaacctgatt tgacttcccc gccattttga atcaccaatt gcctgacatc taaagttgaa
    71461 ctacctggtg aacctgaacc aaaattatct gctgaaattc tcgctccacc ttcaacagtc
    71521 agcactccag tcgtcaactt taaactacct acattccctg tagcgcctgg ttctgcagac
    71581 acaaatagac cactgcgtcc agtgtccaaa ggttcacctg tagcaaatgg tgaagttcca
    71641 cttaagagaa ttgaatctgt cgcattgata gtcaaatttc caccattgcc gccagtttta
    71701 cgaccagcag tagatatctg cgctccacct tgaacagtta atcgttgagt ttcaatagtc
    71761 acatttcctg cattgcctgc attgtttagt ggatttgtgc caacttgagc acgaatacca
    71821 ctcaatatcc tattatttgg attgttgttt gtgccgatca cgtctacgga attggatgct
    71881 tttatcaata tattccctgc gtttccaaca ccgaaagtcg aagtatcaat attggctcca
    71941 tctcgaacga gtagtttccc tgtttcaatc gtcatattcc caccattacc cgtagcagtg
    72001 ctacattctg aagagaaacc acatacttga gagaaaagaa aagtaggtaa agctgatgca
    72061 gttccttcta actctacaga atcaaaagct ttcaccaata catctccagc tttaccttca
    72121 ccatcagcag aagttccaat tacggaacct ccactcaatt tcacagactc agcagcattg
    72181 atgattaaat ttccacctgc ttgtgaaaga gaaccagaac gaatcgatga actctctgtg
    72241 agagtaatat ttttaccctg cacttggata tcaccaccag caccatcacc actggtattt
    72301 actcgtgcac cgctagacag tccaatatct ctaagtttct gaacattttg atatcccaaa
    72361 gcatagcctg tatttatctg attgagactc acaaaactat cgctatcaac gctacctaac
    72421 tcaatccttc cgccaagtgc agttaaatta ccagctgata aggaaacatt accgcctact
    72481 aaagctaaag tttttccatt tggaacttgt aacccagcag gatattttaa cccagcagga
    72541 gaactaaatg tattagttgc tccatcaaga cttgcttgag attgattaac aatatttcca
    72601 ggattatctc taaatcgtaa acctatcgga acattgattg ttaacaacgg tggtgcttgg
    72661 ggatcagtag cactaaactc aaacccattg ccaaatacaa aactattcgc agtacttccc
    72721 aaaaatgaac caccaatatt caaactggca tttggtccaa aaataatccc cgcaggattg
    72781 agtaaaaata agttagctga gttgagtgtc ctaattaaac catcaatact agaaacagaa
    72841 ccacccgtca cccgaccgat gatgtttcgc acatcagctg cattattaaa gttagccgaa
    72901 ccacctgtgg gaacagaaaa ttctttgaag ctatgaaaaa ggtttcctcc ccgaatggtt
    72961 ccgtcattga tgttgaaaat ttttccatca ggagtagtca ctgtggtaga tacagttcca
    73021 tcaggagtca cttgttgcgc tctgagtgta cctatagaag taaaactcgc tatagtgcat
    73081 aggggtaagg ttaacaaaat gggcaatatc tttttcatag taaatgcgtt tgttatgaag
    73141 aattttttac aaaggacgtg gtttgggttg agacagggat gttgttggtg agtgactgaa
    73201 aattttaatt tgtagggtgg gcactaccta ccttcctatg tcattcgtag gcaatgggca
    73261 gtgcgcacct tacgttggat tcgttagata ctttattaaa tcttctaagt tactctacta
    73321 cttcttgaac tcaggaagat tatctgtaat ataaaaatta atttatgcga ctgccgtgtc
    73381 gtttgtaggg gcacgctgtg cccatacttt gtagtgtatg taactgagaa tcgctatgga
    73441 gtgtgtattg ctgactaata ttaatgtata aatcagcaat attcaccaat attcacctga
    73501 tgataatcct gtccaaatac ggaagtagct aattagattg ttacaccttc acagagtttt
    73561 tttagcatta gatagattta tttctggacg tttattacgt ttgcgcaata atgttgtact
    73621 cacaattcca aaaaccagta agcttattgt agcggcaggt tctagaacct tttttctatc
    73681 tgaatcagga gtccagtcaa aagtcctata atcatcctca ttgaaaggat taggttccag
    73741 attatcatca aattttaaac cccaaagata cttcggaaaa ctaacactac cagaactatc
    73801 caaaaatgga gttaaattgg atgcattgaa aatagataga gaatttagat tagtgaatgg
    73861 ctcagtatag ggagcataaa atgcaaaatg aatgaagttt tttggattgg aattatcttc
    73921 taacctagct tcatacttaa ctacagtact gccaaattta cctttgaagc tactgcttcg
    73981 aacattgagt gcttgctgca aggagtctga aatggattct aaagaaactt tcaaatctcc
    74041 ttgattcaat ttatagtctt taggagtttc agcgtttaaa actgcaagag agtcattatc
    74101 agtatagatt gcgttttgaa ttgctccaga gaatatccct ccagtgtaag aagcagaggg
    74161 gttaatttca aatgaaaatc tgtcgtttac attatttgct tgaccagaaa atttttgagc
    74221 tagagcagat tgtggagcta aagaaactgc catcgtcaat acagcggctg ctgatataac
    74281 ttttgctaat ttgttaatca tcattacacc cattcgacaa aaataaatac ttgctggcaa
    74341 gggatttcag caactaagga gaaagttaat gacacaactt tgaatctgag cacgaggtaa
    74401 tttgctcaaa tcacgatgca ccccagttaa ttagattttt agaacacctt tactctcgtc
    74461 tttgtactat ttagataaac ttgtttctgg gcgtttctta cgtttgcgca ataatactgt
    74521 gctcacaatt ccaaaaccca gtaaacttgc tgtagccgcc ggttctggaa ccttggttac
    74581 attatcaggc tcaaaagtta cgataaatcc tctagatgaa gcaagagaat cgccattcaa
    74641 attgctaatc tcttctggga attcaacctg accttgagaa ttcaaaaatg gagttaaatt
    74701 tgatgcattg aaaacagata gagaatttag attagtgaat ggctcagtgt agggagcata
    74761 aaatgcaaag ttaacgaagt tttttggatt tgagttatct tctaacctag cttcatattt
    74821 gactacagta ctgccatatt tattctcgaa gctactgcca ctgctttgag tattgagtac
    74881 atttcgcaat gagtctgaaa tctctgctaa agaaactttc aaatctgctg gattaaattt
    74941 atactctcta gaagtttcgg tggagtcacc aagttgaaag ggaggtttat caatatacac
    75001 tgggttttga attgctccat agaatatccc tgatctgtta ggagcagagg tttcaagatc
    75061 aaattccagt gtatcttcaa tgttattatt tacagcacca gagaattttt gagccagagc
    75121 agattgtgga gcgaaagaaa ctgtcatagc taatacagta gctgctgata taaattttgc
    75181 caatctatta atcatcattc aataacctct caaattgctt tacgatgtgt gcaatgaatg
    75241 agaaagttgt taaaggctgc acccgcattc tttaaaacta atctcgtgga atggaaactg
    75301 ctgagttaat aacatctttc ggagagcatt tcctaaacaa tataaaacca cggtcaacag
    75361 tatttctgct agacgttatg tcaataattc ataaaaaaga catactaggt tcacattaac
    75421 ttcaccccag tgtccacctt tcgtaaattg ccagggtgtt gttgaagaaa ttaagctatt
    75481 tatgagtgtt tatatttagc tttgagcttt tcctggtgtt tgtactgttt gtattgagaa
    75541 ggtggaggcg atcgccagat tcaaattcac gctcacttat agcgatacgc gctcatcgcg
    75601 tcttttactt tgtgcgatac gcgtagcgtc aagcctccgg cttatcgccc accaagcacc
    75661 tatgaatgaa atgcgatctg ccgctatgct gtagcgaagc gatcgccttt ggcagctgct
    75721 ccgcaccatc gcaaagcgcg aattgagttg gtattgaaaa gaggcggcat agaatacaaa
    75781 gaatacttat ttaagttcaa atgaaaaccg actccatttt ttatcgccta ttcacaacct
    75841 ttccgaatgc tttctttgaa ttaattaacc tgcaatctta tgaggcaaat gcatataatt
    75901 tcgcttctgt agaattaaaa caaacagcat ttcgtattga tggagtcttt cttcccactg
    75961 ctgatgctag tactcgccca atttattttg ttgaggttca gtttcaaaaa gataccgaat
    76021 tttacgcccg tttattttca gaaatatttc tgtatttgcg actttacgca ccaaccaagg
    76081 cttggagagc agtcgttata tttcctcgcc gtagcatcga accaacaaaa gtcgaaccct
    76141 atcaagtctt actcgaaagt caacttgtaa cacgattata tctgaatgag cttggggata
    76201 gggctgaaca atctttggga gttggtatca ttaaattaat agttgaaaat gaaaaacaaa
    76261 ctcccgcatt agccaaaaac ttgattgcca ggacacgcac agagctaacc aatgcagcgc
    76321 ttgtacagca agtgctagat ttaatagaaa caattgtact atacaaatta ccgcgcatca
    76381 gtcgtcagga gttggtgagg atgtttggat tgggtgattt tgatatcaaa aaaaccagat
    76441 tttatgagga agtccgtgag gaaatccttg aggaagtcag acaggaaaaa gctctagagt
    76501 taattatgcg tcagcttcga cgccgcattg gtaacatgga tcagcaattg caagagcgta
    76561 tcagtcagct atctatcgaa caactggaga atcttgccga agcactattg gatttttcaa
    76621 ctcaagcaga tttaacgact tggttgcaag atcaatcaaa ttaggtttaa gtacactgta
    76681 gataccaaaa gtgaaatact acagacaaac gtatctaaac aaatagacct gtggctaatc
    76741 aagaagaaat catcctatcc ttagcgcgat cgcctttatt tgaacttgca caagaactca
    76801 aagcacgact caccactttt ggtggttggg aaatgcctgt gcaatttgtt ggcataacca
    76861 aggaacacga ggctgtgaga aatgcagcag gaatgttcga tatttcccac atgggtaaat
    76921 ttactttgca agggaagaac cttatatctc aactccagct tttagttcct tcagatttaa
    76981 gccgcttgca agccggtcaa gctcaataca ctgtcttatt aaatcataaa ggtggtatca
    77041 ttgacgacat catcttttac taccaaggcg aagacgccac tggtgaacaa cggggagtga
    77101 taattgtcaa tgcggctact actgacaaag ataaaacatg gctcttgcaa catcttgacc
    77161 aaaatcaagt gaaattccaa gacctttcac ttgaaaaagt cttaattgcc gtgcaaggac
    77221 caaaagccgt aagcattctt cagaccttgg tgcaagaaga tttaacatct attaaagcat
    77281 ttgggcactt gcagggaaca gtactaggta aaccagcatt tcttgcccgc acgggttaca
    77341 ccggggaaga tggctttgag gtgatgttag atttagatgt gggggtagaa ttgtggagaa
    77401 gtctaatcaa tgctggtgtc attccctgcg gactgggtgc gagagacacc ctcaggctag
    77461 aagcagcaat gccactttac ggtcaggata ttgacgacac gacgactcca ttagaagctg
    77521 gtttaggctg gctacttcat cttgatacca aaggagactt tatcggtcgc tcagttttgg
    77581 aacagcaaaa agctgctgga gttcaacgcc gactagtagg tttgcaaatg caagggcgta
    77641 acattgcccg tcatggctat caagtgttat caactggtgt ggtcgttgga gaggtgacta
    77701 gtggtacact atcaccagtt cttggttatc ccatagcctt agcctatgtt cccagtcaac
    77761 tagcgactgt gaatcagcag ctagaagtag aaattcgtgg caaagcttac ccagcggttg
    77821 tggtaaaacg tccgttttat cgatcaaaaa accgtgtgaa gaattttgaa tgaagcgaat
    77881 gggtatagtg taatttagac cggcacttga gacgactggc gtaaaacccc agcaactgct
    77941 cttggtcgga ttttaacata gcaggtaagt ggtgagtaag cgcgttatgt aggaaggctt
    78001 cggccgtgag ctcagccgaa cggtttcctg cgccttcacg actagctctc ccgttgggtg
    78061 ttcgtagtcg ctcatcacaa tcccttcgct taattggctc cttcactgcg aaccgaattt
    78121 caaaaaaata tttttttgaa tttttaattc gtgaatgcgt caatttttga gccactgtgg
    78181 tagctcaacc cttaaccaag ggatgaaata gataactgat aacagttaaa tagatatagc
    78241 ggaaatcgct atcggtgtag taattttttt atgtggatga ggaagtggta tgccctttga
    78301 atatcctgaa gatttgagat acttagatac tcatgaatac gtgcgtctgg aaggcgaaat
    78361 tgccaccatt ggcattaccg actttgcggt agaccaatta ggtgacattg tgtttttaga
    78421 tctcccagat attggtgacg ctgtctccaa ggaagaaacc tttggcacaa ttgaatccgt
    78481 gaaagctgtg gaagacctta attccccagt tactggtaca gttatagaac gcaatgaact
    78541 tttgatagaa tcaccagaac aattggcaga agatccttat ggggaaggat ggttgctcaa
    78601 agtacgcgtt aacaagtctg gtgaaattga tgatgccttg actgcaagtg aatacagcat
    78661 tcaggtagaa ggatagaacg gagtgaggga gtaagggagt gaaggagtgt gaggaaagag
    78721 tgattgatca ttaactcttc cctgcctctg tgtttctcta cttccctcac tcttgtttgt
    78781 ccttgtccct acagtatccg gaaaagtttt atgacttttt ctaaaaaaac ttcattaatt
    78841 ttgagaaatt gacaaattat acccaacgcg tcaaacagaa ttgttgcaaa atatgaagta
    78901 gtcgcgtcgg agagcagttc gtggtaacta atgttcctcg tcctaaatca aaccatcagc
    78961 agatgtcagg ggaaagtagc caaaagttaa gttcttttca agaacggcat attggatcat
    79021 catccagtga tatcaagcat ttacttgagg tgctgggtta tggtactctt gatgaagtta
    79081 ttgaccaagc agtgccgcag gcaattcggt tatctgattc attagagtta ccagaagcag
    79141 aaaatgagta cgcagcactt gctcagctca aggaaatcgc ttccaaaaat caagttttcc
    79201 gctcgtttat tggtatgggg tactacgact gtatcacccc acctgtgatt ggacgcaata
    79261 ttctagagaa ccctggttgg tataccgcct acactcccta tcagccagaa attgcccaag
    79321 gacgactcga agcgctgctg aatttccaaa ccatgattat tgacttaaca ggtttagaaa
    79381 ttgctaatgc ttcattgcta gatgaagcca cagcagccgc agaagcgatg actatgagct
    79441 atggtttttg caaaaataaa gcaaatacct attttgtctc tcgtgagtgt catccccaaa
    79501 ctatagatgt gttgcaaaca cgcgctcaac ctttgggaat tgatattatt gtcggagatc
    79561 atcaaacctt tgatttttct gaacccattt ttggggcaat tctccagtac cccgccagcg
    79621 atggcacaat ctatgactac cgcgctttta tagaaaaagc ccatgctatg ggagcattgg
    79681 taacggtagc agcagacccc ttaagtctga ctttgctaac acccccaggt gaatttggtg
    79741 ctgatattgc tgtaggaagc actcagcgct ttggtattcc cttgggctac gggggacctc
    79801 acgcagctta ctttgccacc aaagaagagt ataagcgtca agttccaggg cgaattgttg
    79861 gtgtatcaaa agatgctcag ggtaaacctg cgttgcgcct tgctttgcaa acccgtgaac
    79921 agcacattcg ccgcgaaaaa gcaactagta atatctgtac agcacaagtg ttgctggcag
    79981 tcatggcaag tatgtatgct gtataccacg gtcctgatgg actcaaaaga attgctgaga
    80041 acatccacca aaagactgtg atgctgtcag aaggattaaa acgtttgggt tacagcattg
    80101 gttctgaata tttctttgat accctgcaag tcgatttagg agaacggagt ttagatgaga
    80161 ttttacaagc ttgtaaagca gataacatta acatacgcat tttaaacaca actactgtag
    80221 gtatatcctt agacgaaacg actacagaaa aagacttaat cgacctgttg gaaattttcg
    80281 cttttggcga cgatctactc ttcccccctg cttcagggca ttcccctgct ctttttctcc
    80341 cccgtaccac tagctacctc actcaccccg ttttcaaccg ctatcactca gaaactgagt
    80401 tgttgcgtta cctgcacaag ctggaagcta aggatttgtc gctgacaacg tcgatgattc
    80461 ctttgggttc atgtacgatg aagcttaatg ccacatctga gatgatacca gtcacatggg
    80521 ctgagtttgg caagatacat ccttttgcac cactatcaca aacacggggt tatcaaatcc
    80581 tgttccagca gctagaggaa tggttagcgc aaatcacagg atttgcggga atttccctgc
    80641 aaccaaatgc tggttctcaa ggtgaatata cagggttgct cgtcattagg aagtatcatg
    80701 aaagtcgagg ggaaggacac cgcaatgttt gtttaattcc ccagtcagca catggaacaa
    80761 accctgcaag tgctgtgatg tgtgggatga aagtggttgc tgttgcttgt gatgctgaag
    80821 gtaatgttga tttagatgac cttaaggcta aagctcaaaa gcatagtaaa gaacttgcgg
    80881 cattaatggt aacatatccc tcaactcacg gtgtgtttga ggagcaaatt caggaaatct
    80941 gtattgttgt tcacactcac ggtggacaag tttacatgga tggggcgaat atgaatgctc
    81001 aagtggggct ttgtcgtccg agagatatcg gcgcggatgt ttgtcacttg aacttgcata
    81061 aaaccttctg tatcccacac ggtggcggtg gtcctggtat gggacctatt ggcgttgctt
    81121 cccatctggt accatttctt cctgggcacg ctgttgttga aatggacggt gaacaaaaaa
    81181 tgggtgcagt ttccgctgca ccttggggaa gcgcgagtat tctcgtgata tcttggatgt
    81241 atattgctat gatgggtgca gatggtttga cggaagcaac caaagtcgca attctgaatg
    81301 caaactatat cgccaacaga cttgaatctt actatcccgt tttgtataaa gggaaaaatg
    81361 gtttagttgc tcatgagtgt attttggatt tgcgatcgct caaaaaatct gcaaatatcg
    81421 aaatcgatga tattgccaag cgcctaatgg attatggctt ccatgcacca acggtttcct
    81481 ggcctgtggc aggtacaatc atggtggaac ccacagaaag tgaatccaaa gaagagttag
    81541 accgtttctg tgatgcaatg attgctattc gccaagaaat cgcggaaatt gaatcaggta
    81601 agatggatgc ccaagataat gtcttgaaaa atgcacccca caccgcagaa agtctgattg
    81661 tcggagaatg gaatcatccc tactcacggg aacaagctgc ttacccagca ccttggactc
    81721 gcgaacacaa attctggccc agtgttggtc gtattgacgc cgcatatgga gatagaaatt
    81781 ttgtttgctc ttgtctgcca atggatgcgt attaaataga atggcgagtg aggagttttt
    81841 attcctcgct caatactttt cagataaaga gttactcatc cctaatacca atttccctca
    81901 ccaatgctac atagcaatcc tatcttctgc caatgggtga tgatataaaa tcatcaaatt
    81961 gtcagcttct aatgtttcca tcgcataagt gcgaccatga gtatcgctaa actctacttc
    82021 aaatactcca agctcatact cttcaacaat tgttccaacc tgtcccctat acaaatcaag
    82081 ctctggtaaa tctttcagca atgcaactac atcaagtaac ttaatttgtg aattcatact
    82141 cagcccttat ctaaaagaat ataacaactt actaaacgag gaaatttttc tgtatctcgt
    82201 acaatccacg cactcctcac aactgcactt caacagcaag atttgattca aggactaatg
    82261 acagggggct ttaagtccca gtatttgctc tggggtttca ccagcagcaa gtttttcgag
    82321 aattatttca actgtgatgc gagttcctgc aatcactggt tttcccggat acgataggtt
    82381 gtttgtgcgt tggcatggtc ggataccttt tcttttatta ccatgccagc agactaaagc
    82441 agagcgatcg cggttacacg gcaaaatgca gcggcggcag ttaacctttg caacctcacc
    82501 aacggctttc acctgtccgc cgccatgaag tgttagccgc gctgatgacg aatgacgtta
    82561 aagttctcat cgtctgatgg tgcctgaaag tactttgtaa tggcatcaaa ttcggcatcg
    82621 ctcgtaaaag ctgagccttc agtaagctcc ctactccgct cccgcagctg acgcttgcac
    82681 aactcgtcag ttacatcgac gtagtgcaac tcatgatcgg cgttcgcacg ttcaaatagc
    82741 tcccgaaacc aggcacgctg cgttctcgtg ttgccaggaa agtcgagcac aacagatatg
    82801 ccctttaaga gcagtgagca tatgtgcgcc gcaagagcat ctctcagcct tgatgaatac
    82861 ttgacgaagc tagggatgtc cacgacttcg cccggaaaca acttgatcag caactggtct
    82921 tgcactacca aaaccgcgtc ctctcgccgc gctatttccc ttgcaaggct cgattttccc
    82981 gccgccatct ttccgcaaaa gaagaagagc tttcctcgct gcttcatgtc ctatgtccct
    83041 cagcctaact atttattatg cagaaacttt ccgtatatca catgctcgcg atttaaatag
    83101 agaaagggtt acaggcattt aatcataaat atcaagaaat tttatgtata tcgtccatat
    83161 ctaactatga tacagctatt cccgtataac tactcaattt ggggtggata tcaagaaatt
    83221 ttctgtatat tatccttttt cagatgttag gtgaaaaatt ccgtatattc acctgatttt
    83281 gtacgtaaga aagagttgtt cagtatattc atcgctgtta ttcagaaatt ttctgtataa
    83341 catccaatat gaacttgccc tgttttcttg attcgtgcaa caggtctatt cggcacgcta
    83401 cgcgtatgcg tagcgtctcc gcaggggata cgctcgtcgc tgcggacgaa aatacgttac
    83461 ctttgcgtaa gtcctggttt ctttcctcgt aggttccaag gcataaaaaa attaacggac
    83521 taggaattat cctagtccgt aaaaaaagcg ggctaaccgc tattaacctg gttaacccgt
    83581 gcagctttgg gaacgcgcag agatatgact attgcaatac caacttaacg ttggcgtttt
    83641 gcagaccgcg ttgcttcact tctgccaggg ttttgttaac ggcatacttt tggttgatgg
    83701 agttgatcaa ctcggtttgg ttgtgcttct tagcaacacc ccataggtct gcgatcagat
    83761 cgaaggaacc atcgctgttg cgagaccaac cgagatcata ctcgccttcc aaaactgcaa
    83821 cgatgtcgga acgaacacgc tgaccgttgt aaccacgaac atcagcttca gtcttaacag
    83881 agatgcctag atcgcgcagg gaagacttaa gaatttctgc atcggtgatt ttggtacgca
    83941 gagtgctaaa gtgagacatt tgggtttcct ccaatgagaa agtagagaaa aagacaacag
    84001 tttgttttaa gcgaagccgc gtttaccaag acgcggtttt ttcataactg ctagcttttt
    84061 ggcgctagcc tttccccctg tggtagcagg agaaagcttt tagaactcca gtcgctgata
    84121 ctcagcaacg gaggatgcgg ctggtcttgc tcgttgtcta gcccagtctc tgagagctgt
    84181 gacttgttct tgcatcgtac gcgacaacgg cagtgttgct ttaatagccg caataatatc
    84241 taattgtgtg aactcccgat cttgggcaaa agcttcgtac attgccgcaa caatcgcttg
    84301 ttcaatttct gctccagaaa atccgtcaga catcttagaa agttgttcta ggtcaaatcg
    84361 cgagatgtct tctcggcgct tagacaagtg tatcgtgaat atgtcttggc gctcttctgg
    84421 ggtgggcaga tctacaaaga aaatttcatc aaagcgacct ttcctcaaaa attcaccagg
    84481 tagacgttca actcggttgg ctgttgccat gacaaatact ggtgatttct tttcttgcat
    84541 ccaggtgagg aaagagccga atatccggct ggaagttcca ccatcagaat ctccagaacc
    84601 tccacttcca gcaaatgatt tatctaactc gtctataaat aaaattgcgg gtgaaataga
    84661 ttctgctgtt tttaaggcgt tacgtaaatt tgcttctgaa cgtcctacca ttgagccatc
    84721 atagactcgc cccatatcta atcgcagtag tggcaaaccc cacagtcgag aagttgtttt
    84781 ggcaattaag gatttaccac aacctgggac tcctaagatt agcatacctt ttggttgagg
    84841 taaaccgtac tcacgcgccc tctctgtaaa agcgttagag cgctgcttca gccacctttt
    84901 caactcttcc aagccaccaa cagcatcaat agttgcgtct tcttctatgt attctaatat
    84961 accattgcgc cgaattagct gctttttctc agataaaact atgtctactt catcttccgt
    85021 cagacgccct gtagtgacct gtgccttacg gtagactttt tccgcttcat ctttagttaa
    85081 tcctagagcc gcccttaaga gtttttcacg cgcttctgtt gctaaccgcc gtccacggtt
    85141 ttgatccaaa tgagtagata aaactttatt taaatctccc atgtctggaa gcggaaaatc
    85201 aagaacgaca acttcctttt ccagttcaat tgggacttgc tgcatcggtg acatcaagat
    85261 aacattcttg tgcaacccct taaagctggc gatcgcatca cgcaatgacc ttgttgtcgc
    85321 tggcgcatct ataaatggat gtaaatcttt aagaataaat atacctggtt ctttctgccg
    85381 gataatccat tcaactgccg cttccggaga aacggtgtta tgttgagtga cgttccgggg
    85441 ttgaccatac tccacgatgc cgtgagttac tgtccaaaca tacacttttc gctgtggctt
    85501 tgacgattga gcgattgtag aaattgcctg ctcagcccgc tcttcctcgg aggtcacaag
    85561 gtagattaaa gggtattgag cttgaatgag gatactgagc tcttctttca tacatcgacc
    85621 tacttgagac ctttacagac agtacagact tcgctttgct atgttacgaa cagggaaact
    85681 atgaatttga tattcatgat tcctatttag caaggaacta gctcttcctt acccttttga
    85741 ttttggttcc gatccatttc atcaatcgca agacgctctt gctgatgacc aatcattccg
    85801 ggttggtgac ccagactgac caattctgca tctcgcagca caactgaagt ttcgcaagtt
    85861 ggacaagaat aaactctgtg cgtccttcca tatgatgctt gtgcttcctc tactaattcc
    85921 gaatttgcca ggtagaagtc taaggcacgt tccgctagtt ctgacatcgg ttccgagtca
    85981 attgccgagc gaatctttaa cttcctgtgc agttctggcg acagatacaa tgtaatcttt
    86041 tgcttagctt gcatattact ttttagcggt cttacccggg tatgtatatc acgatatcgg
    86101 aacctcaatt ccttgtcaag acgtcaaagc gttttgacgc tttttttgtt acatatctta
    86161 ataatataac agaagtacta ttgccaggga caatgtaata gtcgaaaatt cgacaactcg
    86221 tttgaacaaa ggcagaagta cgtaagcact tcgcgactag cttgaacggg gcaaccttca
    86281 cttcttcact tcctgctcca tctttgatga ttagagggga cacaaacctg gtagatttag
    86341 ctatcagcga gtaaaaactg gtgaaaatga aagtcctggt tattggtggc gatgggtatt
    86401 gcggttgggc aactgcactt tacctttcaa atcgcggtca tgaagttggt atcttagata
    86461 atttagtgcg acggcactgg gataacgaac tgggggtgca aactctgacc ccaatcgcgc
    86521 caattcagca acgtatacag cgctggcacg atttaactgg taaatctatc gaccttttca
    86581 ttggcgatat tactaattac gaatttctga gtaaggccct gcacgcattc tcgccagaag
    86641 caattgtgca ttttggtgaa cagcgttcag cacctttttc aatgattgac cgcgaacacg
    86701 cggttatgac tcaagtgaac aacctagttg gtacattgaa cttgctgtat gcaatgcggg
    86761 aagactttcc taactgtcac atggtgaagc tagggacaat gggtgaatac ggcacaccca
    86821 acatcgatat cgaagaagga tacattacta tagaacacaa tgggcgtaaa gatactcttc
    86881 cttatcccaa gcagcccggt tcaatgtatc acttgagcaa agttcatgac agccacaata
    86941 tccactttgc ttgtcggatt tggggattaa gagcaacaga tttgaatcag ggcgttgtct
    87001 acggtgtttt aaccgaagag acagggatgg acgaactgtt gattaatcgc cttgattacg
    87061 atggcgtgtt cggaactgca ctaaaccgtt tctgcattca agcagctatt ggtcatccgc
    87121 tgactgttta tggtaaaggt gggcaaactc ggggattttt agatattcga gatacagtac
    87181 gatgtattga gattgcaatt gctaacccag ctgaatctgg agaattccgc gtgtttaacc
    87241 aatttaccga acaattcagt gttggtgatt tggccatgat ggtcaagaaa gccggtaatg
    87301 caatgggatt gaatgttgaa atcaatcatt tagataatcc cagagtcgag agagaagaac
    87361 attacttcaa cgccaaaaat accaaattat tggatcttgg cttgcagcct cactatcttt
    87421 ctgattccct actcgattct ctgttgaact ttgctactaa atatcaggat catgttgatc
    87481 aaaatcaaat tctacccaaa gtctcttggc ggaggaatta agtaaatctt gaagaccgct
    87541 gttgacaaac aacgaggtca taactcacct actcagaatt taatattagt cgcttaccac
    87601 ccaatgagga gttgaggttc caagtcccta aaaatctcac aacagttccc tcaatgctga
    87661 atactccagt agatgctgta acgttattct gagttctttt tgaaggaacg ttgactatct
    87721 acaatatagt cgtcatattg ttattcagta tgacgactag tcattttaga aagatcaagg
    87781 atgaaataaa cattcttgac tacatgcttt agacttcaaa cctttgcctt catttcatag
    87841 ttcatacaag gctagtactg aatacaagtt ttatgcgaat tgccctgttt accgaaacct
    87901 ttctacccaa agttgatgga attgtaacac gcctgcgtca taccattgac catcttcagc
    87961 gtaatggtaa ccaagtctta gtcattgctc ctgatggtgg catttttgag tataaaggag
    88021 ctaaagtata tggtgtctcc ggttttcccc taccactgta tccagagtta aaaatggcat
    88081 tacctcgtcc agcaatcggt gaagctttgg agggatttaa accagatatc attcatgtag
    88141 ttaacccagc aattctggga ttagctggta tattttatag taaatatcta aatgttccct
    88201 tggtcgcatc ttaccatact catctgcctc aataccttca gcattacggt ttagcaatgc
    88261 tggaaggatt attgtgggaa ctactaaaag cggctcacaa tcaggcagct ttaaatcttt
    88321 gtacctccac agcaatgatg caagaactca tagcacacgg tattgaaaga gtagatctgt
    88381 ggcaaagggg agtggatacc gaatcatttc atcctgacaa tgcttgtcag caaatgcgat
    88441 cgcgcctgtc gcaaaataac ccacaaagcc cattgttact ttacgtaggg cgtctttccg
    88501 ctgaaaaaga aattgaacgt atcaaaccaa tcttagaagc tatccccaag gcacggctag
    88561 cattagttgg agatggtccc catcgtcaaa cattggaaaa atactttgct ggaacaaata
    88621 cttattttgt tgggtatttg gtgggtacag aattagcttc tgcctttgct agtgctgatg
    88681 cgtttatttt tccttctcga acagagacac tgggattagt tcttttagaa gcaatggcag
    88741 gtggatgtcc agtcgttgct gcacgttctg gtggtattcc tgatattgtg acagatggag
    88801 tgaatggata tctttttgag ccagaacaag acgttcaaag tgccattgat gcaacagttc
    88861 gtcttctaca acagcaacag gaacgagaaa ctatccgtca aaatgcgcgt caggaggcag
    88921 aacgttgggg atggggtgct gctacacgcc agctagaaag ctactatcaa caggtgattt
    88981 attctgaact accaaaagtg gcataaagat tattcagtag gtgagtacaa ataaacagaa
    89041 ctatgttacc aacggtaaaa atggctttag atccgggcgt tctgcgcacg acgctcaaaa
    89101 acaactattc ctaagtctta gttatagttc cacagggata gaaaaacgag taatagaact
    89161 cgatatagaa aagtatttca acaggacaag ccagacaaca acagaacctt cgtaaagttc
    89221 aacaaggaaa aattgaatga ccaacacaca agcaaaaagc tatttgaaga cgaattaatc
    89281 cgcctttttt acaaagtctt gcgggggaag cttccccccc agaggtttgc gccaaagttg
    89341 cccagtgtta gatacttttg atcaaaagct tttttcttta taaaaagtta catattttat
    89401 tttgattgtg cgaacctgac ttgaaagtaa ggatagaggg aggagtgagt gaagcgcgtt
    89461 gcaagaacgc caaaatctgc cgggggaagt atcctcccgg cgagctttgc ccctaagggg
    89521 ctaatgagct gtaggctggg agaaatcttt tcatgtgttt taatgtacac agttcatcac
    89581 ggctacttag ttattagtta tcggttatta gtaactaagt attggttgtt cctcgatcaa
    89641 ctaactacta cccacgacct actatctacg atttaccata taatctaaaa tccccatgac
    89701 actcctaaat cctggtagcg tcctggctac attaactgaa ttgactcaag tgaatcgcac
    89761 tcactcctta ctgtctcgcg tcaaaaatct ttcggttaac gaatttgttt gcttacttga
    89821 ctttattaca gccgagtttc agcagtttct tagagcaatc gaattaatca ataatgaagc
    89881 tttagaaaca atgctagaga aagtattgga ggcgattaca cttaaaattg gtcaaatttt
    89941 gcaggcagaa cacacgacaa tttttttagt tgactacgat aaaggtcagt tatggtcaaa
    90001 agttcctcaa gggaacaccc aaaaggctat agaaattcgg acttctatga ctgctggtat
    90061 tcccggtcat gttgcgaata cagctcaatg tttaaacata tctgatacct ctactcatcc
    90121 cctttttagt ccggaattag aaaaacaatt gggctacaag ttccgcaata tattatgtat
    90181 gccagttttg agcagcaaaa accaagttgt agctgtggtg caactggcaa ataaaactct
    90241 gggtactcca tttgattatg aagatgaagt gcactttcgc gactttgctt cttctatcgg
    90301 tattatcttg gaaagttgcc aatctttcta tgttgcagct cgcaatcaac gaggtgcaac
    90361 tgctctttta cgcgcaactc aaactttagg acaaagtttg gatcttgaag caactttgca
    90421 aatagtcatg gagcaagccc ggattctgat gcaagcagat cgcagcactt tatttttata
    90481 tcgtaaagaa atggcagaac tttggactaa ggtagcatct gcagatggta caaccacaat
    90541 ggaaattcgt atgcctgata acaaaggtat tgcaggctac gtagcatcta cgggtgaagc
    90601 actgaatatt cccgatgctt ataaagatcc acgttttgac cccacgacag atcaaaagac
    90661 agggtatgcg acccgcaata ttctgtgttt gcctgttttt aactcagcaa atgaattaat
    90721 tggcgtaacg cagttaatta ataagcatca aggtaatttt tttaccgcgt cagatgaaga
    90781 atttatgcgg gcttttaata ttcaagcagg gattgcttta gaaaatgccc gcttatttga
    90841 gaatgtttta ttagaaaagc agtatcaaaa agatattcta caaagtcttt cggatgcagt
    90901 tatttctacg gatatggaag gtaaaatagt cacaattaat gatgccgctt tacagttatt
    90961 aggctgtcct ttaaaagaac caaacgcaaa aaacaacaag tatctttggg aacaaaactt
    91021 gattggtcgc ttagtctggg agattgtgcc tattgataat ttacaactgc gactacaaga
    91081 tagtttaaaa actggagcaa gacattatgt accagaacaa agtttaacag taggactgta
    91141 tgtagagaca ttgtatgtaa agtctgtgca ggatgcatct gtctgcattc tggcagtacg
    91201 cgatcgcacc aacccagaca ttttcattcc ttggaatcaa cctcctaaag ctagattggc
    91261 gttgcttgat gcagacaatg ttcagaaaat tgaacggagc atcaatctaa ccgttaaccc
    91321 cttaacaaat ccagaaggtg gagtaaaggg tggtttagtg gttttggaag acatcagtca
    91381 ggaaaaacgc atgaaaacca ctatgtatcg ctacctgact ccccgagtcg cagaacaagt
    91441 tatggcacta ggggaagatg ctttgatggt gggcgaacgc aaagaagtta ccatcctgtt
    91501 ttctgatatc agaggttaca ccaccttaac agaaaatctc ggcgctgcgg aagtagtatc
    91561 tttgctgaat cagtattttg aaacgatggt cgaagcagtt tttaaccatg aaggcaccct
    91621 agataagttt attggtgatg ccttgatggc agtgtttggt gcaccactac cgttaacgga
    91681 gaatcacgct tggagggcga tccagtccgc tttggaaatg cgccaacgat taacagaatt
    91741 taatcagcgg cgagttgtcc tcaaacagcc acaaatccat gttggaattg gaattagttc
    91801 tggagaagta gtttctggca atattggttc tcgaagacgg atggactata ccgtcatcgg
    91861 agatggtgtg aatttgagtt cgcgcctaga aggcgttacc aaggaatacg gctgtgacat
    91921 tatcttaagt gaatttacgt acaaattatg cagggaacta atttgggtgc gtgagttaga
    91981 caaaataagg gtgaaaggaa aatatcaagc agtcaatatc tatgagttga taggcgatcg
    92041 ccacactcct ttagatacca acactcagga gtttttgttt cattatcaaa atggacgtaa
    92101 cgcttatttg tcacgcaatt ttcgatacgc tattgcctgc tttcaatctg ccaaaaaaat
    92161 ccgacccaaa gaccaagcgg ttgatattca cttacaaaga tcttgtaatt atcttaattt
    92221 accacccagt gattcctggg atggtgttta ctgtatgctg acgaagtagt caaggaatta
    92281 tagtcacttc ctgcgtttgg cgcaggcatg tttgtaagga caaatcagac tcggaactac
    92341 gtcctaaagg ttgggttaag cttgctgaaa attgacgagt cattaaaaac tcccttttat
    92401 ttacagcagt cgccaggtag attagaacac gaactaatga caaaacactg tcaccaagag
    92461 acttgaaagt ctgttaagcg ttaagcgttt cctgctatat caagaagaat taccacaaca
    92521 atgggctgcc actccttcca taacaattta ttagtaaaac ccataaatta tttattgagt
    92581 catttttgta aacaggtcgg tgacaactta ttcactgctt ccttgctctg tatcaaaagg
    92641 atgttcgccg atccccagtt gttttttgga gtttcttaga tttttccaaa gctccttgat
    92701 ttgatcgtac gcatcttctg gtggtacttt tccggctgtt tctaaattac aaatgtaact
    92761 tactttttgc gcgaattcct gtaagttcgc attaaaaacc aggttttctg gctttacctg
    92821 accatagtag cgaccacgag gatagagaaa atcattttta tctaccattt ttctctccat
    92881 ttacgaaatc ggcccctgtt ttcgactctg aagtcaataa ctactaacct cggttaagtt
    92941 tcctttggtt actcattaac ttcttttgcc ttcaaataat aattgtattc aattgaactg
    93001 aaaattttca ccggatattg taatattttt tactctttaa ggattcatca ttaataattt
    93061 atccagttaa aatttctgac aagttaatgt aaacagctat actcttattt aaaagttttt
    93121 tgttagctag acactaaagc cttaacccaa agtgagcatt gatccggctg tgtacatcat
    93181 ttctctgtta tttatgacta ataactaatg actaaagata aaatggttaa gcctaaaagc
    93241 ataaaagctg cccatagctc aataaacttt acctttagcc atgtctgtta aaacaagagt
    93301 atacgaaggc aaagctaaaa tcctctacac gacggatgat cctgaaatct tattagctga
    93361 gtttaaagac gatgcaactg cctttaatgc ccaaaagcgg ggtagtatag aaaaaaaagg
    93421 ggttataaat tgtagcattt ccagtcaaat ttttcagcaa ctggaagcac atggtatcag
    93481 gactcactat atagacaccc ctgctcctga tcaaatgcgg gtcaaggcat tgaagatttt
    93541 gcccctagaa gtcgttgtta ggaatatagc tgctggaagt ttgtgccaac aaacaggatt
    93601 agcgcttggg actgttctaa aaaagccatt ggtcgagttt tattataaaa acgaccagct
    93661 tggagatcca ttattgacaa gcgatcgcct attcctgttg gaactagcaa ctccggaaca
    93721 agtggatact attgctcatc tagcattaca aatcaacaag tctctttgtg actttttcgg
    93781 gcggtgcgat attaccttag tagacttcaa actggagttt ggcttagacg cgcaacagca
    93841 gttgctatta gccgatgaaa ttagtccaga tacaagtcga ttgtgggaca actccaaaca
    93901 aagtgatcca aatctccggg tactagacaa agaccgtttc cgtcgagatt tggggaatgt
    93961 agaaaatgcc taccaggagg ttttacaacg agtactcaaa gcgatagaaa gcagcaattg
    94021 aagtgacaga ggatattgga gactctttac tggaaactag gttatcccca acccttcatc
    94081 ggtgatcccc aattcctcat acttctggta aaaaggacaa gtaaatgagt tttatcgagt
    94141 ttatgccttt tgctatttgc cttatgaggg tacattgcaa aagtagaaat ctaattttac
    94201 ataacctttg ctcgaaagga tgattgcttc cgtgatggtg tgtggatgtg aagaggaatc
    94261 taaataaaat gcgcttatct cccgttatag tcacagttgt ggcgatttca tcgccttttg
    94321 gtagtttagt gagtgcaaat gcacaaactc tcaatagttc aaattcaaac cagacagcag
    94381 aggttgttaa accgacagct gatccgcagc ataaagttgt cggggttttg ccagcaacag
    94441 ccgctgtggc gaaaccggaa gttgtagtgc caaattccac agaaaagtca acaacgacac
    94501 aacccctcaa cagttttgcg cagacagcag aggctttaaa acctttaact agccaaacga
    94561 cacaacctgt caaaaatttt tcgcacacag cagaggcttt aaaaccttta aacactcaac
    94621 agtacaaagt ttctcagaaa cttccaactt cagcggctct aataaaaagg ctgatagtgg
    94681 caaaaagaag ttccacctcg ttaaaaactg cacaaaatct tgagcaaacg cctactccca
    94741 acactcaaca agatcaaata tccccccaaa ctcctactac cactcccgca ccaggaaata
    94801 ataatcagct tccaaccatt caacaacaaa cacctgctcc taacaatcaa cagcagcaga
    94861 cacctcccct aactactggt actcccacca cgccaaacca aattaatcaa ccaggaactc
    94921 aacctggaca aaattctcca caaacacccc ttcctaacaa tcaacagcag cagacatttc
    94981 cccaaactcc cggtactcct accacgccag acggaaccaa tcaaccaggg actcaaccta
    95041 catccccaca aactccagaa agtccccaac cacagcaatc cccagaagca tcagaacccc
    95101 gcgtactggt ttctgaagtg ttcattagat ctgaaacgaa ccaacaactc ccacaagaac
    95161 tcgaagatca aatttttcga gtcattcgca cccagccagg acgaacaaca acccgttccc
    95221 aattacaaga agatatcaac tccatcttcg ccactggttt cttttccaac gtgcaagcag
    95281 tacccgaaga tagccccttg ggagtgcggg taagctttat tgtacgaccc aaccccgtcc
    95341 tgactaaagt ccaggtacag gcaaattctg gcacaaacgt ttcctccgta ctaccagcta
    95401 atgctacgga tgaaatattc aaaagccagt atggaaaaat actcaattta cgtgacttgc
    95461 aagaaggcat caagcaatta accaagcgct atcaagacca aggttatgca ttggcaaacg
    95521 tgatcggagc accgcaagtc tctgacaacg gcgttgtcac cttacaagta gcagaagggg
    95581 tcgtaggaaa tatccgagta cagttccgca ataaagaagg tcaggtaaca aatgataagg
    95641 gagaaccaat ccggggacgc acacaacctt atatcgtgac aagagaactg gaattgaagc
    95701 cagggaaaat ctttaacaaa aacacagtcc aaaaagactt acaaagggtc tttggactag
    95761 ggctttttga agatgtaaat gtttcccttg atcccagcaa agaccccatt acgggcgcag
    95821 cagatcccaa tagggtagat gtggttgtca acgtggttga gcgcaacagc ggttcgattg
    95881 gagctggtgc tggtattagt tctgctagtg gtttgtttgg ttcggtcagc tatcagcagc
    95941 aaaacctcaa tggcagaaat caaaaattag gggcagaggt acaaatcgga acacgagatg
    96001 aatttttgtt tgacctgcgc tacacagatc cctggatcgg aggtgatcca tatcgaactt
    96061 cttacacagc aaatctcttc cgtcgtcggt cgatttcctt gatttttgaa ggtcaggatc
    96121 aaaacattga gacttttaat cccagcaaac ctgatgacgg tggcgatcgc ccccgcatca
    96181 cgcgtttagg aggcggtgtt aactttaccc gtcccttgtc caaaaatccc ttcgagaggt
    96241 cgcaatggac cgcttcagct ggtttgcagt atcaacgagt tgctatcaaa gatgctgatg
    96301 gcgatattag aaagcaggga cgtctcgaaa aggatacaag caccaataat cttattgagt
    96361 tgagccaatc tggacaaggt gaagatgatt tgttgttatt acaactgggt gttgcacgtg
    96421 atctgagaaa taatcccttg caacctacca agggttctta cttccgcgtt ggtcttgatc
    96481 agtcggtacc cataggactg gggagtattt tcttaactag gttgcggggt agttacagtc
    96541 aatacttccc tgtcagcttt attaacttta gcaaaggacc ccaaaccatt gctttcaatc
    96601 ttcaagcggg aacaatcctg ggtgacttac ctccttacga agccttctct cttggtggta
    96661 gtaactccgt ccgaggatat gacgaaggag gtttaagcag cggacggagt ttcgtacaag
    96721 cttcgcttga gtatcgcttc ccggtattct cagtagtgag tggtgcagtc ttttttgatt
    96781 ttggtactga tttgggaagc ggtaccagac cagctgagat actcaacaaa aacgggactg
    96841 gctacggcta tggtcttgga gtacgcgtac agtctccttt aggaccaatt cgtattgact
    96901 acggtatcag cgatgatgga gatagccgta tcaactttgg tattggggaa aggttctaag
    96961 taatcattag tcattagtca ttagtcatta gtcatttttt gacaactgat tagagacgaa
    97021 agacaaaaat acaatatgca acaacacaca ttagcagatg aaatcattca aacaggggta
    97081 ggactgcata gcggagttac tacgcaagtt cggatacgac cagacgtagc cggaagtgga
    97141 cgctactttg tacgcgtgga tttgcctgat actccaatca ttccagccca agtcgcagcg
    97201 gttagtcaaa ctatgctttc gactcagttg ggtaaaggtg aggcatacgt ccgtacagtt
    97261 gagcatttgc tggcgtccct tgctgcaatg ggagtagata acgcccgaat tgaaattgac
    97321 ggtccagaag tgccgctttt agatggttcg gcaaaggtgt ggacagatgc gatcgctcaa
    97381 gttggcttaa tgtcacaaaa cttaactgag gacaaagctc ctcttgtcat tgaccagcca
    97441 atttgggtgc gtcaaggtga tgcttttgcc tgtgcgcttc cagccccaga aactcgcttt
    97501 acctacggca ttgatttcga tttggcagca ataagtaatc aatggcacag ttggtctgct
    97561 catgcgacaa gtgaaaatcc ttatgagagc tttgttacag aaattgctcc ggctcgaacc
    97621 tttggtttat tgcatcaaat cgaacattta cagcagacag ggttaattaa aggtggaagc
    97681 ttagataatg cacttgtttg tggaccagaa ggttggctaa atccaccatt aagatttcca
    97741 aatgagccag tacgtcataa aatcttggat ttagtaggag atttaagttt acttggaatt
    97801 ttcccctgcg ctcatttctt ggcgtacaaa gccagccaca atttacacgt tcaactggca
    97861 caaaggattt tagattttgg attttagatt ttagattggt tctcaaatgc aaaatcccaa
    97921 attcagaatc aaaaggggag gttcaaataa gcacctacga aaaaaccaaa atacaaatca
    97981 cataacagtg tcaatgtcaa ctgtcaccga acaaaccaat actattgatg ctcccacacc
    98041 agcatctacc aataatcagc cagatggtac aagcataaac aaagcggaca atcagataat
    98101 ttactctata gaagatatcc aaaaactact accccatcgc tacccctttg cgctcgtaga
    98161 ccggattatt gaatatgtac ccgaaaaacg agctgttggc attaaaaacg tcacgatcaa
    98221 tgaaccccat tttcaaggtc attttccagg acgtccaatt atgccaggag tgctgattgt
    98281 agaagcaatg gcacaagtcg gcggtattgt tttgactcaa cttccagggt tggaaggtgg
    98341 gttgtttgtc tttgctggta tcgataaaac tcgcttccgc cgtcaagttg taccaggaga
    98401 tcaactggtg atgactgtgg aactgttgtg ggtaaaacaa cgtcgtttcg gtaagatgca
    98461 agctcgcgcc gaagttgatg gtcaactcgc tactgaaggc gaactgatgt tttccctcgt
    98521 atcttaaaaa tttgcttttg tggtaaaggc gtggtaaagg catcaccgtg acgtgccttt
    98581 atcaaattct gattcaaaca gtgaacagtg aagcagtcag gagtcagaat tctttatttc
    98641 ttccttctga atactgaatt cacaattgct gaattctgaa ttcaaattga taactgataa
    98701 ctggtaactg ataaggatat cagtaaaaga cacaacccac aatagcatta ttatttgagt
    98761 tctatatttt tcgacaccct cacacttgag tagcttcgtt cacactttcg gctactagct
    98821 aactaaactc tcagcactca agtctgttct ggagatgcac ccttgaaaac cctcattcat
    98881 tctactgctg ttattcatcc tagtgcccaa ttgcacccga cagtcgaagt cggtccttat
    98941 gctgttattg gagggcatgt taaagtaggt cctgaaacca ccatcggcgc tcatgctgta
    99001 ctagaaggac ctttggaaat tggggcacga aatcacattt ttccgggcgc agttattggc
    99061 atggaacccc aagaccggaa atatgatggc gaattgagct gggtaaaaat cggagatgat
    99121 aatcgcattc gcgaatacgt cacgattaac cgcgcaactg gtgcgggtaa agaaactagc
    99181 atcggaaacg ctaacttatt gatggcttat gtccatgtcg gtcataattc tgtgatagaa
    99241 gacaatgtga cgatttctaa ttctgtagcg atcgccggtc acgtccacat agaatcacga
    99301 tcagttatta gtggagttct tggaatccat caatttgtcc atattggtag cttcgcaatg
    99361 gtaggaggca tgagccgcat tgagcgagat gtccctccat atatgctcgt agaagggaat
    99421 ccatcccgaa ttcgttcact aaaccttgtt ggactcaaac gtggtggttt tagtactgac
    99481 gagtttcaaa ttcttaaaaa agccttccgc attctttatc gttctgagtt gctctttaaa
    99541 gactccttag aacagctaga actcctagga gatactcaac aattacagca tctgcgtcgc
    99601 tttttgctac tttctcaaat gccaggaaga cgtggcttaa ttcctggtaa ggggaaagtc
    99661 gccgcaagtg acgaatctta agtcagaaaa caatgggata agaaaaaata taaggggaga
    99721 tgagggaaaa gcggacgaaa tgagaaaagg aaattatccc tctctccctt cctctttccc
    99781 tccctccctc tctcccgatt cctacattta taaatgcgta tatttatcag tactggcgaa
    99841 gtgtctggcg acctgcaagg atcgctactt attactgcac tcaaccgcca agctgcggcg
    99901 gctggcttgg atttagagat tgtggcgctg ggtggcgaaa aaatgtctag tgttggagcc
    99961 acccttatag gtaatactag tgagattggc tcggtgggta tttgggaatc actgccttat
   100021 gtgttaccaa cactccaaat gcagcgacgg gcgatcgcct atctcaaaca aaattcacct
   100081 gacttggtga tactgattga ctacatggga ccaaatttgg caattggtaa ttatattcgc
   100141 cgcaacttgt cacaccttcg tgtagtgtat tatattgcac cacaggaatg ggtttggtcg
   100201 cttaattcac gcaacaccaa tatggttgtt ggtataacag acaagctgct agcaatcttt
   100261 ccagaggaag cgcgttactt ccaacaaagg ggagcaaaag tgacctgggt agggcatcct
   100321 ttagtagata gagtccaaaa ctttcccagt cgagaagatg ctcgtgccaa gttaggaatt
   100381 gcggaagatg tgatcagtgt tgctcttctg cccgcttctc gtcgtcaaga actgaaactt
   100441 cttctgcctg tgatgtttca ggcggctcag gtgattcaag caaaattacc taatgtacac
   100501 ttttggatac ctctctctct tgaaatctat cgaaaaccta tagagaaagc aatacagcag
   100561 tataatttac gagcttccgt ggtatccgac aaaactcagg aagtgatcgc cgccgctgat
   100621 ttagcaatca ctaaatctgg tacagttaac ttggaattgg cactattgaa agtacctcaa
   100681 gttgtcctct accgacttca tccaatcacg gcttggattg cacggagtgt gctcaaaggt
   100741 tctatacctt ttgcatcgcc acctaattta gttgtgatga agccaattgt gccagagttt
   100801 ttacaagaaa aagcgactcc agagaatatc accgaagcag cgttggaaat actggttaat
   100861 ccggaacgta aaaagcaaat ttcggcagat tatgaagaaa tgcggcagtg tttgggagaa
   100921 gtgggagtgt gcgatcgcgc tgcaaaagaa attttgcaaa tgctaccaaa ttttgaggat
   100981 tagattttca attacctaat atcttgcacc atgactttgt aaactaccaa tgcttgtatt
   101041 aaatagtgtt taaatttatt caaaaataat atcccgttcc agttcgtttt aatggacttc
   101101 gtatatgagc ctgggactta tagtcctagg cggacgagaa gggagtcaaa taatatgtaa
   101161 taactttgac atttttttta ctaagtgcaa tgtaggttac gctaaaagtc aatcagccaa
   101221 gctagcggcg ctgctaacag cgcccttatt cgttatccta aaatttgctt gtgagtagct
   101281 taaatatcca atatgattca cagtaatcag aaacaaagac ctatagctgt tgatttattt
   101341 gctggtgctg gtggcatgac tcttggtttt gagcaagcag gatttgatgt gcttgcttct
   101401 gttgaaattg atccaattca ttgtgcaaca catgaattta attttccttt ttgggatatt
   101461 ttttgtaaaa gtattattga tattacagga gtagaaataa gaaggaactc ctctattggt
   101521 gatagagaaa tagatgtcgt gtttggcgga ccaccatgtc aaggtttttc cttgataggt
   101581 aaacgtattt ttgatgatcc tcgtaattct ttagttaaaa actttataca tttagttctc
   101641 gaattgcagc caaagttttt tgttttagaa aatgttaaag gaatgactct aggaaagcat
   101701 agagagttta tttcagtcat tattaatgaa tttgaacaaa gtggttacaa agtgagcaaa
   101761 gattataaag tcttaaatgc tgctgaatac ggagtgccac agaatcgtga aagactattt
   101821 ttgctaggtt gtcgtcagga tttagaatta ccaaactatc ctgcagccct gactagacct
   101881 gcaaaattaa ataaaacagc ttttcaaaac caactaccat taagtccaac agtttttgat
   101941 gcaattggcg atctacctga agtagaagat tatatagaac tctttgaaaa agattcggtg
   102001 attgcagaat ttggtaaacc aagcgattac agtagacaac ttcgtgggct ttgctataca
   102061 gataatgatt attcatatga gcgtaaatat gattctagaa tgctcacctc aagtttaaga
   102121 acaaagcata cttttcaatc tatcaagaga tttgaagcta ctcttcctgg aaaaacagaa
   102181 cctattagcc gcttttataa acttgctcct gaaggaatat gcaacacact aagagcagga
   102241 acaccaagga atagaggagc ttttacttcc gctagaccaa ttcacccatt cacttcaaga
   102301 tgtattactg tgcgtgaagc tgctcgttta cattcttatc cagattggtt tagatttcat
   102361 gtcacaaaat tgcatggatt tcgacaaata ggaaattctg ttccaccatt attagctaag
   102421 gcagtagcat cagaaattat aaaagttctt ggtgtttgcc catataaacc tggagttata
   102481 caagaactag gaaacgaaaa tttactaatg tatgatatgt ctaaggctgc tgaacattac
   102541 ggtgttgatt cacggattat agaattaaga aaaagaaatt agaaaatatt tataacattg
   102601 taattgttaa aattccaaga tgactaaccc acttgaatta aatgactaca aaaaagaaat
   102661 agcggatttg tacagccgca gaagccaaac ctacgataat tcagattggc atattcagat
   102721 tgctcatcgc ctgattgagt acgcacaaat caaacctgga caacacgttt tagacattgc
   102781 aactggcaca ggtatggtcg cgattgaagt ggctcaaatt gtaggatctc aaggacgcgt
   102841 cgtcggcgtg gatatttcaa ctggaatgct tgagatagca aggcaaaagg ttgaaggatt
   102901 tggtcttgag aatgttgagt ttcaacttgc ggatgcggaa gcactgaact tttgcgccga
   102961 tagttttgac acaattttgt gttcttctgc gctgatttgg atggctgata ttccagccac
   103021 tttgcgccaa tggatgcgat ttctcaaagc aggtggactt attggctttc atgcatttgc
   103081 agacactgct tttgttggag gcgttgttgt gcagaaagtt gtcgaaaagt atggcgtttc
   103141 attagcgttg agtaaaccaa caggaacaat tgaaaagtgc catgacttgc tccagcaagc
   103201 aggatttgag gcgattgaaa tcaagcctga gcagtatggt aactacatca gcttagagca
   103261 agcaaaacaa atgtggacag gaggttccca tccagcacca ggacaatttc caaatccctt
   103321 gtcgcaactt tcatcacagc agttagcaca agtgaaggct gagtttgaga cagaattaga
   103381 agcattaaaa actgagcaag gggtttggaa cgatatgacg atttttttta catttggtcg
   103441 taagccagta gaatagcgaa atatcatgcc caagctcgga aaaacgtgcc atctttccaa
   103501 actgcagcac tacgctgctc gattgcagct aattccttgt caccaagagg ttggaaagct
   103561 tgagcaacat tgacgttatc ttccaattgc ttgatagttt cagccgcaat aacgcaacag
   103621 tgaacacccg cttgggacaa actatatccc atagcttgct gcatgccact taatccgccg
   103681 ggtttgaaca accgaccata agctggtact ttcatcgcaa tcacgccaac attcttttgt
   103741 tgtgcgatcg gaagaacaac tggaagaaat ggacgcgggt ggtgtttgtc agcagcgtta
   103801 acggggataa gcgttgtgtg gaacggatag cgacgcaatc cttcagcaat cacttctgga
   103861 tcgtggtgtc cggttatgcc aacaaagcgg acgagtttct gctgcatcgc ctcttctaaa
   103921 gctttgactg caccagatga actaaagatg gtgttgagtt cttcgcgcga agagacgtga
   103981 tgcaattgcc acaagtcaag atgatctgtg tttaaacgtt taagacttct ttctaactct
   104041 cgccacgcac catcacgatc tcttttatct gtcttgcttg ccagaaaaat ttttgaccga
   104101 taagatggta gtactttccc taaataatct tcacttggtc cgtagtcagc tgcagtatca
   104161 aagtaacgaa tgccaagtaa gagtgctttc ctgataattg cgacagcatc acgttctttc
   104221 ccttccgaag acagaggcgt ttgacctgct cctcctaagc caaaaatggg aacttttacg
   104281 cctgtgcgtc ccagcactcg ttctggcata gtcgctggtg gtttagcagt gtcagcaact
   104341 tgttgttgca aggtagatgc tcctacaata ctgcctgtga cagcaacacc agtgataagg
   104401 aagttacgcc gcgtcgtgtt tcctgacata gtttgcttac tgggataaat ctgcttttct
   104461 ttctgtatat tagcccagag tcactgtggg cagtggattg taaaaactaa ttcaatacgg
   104521 cattttgcct agcaaactcc cgatgaattt gatattggat aattttttgc tgtgccattg
   104581 agtaatcctg actagaagct ggcacgtttt ctaaaagtct aattgcttgt tcccaccgat
   104641 taagaacaat ttgccactca tctctacttt gcgctgactt tgttagctgt gctgcgactt
   104701 tacctttgct aatagcgcga tcaaaagtgt tatctttagt tttagcacca ggttcaggag
   104761 taagtcctag tggtctttct aaagagatac ttgtagatga gaaagtttgt ttcacttctg
   104821 gtaagttagc aaacagatat acccataaaa caactataga aattaaacca aatctgaaaa
   104881 atctcttggg caactttcga tttttcacaa taaaatcaac gatggttggc tttttcgttg
   104941 gtacttgagc agttttttgt atttctgtag catcagtttt ctttaactgg gtgtcatcag
   105001 tcttaacatc ggttggcgca tcatttcttg tctttgcgct ttccgattga gcatcatcaa
   105061 tatcagcaaa catcaaatgg aacttaaatg aatactcaat ttggtaaaaa atagcagcgc
   105121 tgatgatcca gaaaatagca aaaattgctt gtatgttttt gtgaggttga gtgtggctgt
   105181 taatgattgt ttcgtagttg agtttaaata aaggtaaaaa aggactagaa agcaagattg
   105241 caattaaagt agaaaggaca aacacaagcc aactatataa actttcccac caacttatca
   105301 atccaggaac aaatcctttg atattgatta tcccttctcc tggaatagcg ctgatgaagc
   105361 gactaataaa aaagtgatga aaaaaggcga tcgcaggtat cggtaatata gcgactaata
   105421 ttaccgatat ggtaagtagt tctgggttgt ctgaccattt agcgaaatta aagtccaaac
   105481 cattgctacg ccttatcaaa gcgaccaacc cagtcataaa cattgataat atcaaggcgt
   105541 ttaaccaaga actggggtaa ggaaaccatc tgggtaattt aagctttttc atctcacacc
   105601 tactttgctt gacttaaatg gacaaatgtc tacatttcca aaagacaggg tagttgcgca
   105661 gctggttgtt gctcgacctg atcattgcaa cattagactg taacatatcg acagcaaact
   105721 tttgttgcat taaacaatac tggtgtgcta ataagcaacc tatggaatct catataaaaa
   105781 tgtattttat tgcatctatc caaagtatga attaaaatct cttaagaaaa aagagtaaag
   105841 ttatacactt ccagattcag aacaatttcc caaactccaa aatttcaact caagctataa
   105901 atatgaagat ttcccaacgt catgcttggt ctttaacagt ggatgaagct agaaacattc
   105961 aagaaacgct tagatatgag gtcattaccg aagataaact caaacaacct atacagtatg
   106021 tagctggggt agatatgggt ttttaagcgg atgggacaat tagccgtgca gctgtcgcag
   106081 tgctaagttt tcctgattta cagctacaag aaacaagcct agcacgccgt ccgacaacat
   106141 ttccctacat ccctggcttc ctctcatttc gtgaaatacc tgctgtacta gatgcactgg
   106201 aaaagattca aacaatacca gatcttattt tgtgtgatgg acagggaata gcccatcctc
   106261 gaagatttgg tatagcttgc catttgggtt taattgtaga tataccgaca attggtgttg
   106321 ctaaatcgtt gcttgttggt aagtatgaag acttgccaga aacacgcggt agttgcgtac
   106381 cactcataga taaagaagaa acaattggag ttgttttacg gacgcgtaca aaagtaaaac
   106441 cactttatat atctagcggt catagaatta gtttacctac ggcaattgat tatgtattgc
   106501 gttgtaccac aaaatatcga ttgccagaaa caacacgcat tgctgataaa cttgcctctt
   106561 caaaataagc cagagaaatt ctatctcgtc tgttgcaaga tacctattat cgcgattcaa
   106621 gatctcaatg aaatgacagg tagcttgcga gaacaagtat ccagaattga agtcagttgt
   106681 tctagactag aaaactccaa gctttttgcg aactgggact tttgccagga gcaacagacc
   106741 ttgatgggta agaccaacag aactagcaac tgctgcatac ccttacgcaa agtatcctat
   106801 aaattatgac tcctgaaaca atcaataatc catttctccg tcttaaagtt cgctctttgc
   106861 tgctgcgact tttcctcata tcttttgtcc ttggtttggc gctggggcta attcaagtga
   106921 ccaaaccgtt gaatttcaat cctcaagtct taaatctcgt cctttacatt ttcgtgtttg
   106981 gctcactttg cctctggata ctggcagact tcaagcgctt aggaattcac cttaactacg
   107041 ttgttggtcg attgccaaat aaccataagt ggttgccgaa ggtaggctta gttattctgt
   107101 tgattttatt ttctattggt tcctacttag tcttgttgta cctactgtca ttaatggctc
   107161 catcacttgt agatagaatc ctatatgacg ttgccaaaac cccaatacct caaaggactg
   107221 caccagtgtt gttcaatttg ctgcaagcga tcgtgttagt ggttgtcgcc ccaattacgg
   107281 aagaattcct gtttaggggg attattttgc agcgctgggc aagtaagtgg ggcattcaag
   107341 caggattgtt gggttcatcg ctattgttcg gcattgggca cgcgaatttt ctgggattgt
   107401 ctatggtagg aatggtttta gggctgttgt acatccggac acgctcactg atcgtaccca
   107461 ttgcctgtca tgcaatgaat aattcttttg tagtggtcat gagcctgtta aatactgttt
   107521 caatacctac cccaaccatg aacaacttag aacaattacg tcatagcttg tggttaggta
   107581 tcctgtttat agttctctcg ttacctcttt tagtacgctt tgtttcccaa aactggccac
   107641 gcaaagatgc tgctatgcct tacttcatca attcttcgca aaaagagtca taaaaaaatt
   107701 acacaataga tatagaaatg tatagaatct tataaaaata taaaaaacac attttaaaga
   107761 tgcagacatt tgaagcaagt tccttaatgc atctgtcagc tgtaccaaaa cgttgccagc
   107821 ctctaaaaat tgtggcgtta ggagatagtt tagtatatgg atttggcgat ccagaaggag
   107881 gcggctgggt cgaacgacta cgacgatgtt ggatgttagc agatagccca ggtcatgttc
   107941 tttacaattt gggggtgcgg ggcgatcgca ttcagcaagt atcacaaagg ctaggagttg
   108001 aatttcgcca ccgtggtgaa ctgcgaaacc aggttcccga cttgattatt ctttcagtag
   108061 gagtcaatga ttctgcacgg ctaggtcgtc tcaacggacg aaactataca gattttgcgg
   108121 tttttgaatc acacattgca tttttacttg accaggcaca gcaattatgt ccggttttat
   108181 tcgtaggcat ggtaccagtt gatcaagcca aaatgccatt tatgaattgc ttttactata
   108241 atcatgccga ccagcaccgt tacaaagaag cgatccgagt tgcttgtacc gcaagaaaaa
   108301 ttccctatct cgatattttc caaaaatgga tggagcgcac tgaagcttgg agactcaaac
   108361 gtttgagcaa agacggtctt catccaaata cacttgggta tcaaactctc ttggaagatg
   108421 ttatcagttg ggaagcgttt gcttcttaca attttagttc gtgtgagtga aaactaactg
   108481 ctatagaaac cctagacaag tctagacatt tgcttctttc ttcataggga gcatgggagc
   108541 ggttatccct cagaaagcat tcacgtctta gccagacgcg atacgccaca tgctaactcc
   108601 tgcccagacg ctgtgcgtat gcctacggca cgccttacgt ctaacgccct tggcgtgcgc
   108661 tttgcgctta caagccggaa aaccctagtg gagcaatggc tcaggttgat tgcggcattt
   108721 aaatccctat caattacgtg tccacaatgc tcacaattgt agacacgttc acttaatagc
   108781 aaggattctt ttttacagcc acatctacta caagttttgg atgatgggta ccatctatcc
   108841 gctaaaacta acttgcttcc aaacttcttg catttgtatt caagctgtct tttgaattca
   108901 taaaacccag agtcagctat ggattgccca agtttatggt tttgcatcat gccatttact
   108961 gcaagtcttc gattactaca agcgcgtggt ttttgcataa gtaattcgtg acttaatgaa
   109021 gcgagtcttt gcgaatgctt gaaacgcggt tatgatgctt agctagtttg atttttgcct
   109081 tatgacgatt gctactacct ttggtttttc gcgccaaagc tttagacaat cgcttcagct
   109141 tttgaatgtt tttcttatag gcttctggat tagggaatgt aacgccagtg ctaagcgtag
   109201 ctagttcctt aatgcctaaa tccactccta caacatctac agacttagag cttggctcag
   109261 tttcgacaca gtgtgcaaac gcaatgtacc agtcatctgc tatccgagat attgataact
   109321 tagtcgtcgt agtatggggc aaaccttcgc aagtcttaac ccagccaatg gtcggtaact
   109381 taacacgtac gccgcctata ggaatgggtt ttccagctgc gttaatagta aaagaatcat
   109441 tctgaccttt gtttttaaac ctaggatatc ctcccaggcc cttaaagaat cggtcatagg
   109501 cagcacctag ttggtcaaaa gcatattgag ttattttttg acaaatacct ttgtgtttga
   109561 tccattccaa ctgagttttc actgagttgt taaagaactt tttgagcagg aatttattcg
   109621 gcttgaatcc atcttgatat aagttctgcc aagtcgccaa accccagtta taagtaaacc
   109681 gcgctatgcc tgcgtgtttg ctcattattg ttttttgctc tgctgttagc ttcaacttag
   109741 tcttgatgga taaaagcatt gagcgacctc aaggtttgcc acataaatat tagtatacta
   109801 atatttaaaa gttttaaagg acttttaaaa gaaaaaacaa acttggtgcg cttcctttca
   109861 atgaagagcc gtttgacaag tctcctgtct gtcttaaagt gcgcgaaggc gttaaagaaa
   109921 agttaaaagc cattcctgac tggcaagaac agctaagagg tctcattgat gaattgatta
   109981 aaaatacggg agatatttgt aaatgaatga ctatgtttgt ctaggttatt tgctacttag
   110041 gacaagctct aagctaatcc gcattcaagc tgcaatatag acgttatttc ccttatgttt
   110101 tattttgcga tgccagttaa taactaactc accttgattt aataacttat ttagtaaaga
   110161 tttcaattca tctaatgact taaacaaacg atgagcgatg tattctttac atgaatgcca
   110221 gactaattca atcatgttat aatcaggact gtaagtcggt aaaaattcta aaataaaatt
   110281 agggaactct tgagatattt tagcgagaat ctccttacgt ttatgaaaac tagcattatc
   110341 taagattaaa ataatcttag atccaagctt tgaaaaatct tccgagcggt ttcctttgtt
   110401 tacccactct tgtttgatca actcatttaa gtgttgtaat tgctcataaa aaatatctgc
   110461 attacctttt ttaataaaaa aacatacccg cttacgatct gcttctctta ttgctcccat
   110521 cacattaaga cgaccatgcc gccgttgacc gggaagattt ttacgttttc ctttcttacc
   110581 ccaattctga cgtcgaatca cacgtaaact aaaaccactt tcatcccaaa accatacctg
   110641 taaacgctct ggttgttctc gtgctattga taaatattga acaagttttt ctttaaactt
   110701 tgctctctct actggatttt gtttatcttc taagtcatat ttagcccaaa tataactata
   110761 ctttttttgc tttaatatcc tcctcacttg cgagctactt aattcaatcc cagtttgctc
   110821 acttaaatat gtggctaatc tttctgctgt ccatcttcca aattcgtaac ccaaatctga
   110881 tggttcttta tcaactgttt ttaataatag ttcaatgtat tcaggagtcg ctttccagta
   110941 atgctcgtac tctcttttat tatgtaatgt ttctagatta tctgggtctc cgtgcataca
   111001 ccaatatgct actgttctaa gcgaacaacc taaaaaatta gcaatttctt gttgtgttct
   111061 cccatcattt tggagcagaa taattaaaat tctttctcta acgtgcggta attcactctc
   111121 ttttagagct tgttgtagct gagtaacttg ttccggcgtt aaaaagttcc ttgctggtgg
   111181 tggcatagtt acttttaggt tactttacct ttttattatg caacttaaat gccgattagc
   111241 ttacaatctc atccactggc ttaaactcct gtacctttgg gtagatgtaa gaaggactct
   111301 taaatatgct agatttaatc gctgctatcc cacgtagtat cgttcgagcg ctattcaaaa
   111361 tcaaaagtat ctgcacccct tgttgacgtg aaggcaactg ttccgcaaga catatttatc
   111421 ggcgacagcg agattgcaat gctgatgcga tcgcactcct ggtcaacttt caaacgcagt
   111481 caagttcacc gatgtcggcg gaccagtaga catccgattg cagcgcgttg gatcttgtgc
   111541 ccaaatcacc gtcagcgata cgggtaaagg cattcacccg gactttctcc cccatgtgtt
   111601 tgaatacttc cgccaagcag atgctgctca gcgacattgg catgccagag atggatggct
   111661 acacactcat gcgtcaagtg agaactctgc caccagagca aggtgggcaa attccggcaa
   111721 tcgccctcac ggcatatgcc ggggaaattg attatcagca ggcaatttca gcaggttttc
   111781 aacaacatat ttcaaaacca gtagatccag caatattagt tgaggtcact tccaacttag
   111841 ttggacgcag cgattaactt aagcaaaaga agcgattgtc agaaaacgca cttctatggg
   111901 gcgatctgcg cttcgcacag cagcgaagcg atcgctcgtt cgatcaccat caaatcatta
   111961 ttcagactgt taataactct gaggagctga tcaatctgat ttttgagact taagccagtt
   112021 tcttgataaa tgtacttccg attcaaagcc tcacgagcca aatccaaacg ttcttttttc
   112081 aaagctacca cagcgacttg atgccatggt tggatttcat cttcagcttg cttgtactgt
   112141 aattccaatt gcttaaggtt tgctgtagcg ctgtcaatgc tttgctgtat gctgggtctt
   112201 attttgtaaa gagtgtcgga tttgtccaga actttcgata aaccgtaaac cccaagtcca
   112261 accactgcgc ctgcagtcac gacatgagcc atgcctatac taaaacccgc tgcaaccaca
   112321 actaatccca tatttccgat tgttgcataa atacccgcac cgccagctga gccaagtgct
   112381 gctgcaccta cagccaaagg gtcttgattt tccactcctt ttttgagtcc ataagcagta
   112441 gctccagcaa ccgtccgcgc agctatcaaa tgaggggcat aaattcccac ggctgtgcct
   112501 ataccagcta gacccatgtt cccaaccata gcagaaattc ccgcacccgc tacactcaca
   112561 tcttgcacca ataaaaaatg atgttgtttt gacacacagt aacaacccta aaatccttat
   112621 ttaacctata aaagccaaga aaaagactgt agctttattg cactgctttt aactaaaccc
   112681 agggttatac ggaaaggtgc aagatctgag tacacctcct ccagcaataa acatttctcc
   112741 ttctatccgg ttgaaattgc ctgcaatatc attcaagttt gcttttatga ctcggttaac
   112801 gcgttcgctt aatcccatag tttttctttc tttttggctt atttaagctt ttctagccct
   112861 gtccttagtc aaccttcatg ctcatatctg atacttacgc aaagcgtatg ccactttgtt
   112921 acttggttca ttagacattt gatagaaata ggtaatgcat actgatccat aacgggcttt
   112981 gcaagctata acggcgcttg ttaacaacaa ttaacgccac gaattactat aagtaaacta
   113041 gataacgttg acttgacata ttaaagggtt ataaagaatc atctttagac cactggatag
   113101 tcgattgtga ggaaaacatg cagacagtta ttctcgttct cgttgaagtg ctaattgtta
   113161 tcggactgtc acgcctagta ggactcgcct tccggtggat taaccaacca ttagtcattg
   113221 gagagattgt tgctgggata atgctcggac catctctttt tggtttggtt gctccaggat
   113281 tagcatctac cttatttcca cccgaaacaa ttcccttcct gaatgtgttg tctcaggtag
   113341 ggttaatttt cttcatgttt ttgattgggt tagagttaaa cccgaaatac ctcagcggca
   113401 atttagaggt agcaatctta acttctcacg tcagtatttt agtaccgttt tcattaggaa
   113461 cgctgctagc agttctgctg tatcctctag tatccaatgc tagtgtgtcg tttaccgcct
   113521 tcgcactgtt tctgggagca gcaatgtcga ttactgcttt tccagtatta gcacggatta
   113581 ttactgagaa caatttgcaa aaaacacgtt tgggaacttt ggcgctgact tgtgctgcag
   113641 tagatgacgt cactgcttgg tgtttgttag cagtggctat tgctgttgca catactggta
   113701 gttttgtcaa agctattccc acgattttat actccctgat ctacatcggc ttcatgatga
   113761 cagtagggcg aattttcttg aaacgccttg ccaactacta ccgtcggact ggacgcctca
   113821 gccaattagt tctagctttg atttacatgg gagtggttgc ttctgcccta ataactgaac
   113881 tgattggtat tcacctcata tttggggcat ttttactagg agcagccatg ccaaagaatg
   113941 caggtttagt gcgggaatta gcaataaaaa ccgaagattt tgtgctgata tttctgctac
   114001 cagtgttctt tgcttatagt ggtttgcgga cggaaattgg tttgctgaat aaaccagaat
   114061 tatgggcact atgcttagct gtgctcgcag tggcaatcat aggtaaatac gtcggaactt
   114121 atgtagcagc gcgtgtcagt ggtatagata agcgagaagc ctcagcacta ggttggttga
   114181 tgaatactcg gggcttaact gagctgatag tgctaaatat tggtctgagt cttggagtca
   114241 tttcgccgct actatttacc atgttggtga taatggcact agtcacaaca tttatgactt
   114301 cgccactgtt agagctgact tatccgaaaa agctgatcaa gttggatgtg gttgagcaag
   114361 aaccagaaga aaaagaaaca agcacctctg gtggtgaaga tttttacaat cgtccttacg
   114421 gaattttggt tccagtcgca aatcccaaca gccaaaaagg tttgatggag ttggctgttg
   114481 cgatcgcaat caactatcga caacccgccg tcgtttaccc actcagtttg attgaactgc
   114541 aagaagacta tggctttgaa agtactccac aagaagcaga tcgagttatt acacagcgtc
   114601 gccaacagct agaagaattg atttcacgtc tagaaccatc agaagcacgc tcctatatgc
   114661 atcctattgt ttgcacatcg agcaatgttg cacgagaaac agcacggatt gccttacttg
   114721 agcaagctaa cttaatttta gtaggatggc atcgtccagc ttttagtaag aatcgcttag
   114781 gtggacgagt tggtcaaatt ctcaccaatg caccagtaga tgtagcggtg tttatagatc
   114841 gaggacaaga gcgtttagaa aggttgttgg ttccttattc tgcaaacatt catgacgatt
   114901 tggcaatgat actggctttg agactgctaa taaatcgtga tacctgccga ttacaggttt
   114961 tacaggttgt agcagagaat caagtcagaa atgaactgag ttacgagctt cacaacgtga
   115021 tggagcaatt gcctcaaagt gtacgcgatc gcattgacat caaaatagtg gaagctatag
   115081 agcctattca agctgtagtc gcagcctctg aagcagttga tctgactatt gctggtacga
   115141 gtcgcgcttg gggtatcgaa cgtcaaaccc tgggaagata cacagatcaa ctagctattg
   115201 agtgtcgctc ctcactactg attactcgtc gccacagtca aattagttct catattactt
   115261 ccattcttgc taacgataaa ttagagatca tcaattagct caatagtgaa ttctgaatga
   115321 ttaatagaaa aaatataacg tttcttctga catcattcag gattcattat tctcctttgt
   115381 tttctatcac cctttatctt cagaaccatg agtcatttca atcttaaatc tttgactttc
   115441 tacgctgtgg caataagttc agtactgctt ttgtttaaag tagtaactgc ttatggagaa
   115501 agtagtctaa aagcaccgct tgagattgac agcaactatc gcctcatgtt gagtgaaaaa
   115561 ttacccatct gtgatcaatc gggttttttg ctcttaaatc ttcagcaatc aggaatttac
   115621 ttaaatggtt tattagtgcc agacaactcc ataaaaactt caaaagtgtc taaaaaatct
   115681 tcacttatgg gtaaaattaa aaatcaagaa ttgaatttat ctggaacaat tcaaaagcac
   115741 attctatgta atactccaaa tgttcaaaaa caaacaaacc ttatcccagt caaactacaa
   115801 attcagttgg taaagaaacg agatttaata ggcaaaatca atgtcagtga taattccaaa
   115861 acgattggat taacagcaat cccacaaaaa acgaaagaaa aatctgagga gccaaagaat
   115921 cattgaacgg gagcatccca aaggtgtaaa attatcttat tttctagtgt gggcaagatg
   115981 cctgcttcag ttataaatta gggagcaaga tgctcccaat agcgtttttt gcaaaattgg
   116041 gatgctttcc attgaacacc ccctactccc ttaggtgcaa gattatcgat cctcagatct
   116101 tgcatctaag ggagtaatag catttctata aatccgtcca aaatataaat gaggcacaaa
   116161 aaagtggtag gcggtgaggt tatttctatg tatcttcata ctggagttta gactaaaggc
   116221 aggcgatcgg taaacaaagg aaagcatgtg ttgttggtat aaaattttgg gaaaggcagt
   116281 ctgtgattaa cacagacccc cttgggcaga agatgagaga agaacgacca actctcacct
   116341 gccaatatga aacttgtcaa acttcaagaa tttcgtcaag ccgcttacaa gcttttaggc
   116401 aaagcccatg atgcta
//
LOCUS       NODE_117_112648_cov_1.442194112648 bp   DNA linear  BCT 25-JUN-2018
DEFINITION  Brasilonema octagenarum UFV-OR1, whole genome shotgun sequence.
ACCESSION   
VERSION
DBLINK      BioProject: PRJNA477356
            BioSample: SAMN09468269
KEYWORDS    WGS.
SOURCE      Brasilonema octagenarum UFV-OR1
  ORGANISM  Brasilonema octagenarum UFV-OR1
            Bacteria; Cyanobacteria; Nostocales; Scytonemataceae; Brasilonema.
REFERENCE   1  (bases 1 to 112648)
  AUTHORS   Alvarenga,D.O., Fiore,M.F. and Varani,A.M.
  TITLE     Comparative genomics of Brasilonema spp. strains
  JOURNAL   Unpublished
REFERENCE   2  (bases 1 to 112648)
  AUTHORS   Alvarenga,D.O., Fiore,M.F. and Varani,A.M.
  TITLE     Direct Submission
  JOURNAL   Submitted (25-JUN-2018) School of Agricultural and Veterinarian
            Sciences, Sao Paulo State University (UNESP), Via de Acesso Prof.
            Paulo Donato Castellane s/n, Jaboticabal, Sao Paulo 14884-900,
            Brazil
COMMENT     Annotation was added by the NCBI Prokaryotic Genome Annotation
            Pipeline (released 2013). Information about the Pipeline can be
            found here: https://www.ncbi.nlm.nih.gov/genome/annotation_prok/
            
            ##Genome-Assembly-Data-START##
            Assembly Method        :: SPAdes v. 3.11.1
            Genome Representation  :: Full
            Expected Final Version :: No
            Genome Coverage        :: 17x
            Sequencing Technology  :: Illumina HiSeq
            ##Genome-Assembly-Data-END##
            
            ##Genome-Annotation-Data-START##
            Annotation Provider               :: NCBI
            Annotation Date                   :: 06/25/2018 17:20:07
            Annotation Pipeline               :: NCBI Prokaryotic Genome
                                                 Annotation Pipeline
            Annotation Method                 :: Best-placed reference protein
                                                 set; GeneMarkS+
            Annotation Software revision      :: 4.5
            Features Annotated                :: Gene; CDS; rRNA; tRNA; ncRNA;
                                                 repeat_region
            Genes (total)                     :: 6,908
            CDS (total)                       :: 6,850
            Genes (coding)                    :: 6,309
            CDS (coding)                      :: 6,309
            Genes (RNA)                       :: 58
            rRNAs                             :: 3, 3, 3 (5S, 16S, 23S)
            complete rRNAs                    :: 3, 3, 3 (5S, 16S, 23S)
            tRNAs                             :: 45
            ncRNAs                            :: 4
            Pseudo Genes (total)              :: 541
            Pseudo Genes (ambiguous residues) :: 7 of 541
            Pseudo Genes (frameshifted)       :: 159 of 541
            Pseudo Genes (incomplete)         :: 330 of 541
            Pseudo Genes (internal stop)      :: 154 of 541
            Pseudo Genes (multiple problems)  :: 101 of 541
            CRISPR Arrays                     :: 9
            ##Genome-Annotation-Data-END##
FEATURES             Location/Qualifiers
     source          1..112648
                     /organism="Brasilonema octagenarum UFV-OR1"
                     /mol_type="genomic DNA"
                     /strain="UFV-OR1"
                     /isolation_source="leaves"
                     /host="orchids"
                     /db_xref="taxon:417115"
                     /country="Brazil: Venda Nova do Imigrante, Minas Gerais"
                     /collection_date="2005"
     gene            340..834
                     /locus_tag="DP115_00460"
     CDS             340..834
                     /locus_tag="DP115_00460"
                     /inference="COORDINATES: similar to AA
                     sequence:RefSeq:WP_012412075.1"
                     /note="Derived by automated computational analysis using
                     gene prediction method: Protein Homology."
                     /codon_start=1
                     /transl_table=11
                     /product="NUDIX hydrolase"
                     /protein_id="PRJNA477356:DP115_00460"
                     /translation="MNILAFFAVAVQSTRNLWRIGQTVLGIIFRHPITGTSIIPILPD
                     GRIVLIRRRDNGLWALPGGIVDWGEDVPNAIRRELMEETGLELLSIRRLVGVYSAPDR
                     DPRIHSICIVAEAIVQGKMEIQDTLEVMEIQAFPLDSLPPGQMSHDHSRQLQDYLDGL
                     TTLA"
     gene            complement(835..1044)
                     /locus_tag="DP115_00465"
     CDS             complement(835..1044)
                     /locus_tag="DP115_00465"
                     /inference="COORDINATES: ab initio prediction:GeneMarkS+"
                     /note="Derived by automated computational analysis using
                     gene prediction method: GeneMarkS+."
                     /codon_start=1
                     /transl_table=11
                     /product="hypothetical protein"
                     /protein_id="PRJNA477356:DP115_00465"
                     /translation="MFRVLSLTHWFVSPLADALVVFKERCFVSPKGTRFKDASGVRFA
                     LGLILDSWALRLSNDILSLIKLSYF"
     gene            1691..2539
                     /locus_tag="DP115_00470"
     CDS             1691..2539
                     /locus_tag="DP115_00470"
                     /inference="COORDINATES: similar to AA
                     sequence:RefSeq:WP_017316648.1"
                     /note="Derived by automated computational analysis using
                     gene prediction method: Protein Homology."
                     /codon_start=1
                     /transl_table=11
                     /product="alpha/beta hydrolase"
                     /protein_id="PRJNA477356:DP115_00470"
                     /translation="MHSIFRNSRIKTSQGMLFWREIGEGTPIIFLHGTWKDSSQWISV
                     MEMLAQDFHCFAPDLLGFGESDFPNVHYSIDLQVECLGQLLQALKRALKQERVYLVGD
                     SLGSWIAASYALKYPEQINGLVLLAPEGVEIQGQKKRWEKMQRIANRPPLVFQLLRLF
                     RPLMKIFGLDQNIKQDWQLHQVMLQYPTACELLFQRQHLEIQAELLHDELSFITVPVL
                     ILQGEKDNQEAIAMSQLYAQYIPHTKLKIVASTEDNLPESCSSAVGGDIRNFINSKNN
                     AEIYYS"
     gene            complement(2530..3384)
                     /locus_tag="DP115_00475"
     CDS             complement(2530..3384)
                     /locus_tag="DP115_00475"
                     /EC_number="2.7.1.33"
                     /inference="COORDINATES: similar to AA
                     sequence:RefSeq:WP_016875487.1"
                     /note="Derived by automated computational analysis using
                     gene prediction method: Protein Homology."
                     /codon_start=1
                     /transl_table=11
                     /product="pantothenate kinase"
                     /protein_id="PRJNA477356:DP115_00475"
                     /translation="MWLALMIGNSRLHWAYFTGDTLIYAWDTDYLPADVIQRLSQSQT
                     LKDLLLEIFPNDEATGKARHGNIEDSLKTLCSSVSSPPPIILASVVPSQTALWQSYPN
                     VRILTLDQVPIKGIYPTLGIDRALALLGAGQNWGFPILVIDAGTALTFTGADANQHLV
                     GGAILPGLGLQLATLAGKTGQLPTVELPQQLPYRYALNTKEAIQSGVIYTLVAGIKDF
                     IEAWWRDFPQGNVVMTGGDRTLLVNYMRSPMKAPKGASQFPEIVDSLNVEANLIFWGM
                     QKTLKNYE"
     gene            3574..5298
                     /locus_tag="DP115_00480"
     CDS             3574..5298
                     /locus_tag="DP115_00480"
                     /inference="COORDINATES: similar to AA
                     sequence:RefSeq:WP_015210416.1"
                     /note="Derived by automated computational analysis using
                     gene prediction method: Protein Homology."
                     /codon_start=1
                     /transl_table=11
                     /product="diflavin flavoprotein A"
                     /protein_id="PRJNA477356:DP115_00480"
                     /translation="MVALTEKTKKKLTIETVEIASETTAIRSLDWDRDRFDIEFGLQN
                     GTTYNSFLIRAEKIALVDTSHEKFRQLYLDTLKDLVDPADIQYLIISHTEPDHSGLVK
                     DVLQLAPDVTVVGSKVAIQFLENMVHRPFQRKIVKNGDRLDLGNGHELEFVIAPNLHW
                     PDTIFSFDHKTQTLFTCDAFGMHYCSDSTFDEDLKAIEADYQYYYECLMAPNARSVIS
                     ALKRMDELEKISMIATGHGPLLQHNVDELTGRYRTWSKTQAKAETTIGVFYVSDYGYG
                     TRLAQAIATGITKTGVATEMVDLRAGIDLQELRELVGRCDGIVVGMPPASGAANIQAA
                     ISTILGSVHEKQGVGIFESGGGDDEPIDPLLSKFRNLGLIAAFPGIRIKQTPTENTYK
                     QCEESGTDIAQWVTRDRSVKQMKSLGADVDKALGRISGGLYIITAKKGDVSSAMLASW
                     VSQASFKPIGISIAVAKDRAIESLMQVGDKFVLNVLEEGKYQKLMKHFLKRFAPGADR
                     FEGVKTQPAENGAPILGDALAYMECEVISRMDGGDHWLVYSTVYAGRVSKPEALTAAH
                     HRKVGNHY"
     gene            5337..6092
                     /locus_tag="DP115_00485"
     CDS             5337..6092
                     /locus_tag="DP115_00485"
                     /inference="COORDINATES: similar to AA
                     sequence:RefSeq:WP_016869884.1"
                     /note="Derived by automated computational analysis using
                     gene prediction method: Protein Homology."
                     /codon_start=1
                     /transl_table=11
                     /product="alpha/beta hydrolase"
                     /protein_id="PRJNA477356:DP115_00485"
                     /translation="MTLFCLVHGASLGAWCWKLLTQEIEARGHQTVAVDLPIEDPTAG
                     VVQYAEVVNKALQGFEDDVVLVGHSMACLTIPLVASQRPVRQLVFIAGLIPHIGLSLF
                     DQFYDELDPNFLQAIGYNLPEADKFEQFSDEPNMFNPAALRITSLQDEAVAREFIFND
                     CTSDVAHWAFPKLRNQQFLYISEVSPLQAWPDIESTYIVCGEDRWLSPAWCRYAARKR
                     LGVDAIELPRSGHSPMLSHPVQLADMLAKVAST"
     gene            6132..7844
                     /locus_tag="DP115_00490"
     CDS             6132..7844
                     /locus_tag="DP115_00490"
                     /inference="COORDINATES: similar to AA
                     sequence:RefSeq:WP_017316652.1"
                     /note="Derived by automated computational analysis using
                     gene prediction method: Protein Homology."
                     /codon_start=1
                     /transl_table=11
                     /product="flavin oxidoreductase"
                     /protein_id="PRJNA477356:DP115_00490"
                     /translation="MPETKPRDVQVYPIATDTTVLRSRSWTRLRFEIEYALAKGTTAN
                     TYLIKGDKIALIDPPGETFTEIFLKSLQQRFDVKEIDYVILGHVNPNRAATLKALLEL
                     APQITFVCSNPGAKSLRAALENPELPVMVMRGEETLDLGKGHDLEFIPTPNPRYPDLL
                     CTYDPQTEILYTDKLFAAHICGDQVFDEGWEIFNEDRRYYFDCIIAPHARQVETALDK
                     LSDLSVRMYATGHGPLVRYSLIELTEFYRQWCQEQASQETSVALIYASAYGSTATLAQ
                     AIARGMTKAGVAVESINCEFAEPEEIRAAVEKASGFVIGSPTLGGHAPTPVQVALGIV
                     LSTATNNKLAGVFGSFGWSGEAVDIIEGKLKDAGYRFGFDTIRVKFKPDDATLQMCEE
                     AGTDFAQALKKAKKVRTPSQSATTTEQAVGRVVGSLCILTAKQGDISSAMLASWVSQA
                     SFNPPGLTIAVAKDRAVESLTHSGSKFALNVLKEGNHIGLMKHFLKPFGPGQNRFDGV
                     ASKEGENGSPVLNDALAYLECSVKNRMEVGDHWLVYATVDNGKVLDAKGITAVHHRKS
                     GNHY"
     gene            7978..8199
                     /locus_tag="DP115_00495"
     CDS             7978..8199
                     /locus_tag="DP115_00495"
                     /inference="COORDINATES: similar to AA
                     sequence:RefSeq:WP_016874783.1"
                     /note="Derived by automated computational analysis using
                     gene prediction method: Protein Homology."
                     /codon_start=1
                     /transl_table=11
                     /product="hypothetical protein"
                     /protein_id="PRJNA477356:DP115_00495"
                     /translation="MSSLAQIKTAIAQLPEVEARKLLEWFQAYLDQAWDRQIEADVKS
                     GRLNSLLQRAEADIAANRVKPIDEILNNS"
     gene            8177..8434
                     /locus_tag="DP115_00500"
     CDS             8177..8434
                     /locus_tag="DP115_00500"
                     /inference="COORDINATES: similar to AA
                     sequence:RefSeq:WP_017747706.1"
                     /note="Derived by automated computational analysis using
                     gene prediction method: Protein Homology."
                     /codon_start=1
                     /transl_table=11
                     /product="hypothetical protein"
                     /protein_id="PRJNA477356:DP115_00500"
                     /translation="MKSLTTPDFWHSYAELSSEMKDQARKAYRLWRDNPFYPSLHFKK
                     VGDGLWSARISGGYRALALKKGENYYWIWIGSHDNYEKLID"
     gene            9024..9473
                     /locus_tag="DP115_00505"
     CDS             9024..9473
                     /locus_tag="DP115_00505"
                     /inference="COORDINATES: similar to AA
                     sequence:RefSeq:WP_019497985.1"
                     /note="Derived by automated computational analysis using
                     gene prediction method: Protein Homology."
                     /codon_start=1
                     /transl_table=11
                     /product="addiction module toxin RelE"
                     /protein_id="PRJNA477356:DP115_00505"
                     /translation="MLNRSQVNNQGKNASFKKTEKSSQTLCAFHATEETTEWCVEYTD
                     KFGAWWDTLSEEEQIDVTAVVGLLEKMGPTLRDRHSSKINGSKLSRLRELRIQHAGRP
                     YRVLYAFDPNRTAILLVGGDKTGDNRWYEKNIPVAEAQYAVHLRTLK"
     gene            9488..9670
                     /locus_tag="DP115_00510"
     CDS             9488..9670
                     /locus_tag="DP115_00510"
                     /inference="COORDINATES: ab initio prediction:GeneMarkS+"
                     /note="Derived by automated computational analysis using
                     gene prediction method: GeneMarkS+."
                     /codon_start=1
                     /transl_table=11
                     /product="hypothetical protein"
                     /protein_id="PRJNA477356:DP115_00510"
                     /translation="MAKSFKILRAKMSPEARKRAEQKTQELLQEIEKLALETAIASED
                     NQESSGRPPPSIPGEA"
     gene            10053..10334
                     /locus_tag="DP115_00515"
     CDS             10053..10334
                     /locus_tag="DP115_00515"
                     /inference="COORDINATES: similar to AA
                     sequence:RefSeq:WP_015127117.1"
                     /note="Derived by automated computational analysis using
                     gene prediction method: Protein Homology."
                     /codon_start=1
                     /transl_table=11
                     /product="hypothetical protein"
                     /protein_id="PRJNA477356:DP115_00515"
                     /translation="MERWEALTAEQRKKFPPLMPDFVIELRSQSDRLKPLQDKMQEYL
                     ENGLRLGWLINPQDEQVEIYRTGLAIEVVQTPGLLSGEEVLPGFELQIT"
     gene            complement(10345..10887)
                     /locus_tag="DP115_00520"
     CDS             complement(10345..10887)
                     /locus_tag="DP115_00520"
                     /inference="COORDINATES: similar to AA
                     sequence:RefSeq:WP_006199089.1"
                     /note="Derived by automated computational analysis using
                     gene prediction method: Protein Homology."
                     /codon_start=1
                     /transl_table=11
                     /product="phycobiliprotein lyase"
                     /protein_id="PRJNA477356:DP115_00520"
                     /translation="MTSQIKFTQTADESLLAEFFQESVGKWRSERRYYTLPDGETKEM
                     VSMITIRFLMQGCDELQKLAQMHDLPDTVSLICGSQVILESENSVTGRKESQGSTIFG
                     ALGNVLYRDRGFATTKPISAQYYFPNSKTLCLRTEYNNSVFDEELKLIGSKYRTRQSI
                     ISRAGEQVMIGQYLEKRVES"
     gene            11670..13118
                     /locus_tag="DP115_00525"
     CDS             11670..13118
                     /locus_tag="DP115_00525"
                     /inference="COORDINATES: similar to AA
                     sequence:RefSeq:WP_016950734.1"
                     /note="Derived by automated computational analysis using
                     gene prediction method: Protein Homology."
                     /codon_start=1
                     /transl_table=11
                     /product="efflux transporter periplasmic adaptor subunit"
                     /protein_id="PRJNA477356:DP115_00525"
                     /translation="MILEGNQQRKTAHKLTRGNRENTDSFLRQPILKKMQINTTKKIF
                     IASILGVGLLTGGCGSFPNESAEAESQSPRGRQEADSGVPVDASIARSGMLREEPEYT
                     GTTTPFRTVSLRSRVEGQLLALNVDVGDAVKQGQIIAQIDDALLRTAQNQAEAELAAL
                     KSEVARTNAQISNARAQVERLRAELVQAQADSQRQQQLLKEGAIAQQVAQQSRTESLT
                     AAQSLRAAQETVRTEQQALAAAQGRVVAQQAVVAEAKERRSYSKLTSPVTGVVLEKIT
                     EPGNLLQAGNEVVRLGDFSRVKVVVQLSELELGKIRLGQSVKVRLDAFANQTYTGQVT
                     RISPAADTTARLIPVEVVISNSDRKIGSGLLARVNFETQTQARVIIPETALQGRDGGA
                     RTDQQKQNTTASSSSAQSPNSNRQGTVFVVAQTGEKATVTERTVTLGERSDGNVEVLS
                     GLQPGEKFVTRSGKPLKDRSIVRLSILSEQQS"
     gene            13142..16414
                     /locus_tag="DP115_00530"
     CDS             13142..16414
                     /locus_tag="DP115_00530"
                     /inference="COORDINATES: similar to AA
                     sequence:RefSeq:WP_017316658.1"
                     /note="Derived by automated computational analysis using
                     gene prediction method: Protein Homology."
                     /codon_start=1
                     /transl_table=11
                     /product="AcrB/AcrD/AcrF family protein"
                     /protein_id="PRJNA477356:DP115_00530"
                     /translation="MQQVNQTSGFSISAISIRQHIGTLMLTVAVIVVGIFFLTTIQVD
                     LLPSITYPRIGVRLEAPGISPEVAVDEITRPLEEALSATENVVQVFSRTREGQVSLDL
                     FFQPGGDIEQALNDATAAFNRGRGQLPDTIEEPRIFKFDPSQQPIYELALTSSSLQGK
                     DLRVFADEELSRELSVVQGVASVDISGAAEEEVRVLVDLNRLQALGVGLTDVLNQLTA
                     RNQDISGGRILGKNSEPLTRTVGRFKNADEISNLSFQVSSSSSSPSSTSSTSSTSSPP
                     RRVYLRDFAEVSDGTEEQRIFVYLNRQPAVKVSIQKQPDANTINVVDGVKKRIEQLRG
                     SGLIAQDMVLTPTTDESRFIRNSLNDVITSAVSGALLAAVAVLLFLGSIRQTFIISLA
                     IPLCTLASIALMKLFGLTLNVFSLAGFTLVIGQAIDTSVVILENVAEKTAMTPNQKET
                     EKLADKEMGKKPNSKFFIDTTIAASQEVESALIAATAANLVSVVPFLLIGGFISLLFN
                     EMILTIGFAVAASLVVAVTVVPMLCSRLLAIPWSSRIREFWLLRQFNHRFEDATILYG
                     KLLKNVIRYRIIAVTIVFLILGGGTLFMAGQISQEILPRINTGQANLRVQFPPGTPLA
                     TSQKVMQAVDDILMKQPETDYVFSTVGGFLFGSNTTENPLRASSTINLKPDKDVEKFV
                     QKVTREFNKLNLAGILLRLSPGQVRGLILSNTPAQGSEVDVILQGNNEQNLQQASRQL
                     LQALEEKATLARFRPDADPRQPEVQIRPDWERVATLGLTAQQIGETIQTAIEGSVPTQ
                     IQRGNRLVDVRVELNQEAIERPSQLQGLPLFTQNNQQVRLSDVARIEEGQAPGEVQRI
                     NQRQVFVIAGNLSEGASLGDALAQVNEIVKGIKLPDGVTIVPSSAQETNQQLQNSLKT
                     MGALATFLIFVVMAVQYNSLIDPLIIMLTVPLALAGGIFGLYVTKTAIGATVIVGAVL
                     LVGIVVNAGILMVELANQIREEEGCDRRTAILKAAPQRLRPIMMTTVTTILGLFPLAL
                     GIGEGSEFLQPLGIVVFFGMAIATLLTLFLIPCFYILLHDVLGGKWAKPVFGRLGKLR
                     KW"
     gene            16802..17512
                     /locus_tag="DP115_00535"
     CDS             16802..17512
                     /locus_tag="DP115_00535"
                     /inference="COORDINATES: similar to AA
                     sequence:RefSeq:WP_006196854.1"
                     /note="Derived by automated computational analysis using
                     gene prediction method: Protein Homology."
                     /codon_start=1
                     /transl_table=11
                     /product="formylglycine-generating enzyme family protein"
                     /protein_id="PRJNA477356:DP115_00535"
                     /translation="MIAIANGNFFMGSSEQINASSSEYPQHPVSVNSFFIGKYPITQK
                     QWKAVACLPQINRPLVVDCSKFKGDSYPVEQVCWDDAVEFCDRLSQKTDRYYRLPSEA
                     EWEYACRAGTKTLFYFGDIITPDLANYKDCEDLKFSRGVFPNQTTPVDNFKFANTFGL
                     YDMHGLVWEWCMDHWHNSYNKAPNDGTAWLNDRDSQLRVIRGGSWADPPGNCRSASRK
                     KARIDEQGTYLGFRVVFS"
     gene            17588..17779
                     /locus_tag="DP115_00540"
     CDS             17588..17779
                     /locus_tag="DP115_00540"
                     /inference="COORDINATES: ab initio prediction:GeneMarkS+"
                     /note="Derived by automated computational analysis using
                     gene prediction method: GeneMarkS+."
                     /codon_start=1
                     /transl_table=11
                     /product="hypothetical protein"
                     /protein_id="PRJNA477356:DP115_00540"
                     /translation="MKLSNLTLFVIVLIIAGIILLVTGKKKEKETSYVRPYKKTITVP
                     GHSRSKPKNKRKNRRSGKR"
     gene            17831..18083
                     /locus_tag="DP115_00545"
                     /pseudo
     CDS             17831..18083
                     /locus_tag="DP115_00545"
                     /inference="COORDINATES: similar to AA
                     sequence:RefSeq:WP_016875449.1"
                     /note="frameshifted; Derived by automated computational
                     analysis using gene prediction method: Protein Homology."
                     /pseudo
                     /codon_start=1
                     /transl_table=11
                     /product="hypothetical protein"
     gene            complement(18205..19020)
                     /gene="map"
                     /locus_tag="DP115_00550"
     CDS             complement(18205..19020)
                     /gene="map"
                     /locus_tag="DP115_00550"
                     /EC_number="3.4.11.18"
                     /inference="COORDINATES: similar to AA
                     sequence:RefSeq:WP_010995193.1"
                     /note="Derived by automated computational analysis using
                     gene prediction method: Protein Homology."
                     /codon_start=1
                     /transl_table=11
                     /product="type I methionyl aminopeptidase"
                     /protein_id="PRJNA477356:DP115_00550"
                     /translation="MNILDNLFTQPVTQRQSRGISVKSQREIEIMRQAASIVATVLKE
                     ISQIVQPGMTTGDLDAYAEKRIREMDAAPSFKGYHGFPGSICASINHEAVHGIPSCKR
                     MIRSGDVLKVDTAACYQNFHGDSCITIAVGKVPPKTEKFIQVAEEALYKGIEQVKAGA
                     YLMDIAGAVQDYVEAHGLSVLENYTGHGIGRNMHEEPSVFNFRTREMPNVKLRAGMTL
                     TIEPIVTAGSKVTRTLSDRWTVVTLDKSLAAQFEHTLLVTDNGYEILTDRTKV"
     gene            19132..19332
                     /locus_tag="DP115_00555"
     CDS             19132..19332
                     /locus_tag="DP115_00555"
                     /inference="COORDINATES: similar to AA
                     sequence:RefSeq:WP_010873917.1"
                     /note="Derived by automated computational analysis using
                     gene prediction method: Protein Homology."
                     /codon_start=1
                     /transl_table=11
                     /product="CopG family transcriptional regulator"
                     /protein_id="PRJNA477356:DP115_00555"
                     /translation="MNFEMGGKTLLSGVTTYISPELKAELEAWAQEEERSISWLLAKL
                     IENKLQERRQKVSQALIAGNQD"
     gene            19440..19910
                     /locus_tag="DP115_00560"
     CDS             19440..19910
                     /locus_tag="DP115_00560"
                     /inference="COORDINATES: similar to AA
                     sequence:RefSeq:WP_006514086.1"
                     /note="Derived by automated computational analysis using
                     gene prediction method: Protein Homology."
                     /codon_start=1
                     /transl_table=11
                     /product="carboxymuconolactone decarboxylase family
                     protein"
                     /protein_id="PRJNA477356:DP115_00560"
                     /translation="MTVQRIDLKTVEPAAYKAMFELEKYLAASRLSKTLVELIKIRAS
                     QINGCAFCIDMHTKDARHHGESEQRIYALNAWHETQFFTPEERAVLALTEAVTMITKN
                     HVPNDVYEEVSHYFDANQIAQILMAIVAINGWNRIAIATQMIPGSYQIQIQKSA"
     gene            19921..20334
                     /locus_tag="DP115_00565"
     CDS             19921..20334
                     /locus_tag="DP115_00565"
                     /inference="COORDINATES: similar to AA
                     sequence:RefSeq:WP_016876133.1"
                     /note="Derived by automated computational analysis using
                     gene prediction method: Protein Homology."
                     /codon_start=1
                     /transl_table=11
                     /product="hypothetical protein"
                     /protein_id="PRJNA477356:DP115_00565"
                     /translation="MTRQIAWYGTAAVIVHTIVNILHALAHVSIPVPVTPSQAVFIVT
                     VILTVPLVAMVLLWTPLSRMGVVLLLVSMLGSLIFGVYNHFIAISPDHISQIPPGNWQ
                     LLFQVTAVLLFLTELLGCGVGVWAIQKLRDEERIA"
     gene            20331..21251
                     /locus_tag="DP115_00570"
     CDS             20331..21251
                     /locus_tag="DP115_00570"
                     /inference="COORDINATES: similar to AA
                     sequence:RefSeq:WP_016876132.1"
                     /note="Derived by automated computational analysis using
                     gene prediction method: Protein Homology."
                     /codon_start=1
                     /transl_table=11
                     /product="RNA polymerase sigma-70 factor"
                     /protein_id="PRJNA477356:DP115_00570"
                     /translation="MNRLEEFNQHRPFLFSIAYRMLGSVVDAEDMVQETFLRWQQVAE
                     DTVQSAKAYLSSIITRLCIDHLRSARVQREQYVGPWLPEPILTEQMPDPAKTVELVDT
                     LSTAFLVLLETLSPLERAVFLLREVFDYDYEEIGQIVDKSPTNCRQIVRRAKQHLTSR
                     RPRFEVSLHSREQMTEKFLQACNVGDLQGLIGLLAEDITLWSDGGGQVTAALKPLHGS
                     VKVAKFLLAIRSKKLANYVSRIAKVNDQPGIINYIGVRVGATLQYHLHSVMTFDFKDE
                     RIQSVFIVVNPDKLKQLADSNIKCQLAQPH"
     gene            complement(21506..21619)
                     /locus_tag="DP115_00575"
     CDS             complement(21506..21619)
                     /locus_tag="DP115_00575"
                     /inference="COORDINATES: protein motif:HMM:PF10782.7"
                     /note="Derived by automated computational analysis using
                     gene prediction method: Protein Homology."
                     /codon_start=1
                     /transl_table=11
                     /product="hypothetical protein"
                     /protein_id="PRJNA477356:DP115_00575"
                     /translation="MQSLQRVLCHQCDMRKRKRTPRGRTRTQSFGTRFPRI"
     gene            22035..22397
                     /gene="rplS"
                     /locus_tag="DP115_00580"
     CDS             22035..22397
                     /gene="rplS"
                     /locus_tag="DP115_00580"
                     /inference="COORDINATES: similar to AA
                     sequence:RefSeq:WP_017653816.1"
                     /note="Derived by automated computational analysis using
                     gene prediction method: Protein Homology."
                     /codon_start=1
                     /transl_table=11
                     /product="50S ribosomal protein L19"
                     /protein_id="PRJNA477356:DP115_00580"
                     /translation="MNTQEIIRSIEAEQLKSNLPEIFVGDTVKVGVKIKEGDKYRIQP
                     YEGVVIGKRNGGINQTITVRRVFQGVGVERVFLVHSPRIDNIKVLRRGKVRRAKLYYL
                     RKRVGKATRIKQRFDRAL"
     gene            22545..22617
                     /locus_tag="DP115_00585"
     tRNA            22545..22617
                     /locus_tag="DP115_00585"
                     /product="tRNA-Trp"
                     /inference="COORDINATES: profile:tRNAscan-SE:1.23"
                     /anticodon=(pos:22578..22580,aa:Trp,seq:cca)
     gene            22811..23035
                     /locus_tag="DP115_00590"
     CDS             22811..23035
                     /locus_tag="DP115_00590"
                     /inference="COORDINATES: similar to AA
                     sequence:RefSeq:WP_016860087.1"
                     /note="Derived by automated computational analysis using
                     gene prediction method: Protein Homology."
                     /codon_start=1
                     /transl_table=11
                     /product="preprotein translocase subunit SecE"
                     /protein_id="PRJNA477356:DP115_00590"
                     /translation="MTKKNEAEITESSNGSGVTNFVNGIKEEFDKVVWPSRKQLVSES
                     AAVLLMVTLSASLIFLVDRLFTWAAQQVFG"
     gene            23032..23673
                     /locus_tag="DP115_00595"
     CDS             23032..23673
                     /locus_tag="DP115_00595"
                     /inference="COORDINATES: similar to AA
                     sequence:RefSeq:WP_015139061.1"
                     /note="Derived by automated computational analysis using
                     gene prediction method: Protein Homology."
                     /codon_start=1
                     /transl_table=11
                     /product="transcription termination/antitermination
                     protein NusG"
                     /protein_id="PRJNA477356:DP115_00595"
                     /translation="MSFATDGDYNATLQSEDAADTASEASHEARWYAVQVASGCEKRV
                     KTNLEQRIQTFDLSEKILQVEIPHTPAVKIRKDGSRQHTEEKVFPGYVLVRMMMDDDS
                     WQVVRNTTHVINFVGAEQKRGTGKGRGHVKPMPLGHTEVERIFKQTSEQEPVVKIDMA
                     TGDKIVVLSGPFKDFEGEVIEVSPERSKLKALLSIFGRETPVELEFNQVQKQS"
     gene            23680..24105
                     /gene="rplK"
                     /locus_tag="DP115_00600"
     CDS             23680..24105
                     /gene="rplK"
                     /locus_tag="DP115_00600"
                     /inference="COORDINATES: similar to AA
                     sequence:RefSeq:WP_009457687.1"
                     /note="Derived by automated computational analysis using
                     gene prediction method: Protein Homology."
                     /codon_start=1
                     /transl_table=11
                     /product="50S ribosomal protein L11"
                     /protein_id="PRJNA477356:DP115_00600"
                     /translation="MAKKIVAVIKLALNAGKANPAPPVGPALGQHGVNIMMFCKEYNA
                     KTSDQVGTVIPVEISVFEDRSFTFVLKTPPASVLITKAAKIDKGSSEPNKRKVGSITR
                     EQLRQIAQTKLPDLNANDVEAAMNIIEGTAKNMGVTVTG"
     gene            24202..24918
                     /locus_tag="DP115_00605"
     CDS             24202..24918
                     /locus_tag="DP115_00605"
                     /inference="COORDINATES: similar to AA
                     sequence:RefSeq:WP_016875458.1"
                     /note="Derived by automated computational analysis using
                     gene prediction method: Protein Homology."
                     /codon_start=1
                     /transl_table=11
                     /product="50S ribosomal protein L1"
                     /protein_id="PRJNA477356:DP115_00605"
                     /translation="MAKKLSRRMQALLGKVEERDYTPIEALSLLKETATAKFPEAAEA
                     HIRLGIDPKYTDQQLRTTVVLPKGTGQTVRVAVIARGEKVTEATNAGADVVGSEELID
                     EIQKGRMDFDKLIATPDIMPQVAKLGKLLGPRGLMPSPKGGTVTFDLGGAIAEFKAGK
                     LEFRADRTGIVHVMFGKVSFSPEDLLVNLKALQETIDRNRPSGAKGRYWRTVYVSATM
                     GPSISVDINALRDLKLTEAA"
     gene            25258..25851
                     /locus_tag="DP115_00610"
     CDS             25258..25851
                     /locus_tag="DP115_00610"
                     /inference="COORDINATES: similar to AA
                     sequence:RefSeq:WP_016950742.1"
                     /note="Derived by automated computational analysis using
                     gene prediction method: Protein Homology."
                     /codon_start=1
                     /transl_table=11
                     /product="50S ribosomal protein L10"
                     /protein_id="PRJNA477356:DP115_00610"
                     /translation="MPRTIEDKKAIVTELKETLSQSQLALVIDYQGLTVAEITDLRRR
                     LRPSGTVCKVTKNTLMGIAIKDDEKWQVLSELLKGSSAFLLVKDDFSAAIKAYQDFQK
                     ASKKTEIRGGVMEGRLLQEPDVKALGDLPSKEQLMAQIAGAINALATKIAVGINEVPG
                     SLARALQAVADQEKGGESESASDADHEKGGESEESAS"
     gene            25915..26307
                     /locus_tag="DP115_00615"
     CDS             25915..26307
                     /locus_tag="DP115_00615"
                     /inference="COORDINATES: similar to AA
                     sequence:RefSeq:WP_016875460.1"
                     /note="Derived by automated computational analysis using
                     gene prediction method: Protein Homology."
                     /codon_start=1
                     /transl_table=11
                     /product="50S ribosomal protein L7/L12"
                     /protein_id="PRJNA477356:DP115_00615"
                     /translation="MSTATDEILEKLKTLSLLEASELVKQIEEAFGVSAAAPVGGFMA
                     APGGGAPAAAEPVEEQTEFNVILESVPADKKIAVLKIVRELTGLGLKEAKDLVESAPK
                     PVKEAIAKEAAEQAKKQLEDAGGKATVK"
     gene            26545..27726
                     /locus_tag="DP115_00620"
     CDS             26545..27726
                     /locus_tag="DP115_00620"
                     /inference="COORDINATES: similar to AA
                     sequence:RefSeq:WP_017744944.1"
                     /note="Derived by automated computational analysis using
                     gene prediction method: Protein Homology."
                     /codon_start=1
                     /transl_table=11
                     /product="ABC transporter permease"
                     /protein_id="PRJNA477356:DP115_00620"
                     /translation="MSLSPLDLLNITFRSLGKNPLRSALTALGVFMGVAAVSATLQVG
                     NISRAVIGQQLAKRGAPQASIYPEWDSGGRTTPLKLEDMEFLQKRLVGLRAISAFNWA
                     GSLPTIFQDKELTPPMSPVSQGFLLTSGKALVSGRFFSAEDFASYRPVVVIDKLLAEQ
                     LFGGQKPLGQMIYAGDRPYVVVGVVATSLDENAPPSGQLYVPMSVYNALTGSRDIGSI
                     QMRPYKLQDVENLSNQAEELLKQRFPSQKFKSWNNVSDILEQQKTLEMASQGLAVVGV
                     IALLVGGVGIANIMIASVAERTAEIGLRRAIGATQQEIMLQFILEATLLSLIGGTVGL
                     GVVHGLTIVVTNTFNLPYEFDGSIARLALGSALVVGVGASLTPALRASQIDPVKALRS
                     E"
     gene            28410..28724
                     /locus_tag="DP115_00625"
     CDS             28410..28724
                     /locus_tag="DP115_00625"
                     /inference="COORDINATES: similar to AA
                     sequence:RefSeq:WP_017321722.1"
                     /note="Derived by automated computational analysis using
                     gene prediction method: Protein Homology."
                     /codon_start=1
                     /transl_table=11
                     /product="hypothetical protein"
                     /protein_id="PRJNA477356:DP115_00625"
                     /translation="MKHYHNEWIEEWCQENGWTDLFEERRNNYWAFPPGAVMPEPIPT
                     HTLRLIKTQKGLTSQEKFWSISALFGTIVAVVSTYLLKCPIPLVLAFAFDAVTAAQLE
                     VE"
     gene            29315..32341
                     /locus_tag="DP115_00630"
     CDS             29315..32341
                     /locus_tag="DP115_00630"
                     /inference="COORDINATES: ab initio prediction:GeneMarkS+"
                     /note="Derived by automated computational analysis using
                     gene prediction method: GeneMarkS+."
                     /codon_start=1
                     /transl_table=11
                     /product="hypothetical protein"
                     /protein_id="PRJNA477356:DP115_00630"
                     /translation="MDLLSESALDNLQASQSTFNFGTPQDIISGANFQGSGSSIFTVN
                     SIADVVDDGDGVTTLREAINFANALIGEDSIVFDYSVFASAQTITLSLGQLSITDSLK
                     INGLVDPLTGTDLLTISGNNASRVFEIGTGATVNLSGLIIADGKVMDDNGAGIKNSGT
                     LTLDNSIVRNNTATTLNSNNASGGGIYNIGILTVNNSTFSGNSANGSSTIINSLTFNN
                     SGFGGGIYNTGTLTVSDSILSSNSVSGPNSGRGGGIYNTGIVTVSNSTLSDNSASGTT
                     FTSANGFGGGIYNTGIVTVSDSTLSSNSVRGDWTRGGGIYNDNGTFQVNNSTLTGNLA
                     DGANGSNGGGMYNDSGSLTVNNSTLTDNLASGGYLVGIGGGIANSSGTVMVNNSTLTG
                     NRARGRGAEGGGINNDSGTFQVNNSTLTGNSAGNGGRFGIGGGINNAGTLTVSNSTIS
                     NNLTTTSFFNLGGGGGIHNTGTLEVRDSAITDNSAVQSGGGINNRGGTVTVNNSNLSG
                     NSVSGGSFSPGGGGISNNGGTLEVRNSAISGNSVTGDSTGSGGGIYNTGTLQVSDTTL
                     SSNSVSGRNASGGGISNDNGTLQVNNSTLSGNSVNGSLTTDNNAYGCGIYNTGIATVN
                     NSTLNDNKANSNNPSRGGGIYNESGTLEVNYSTISANKATSNSANPSGGGIYNESGTV
                     MVKYSSLNDNFTQGFRDSGAGGGIYNSSGILEVIHSNITGNSASDGGGIFNGGTVKVS
                     NSSISGNPSIQRTFFFRGGGISNTGTLEVSDSSISDNLVGRSFIPTYGGGIFNSGTLR
                     VTNSTISGNLPSGSFLSGGGIYNSDGTVEVSNSAISSNSASQDGGGIYNAGGSNKSTV
                     TVTNSAIDNNSATNNGGGIANFSGTIEVSNSTLRGNMVENNGGGIYNNASLTLVFSTS
                     TLNQAANGGGVFNNTSGTARVGNTIIAANLVSSGGVNPDVAGNFISDGYNLIGDSTGS
                     SGFGATGDIIDTTINLIASGVNSDEADIEALEFSIA"
     gene            32357..32617
                     /locus_tag="DP115_00635"
     CDS             32357..32617
                     /locus_tag="DP115_00635"
                     /inference="COORDINATES: ab initio prediction:GeneMarkS+"
                     /note="Derived by automated computational analysis using
                     gene prediction method: GeneMarkS+."
                     /codon_start=1
                     /transl_table=11
                     /product="hypothetical protein"
                     /protein_id="PRJNA477356:DP115_00635"
                     /translation="MVSPALREGLPRAGSGEPSGLLLRIDPKLALLKKEGTKPLFKGL
                     GNLTKLNTINSNCIGDSEVPVVSPQRLTALSHLLAVGCELSI"
     gene            complement(32606..38389)
                     /locus_tag="DP115_00640"
     CDS             complement(32606..38389)
                     /locus_tag="DP115_00640"
                     /inference="COORDINATES: similar to AA
                     sequence:RefSeq:WP_016872394.1"
                     /note="Derived by automated computational analysis using
                     gene prediction method: Protein Homology."
                     /codon_start=1
                     /transl_table=11
                     /product="hybrid sensor histidine kinase/response
                     regulator"
                     /protein_id="PRJNA477356:DP115_00640"
                     /translation="MSTEQLTKESDNLDLKQLLKTLVAVKKGDFSARMPIDQTGMAGK
                     IADTLNDIIEQNERLTTELQRISHVVGKDGKISERASLGNVRGSWSVCVDSVNTLVTD
                     LVQPTEETARVIRAVANGDLSQAIAPEIEGRPLKGEFLQTAQMVNTMVGQLNSFASEV
                     TRVAREVGTEGKLGVKAEVPGVAGTWKDLTDSVNLMAGNLTAQVRNIADVTTAVANGD
                     LSKKITVDVKGEILELKNTINTMVDQLNSFASEVTRVAREVGTEGKLGVQAEVRGVAG
                     IWKDLTDNVNLMAGSLTAQVRNIAEVTTAIANGDLSKKITVDVKGEILELKNTINIMV
                     DQLSSFAGEVTRVAREVGAEGKLGVQAEVRGVAGTWKDLTDSVNFMAGSLTAQVRNIA
                     EVTTAVATGDLSKKITVDVKGEILELKNTINTMVDQLSSFASEVTRVAREVGTEGKLG
                     VQADVKGGAGTWKDLTDSVNFMAGSLTAQVRNIAEVTTAIANGDLSKKITVQVKGEIL
                     ELKNTINIMVDQLNSFASEVTRVATEVGSEGKLGVQADVRGVAGTWKDLTDSVNFMAG
                     SLTAQVRNIAEVTTAVATGDLSKKITVQVKGEILELKNTVNTMVDQLNSFASEVTRVA
                     REVGTEGKLGVQAEVRGVAGTWKDLTDSVNSMAGSLTAQVRNIAEVTTAVATGDLSKK
                     ITVDVKGEILELKNTINTMVDQLNSFASEVTRVAREVGTEGKLGVQAYVRGVGGTWKD
                     LTDNFNLMAGNLTAQVRNIAEVTKAVANGDLSKKITVDVRGEILELKNTINTMVDQLS
                     SFASEVTRVAREVGTEGKLGGQAQVVGVAGTWKDLTDNVNSMAGNLTAQVRGIAKVVT
                     AVANGNLKQKLTLDAKGEIETLAETINEMIGTLATFANQVTTVAREVGIEGKLGGQAK
                     VPGAAGTWKDLTDNVNELAATLTTQLRAIAEVATAVTKGDLTRSISVEAQGEVAMLKD
                     YINQMIANLRETTQKNTEQDWLKTNLTKFTRMLQGQRDLETVSKLILSELAPLVGASQ
                     GVFFIMDITVDIKYLKLLSSYAYRERKHLANRFQLGEGLVGQCALEKERILLTEVPHD
                     YIKISSGLGEATPLNVVVLPVLFEGQVTAVIELASFRRFNEIHLSFFDQLTESIAIVL
                     NTIAASMRTEELLKQSQSLAQELQSQQSELRETNNRLEQQAKSLQSSEDLLRKQQEEL
                     QATNAELEERSELLALQNKEVERKNNEIEQASLDLKEQAEQLALSSKYKSEFLANMSH
                     ELRTPLNSLLILAKLLTDNVDKNLTAKQVEYSRTIYSSGNDLLTLINDILDLAKIESG
                     TMSIDIEQMLLAELQENVERTFRQIAIDKGLNFTIKFAPELPRSIYTDAKRLQQVLKN
                     LLANAFKFTDRGEVGLQVFVTTQGWSHDQESLNRAQTVIAFAVSDTGIGIAVDKQKII
                     FEAFQQADGTTSRRYGGTGLGLSVSREITRLLGGEIKLHSRLGEGSTFTLYLPQEAEQ
                     INSKLELSPLLPPSQPTPRFANTLSFPHSLTPLTDDRGNIEQGERILLIIEDDINFAR
                     ILLDMARQQEFKVIVAHNGSGGLALAQQFQPSAIILDIRLPGMDGWTVLDRLKHDPST
                     RHIPVHIMTVEEGRQRGLQLGAIAYMQKPISTEVLSEALSNIKGFVERPVKNLLIVED
                     DDNQRHSIMELIGNTDVAMTGVKTAGEALEAIQNQYYDCVVLDLGLPDMSGFELITRI
                     KQHPNGQALPIIVYTARELSRAEDTQLRRLAETIIIKDVRSPERLLDETALFLHRVQA
                     NLPAPKRQILEQLHSNDPVLAGKKVLIVDDDMRNIFALTSMLERYQMQILYAENGRDG
                     IEVLQNTPDIDVILMDIMMPQMDGYETTRLIRQNNQFKSLPIIALTAKAMQGDREKCI
                     EAGASDYITKPVDIEQLLSLLRVWLYR"
     gene            38730..40064
                     /locus_tag="DP115_00645"
     CDS             38730..40064
                     /locus_tag="DP115_00645"
                     /inference="COORDINATES: similar to AA
                     sequence:RefSeq:WP_012408578.1"
                     /note="Derived by automated computational analysis using
                     gene prediction method: Protein Homology."
                     /codon_start=1
                     /transl_table=11
                     /product="serine/threonine protein kinase"
                     /protein_id="PRJNA477356:DP115_00645"
                     /translation="MTNKLLNNRYQIIQVLGAGGFGETFLAEDIHMPSRRRCVIKQLK
                     PIHNNPQIYQLVQQRFQREAAILEQLGGSSDQIPALYAYFQLDELFYLVQEYIEGDTL
                     TTKLRQQGVFGENTVRELLVTLLPVLEYIHSKGIVHRDIKPDNIILRSSDQKPVLIDF
                     GAVRETMGTVINSQGSLTSSIIIGTLGYMPSEQAMGRPVYVSDLYSLGMTIIYLLTGK
                     YPQELETDPHTGEIVWRSYALNISSTIASVIDKAIAYHPRDRFASAREMLQACAGIAN
                     TILPTQPPSTQPSVRTPSPEAVVSTPSRERNPAHNNIVIGSAIATGLIGISVIIGLVL
                     TKSSQPFPQQPVVKQTPNDSSWLSQRTVTDADLEGKSGFELDVMRNSIFARHGRRFDT
                     TGLQQYFDKQPWYRPLYSPKDFPTSLLSSTEQWNVEYIAEYQDRYNRRYFQK"
     gene            complement(40170..40574)
                     /locus_tag="DP115_00650"
     CDS             complement(40170..40574)
                     /locus_tag="DP115_00650"
                     /inference="COORDINATES: similar to AA
                     sequence:RefSeq:WP_017721739.1"
                     /note="Derived by automated computational analysis using
                     gene prediction method: Protein Homology."
                     /codon_start=1
                     /transl_table=11
                     /product="FHA domain-containing protein"
                     /protein_id="PRJNA477356:DP115_00650"
                     /translation="MTGGFGYDPIPGLAQLNPETTYLFIFNGPKANESFSLNRLRSLI
                     GRSHLPHITVDIDLSTYELTIPGTISRYHAVIQWANNKLQIIDLHSRNGTFVNGQQLI
                     PQSANQPSVPVVLTVGSQIRLGNLELAIIVTQ"
     gene            complement(40574..41794)
                     /locus_tag="DP115_00655"
     CDS             complement(40574..41794)
                     /locus_tag="DP115_00655"
                     /inference="COORDINATES: protein motif:HMM:PF00092.26"
                     /note="Derived by automated computational analysis using
                     gene prediction method: Protein Homology."
                     /codon_start=1
                     /transl_table=11
                     /product="hypothetical protein"
                     /protein_id="PRJNA477356:DP115_00655"
                     /translation="MFNLQLAWDRPAKISSQLSEHILRVRIVAEENRTQTLPLQLAVA
                     MDTSASMQGEKWERAKAACQQLVAQLRSGDRLSLAGFADWVTPVEHNFHNNQLDNLQA
                     VLDTLVPEGVTRTDLALSWIRSALVRSGGARVGILITDGHPTTDQGEILEDLYPLIEQ
                     AQTMAVDGITLSTVGLGDAAHFNTAFLVSLSDRGRGTFMYADNPTLLATQLQERLQAV
                     QMVAVENVILKLDLASGVTLKSCCQFRPHYLPLGETASPGILIHNLRADTSTDVLLAL
                     EVSALNATQLSGTYTIAQIQLQTLDFGTVTTQAALQFTPSYREAQQINLEVDRDRLCW
                     DINRFTTELADVDDPLQTVELLSHIQAAALKSGQITIAAEVTQQLDNLYKTGKLSAHQ
                     ATGLLRASRELGDL"
     gene            complement(41798..43795)
                     /locus_tag="DP115_00660"
     CDS             complement(41798..43795)
                     /locus_tag="DP115_00660"
                     /inference="COORDINATES: similar to AA
                     sequence:RefSeq:WP_017721742.1"
                     /note="Derived by automated computational analysis using
                     gene prediction method: Protein Homology."
                     /codon_start=1
                     /transl_table=11
                     /product="ATP-dependent Clp protease ATP-binding subunit"
                     /protein_id="PRJNA477356:DP115_00660"
                     /translation="MFPISARWIQEFEKHLYRRQHQILYSNIHDQFLWQGSYQGMGEF
                     LNAYFLNMGFDLIVRYDPVDGLTFPQSEMRQLFDDLARVRLAQSNKERLGQSSTPIAP
                     AADPMLPPSRANPASVVQRLTSTYLSPDAAFAHLRAVISQPKTSVVAIVDLGDMLTAD
                     PERYLVDERHLLMLLKKCTLEGEVIREGHLTGYRNTLILLASDLRRVPAWFYTNNPFV
                     ALVQVTRPNKDERLQFILRFGQQGFYGGDQINVQRSNQEQLCDLERAAEEFAALTEGF
                     GTMDLEAIRHTSWRERIPLSPKTVLRLVDFYKFGQRDEPFEKISADKIAYAKEEISQS
                     VIGQPRAVEAVTTLLTSAKVGISLSNVSGRNSKPKGIFFFVGPTGVGKTELAKSLTRL
                     IFGDEQAFARFDMSEYKEEHAAEKLAGAPPGFVGYEQGGILTNRVLERPYSILLFDEI
                     EKAHPKVMDKFLQILEDGRLTDGKGQTAYFNQTVIIFTSNLGASDLTDPQTGAIIRNG
                     IMTEVHRQGVGSFTYPQVDAHFRSEVHWHFTSRIGRAELLNRLGDSIVVFDLLRPEFV
                     WKIGEKFLRQLAESAWDKYRLLLLFHTSVLEVLSVSMQNTDNLLFGGRRIKTLLETLV
                     ERPLNRWIFENYPDFKTLAEKQFIISLENNGVLLVTESLSR"
     gene            43996..44070
                     /locus_tag="DP115_00665"
                     /pseudo
     CDS             43996..44070
                     /locus_tag="DP115_00665"
                     /inference="COORDINATES: similar to AA
                     sequence:RefSeq:WP_016948906.1"
                     /note="incomplete; partial in the middle of a contig;
                     missing stop; Derived by automated computational analysis
                     using gene prediction method: Protein Homology."
                     /pseudo
                     /codon_start=1
                     /transl_table=11
                     /product="transposase"
     gene            44107..44283
                     /locus_tag="DP115_00670"
     CDS             44107..44283
                     /locus_tag="DP115_00670"
                     /inference="COORDINATES: protein motif:HMM:PF13358.4"
                     /note="Derived by automated computational analysis using
                     gene prediction method: Protein Homology."
                     /codon_start=1
                     /transl_table=11
                     /product="hypothetical protein"
                     /protein_id="PRJNA477356:DP115_00670"
                     /translation="MWSGAIVVMDNLRVHHAERVRVAIESVGAKVKSLPPLSPDLSRK
                     AEGRRQEAEGNTGS"
     gene            44573..46417
                     /locus_tag="DP115_00675"
     CDS             44573..46417
                     /locus_tag="DP115_00675"
                     /inference="COORDINATES: protein motif:HMM:PF00305.17"
                     /note="Derived by automated computational analysis using
                     gene prediction method: Protein Homology."
                     /codon_start=1
                     /transl_table=11
                     /product="hypothetical protein"
                     /protein_id="PRJNA477356:DP115_00675"
                     /translation="MRSPARQQRRQQLIQQYVLSRRTMLALIGLACAPALEMCLGNKS
                     YATAPDLPANQDIPTLPQKNNSAIQLERQEQLSAVRLQYQLAFRLPNAVRVATLPLQE
                     VFDQAYKNNREILSQKIAANQQAFQQSPKPFVTLEDYAAVFKVLPLPDIAKTFKSNDT
                     FAKQRLSGPNPMELTNVLSLNYNLFEKLGITDEIFQTVLLSQTGKADESETLNSATQE
                     GRLFVTDYARLDSTHVTLKSNRFLTAPIALYYADRSRSHSRLIPIAIQLGQVPKESLL
                     CTPMDGVDWTLAKLIAQMADFNVHELVRHLGQTHLALEPIALATVRELAARHPVNVLL
                     KPHFEFTMAINALADQVLINPGGYVDIIFGSTIESSLNLTTLGISEFFNNFSNFALPN
                     NLRQRGVDERSVLRDFPYRDDGLLVWDALLDYVSQYVGIYYRSNQDVIEDFELQNWLQ
                     VLRKSVSDGGFGIVSLPPRLTNRDQLINLLTQIIFTAGPQHSAIAWIQYQYMSFIPNM
                     PGAIYQPIPTVKGTMQDESSLTHFLSGIEQTFAQVNVIASISNKVDIKAFTDFGVNSF
                     QDPRAINVLKSLQDRLEVVEKQISQRNQRREEYYPGFLPSRMANSTSA"
     gene            complement(46583..48403)
                     /locus_tag="DP115_00680"
     CDS             complement(46583..48403)
                     /locus_tag="DP115_00680"
                     /inference="COORDINATES: protein
                     motif:HMM:PF00069.23,HMM:PF03781.14"
                     /note="Derived by automated computational analysis using
                     gene prediction method: Protein Homology."
                     /codon_start=1
                     /transl_table=11
                     /product="serine/threonine protein kinase"
                     /protein_id="PRJNA477356:DP115_00680"
                     /translation="MNPNQFWRMFEDEWFTPKYRLKKLLGAGSFGAVFLADDVVADRV
                     MREVAIKIFSDESGLQERQIAELQTAISLKHPNLLEGFSPEQGWLKGIECLGLVMELA
                     QDSLGRRLQRGSLPLAEVKTMVKNLASALDYLHGRSIVHRDLKPANIMQVGGLWKLTD
                     FGISRLLENRNGSETLPSHQVGTIAYAPPESYTGKISLTWDLWSLGMVIAETLTGKHP
                     FAGNTIEQMMQRVRIEDFNFASELPAPFTVIVQGCLVKDYTKRWTAAQVLAALDPTSD
                     LGRVTVLLPLSPSFRKVLPAGAEAQGYVSIPNSGIRIEVEDQPNIRLTEDISADKQGK
                     HKSQPMLPKGAAQGAIALPNRRVNYQERLPGGAILDMIAIPAGSFLMGSATEDIEQVL
                     RLESWFKRSDIEKWLRPEMPQHRVSVPAFCMSKTPITQEQWQAVCTNNPSQFSSPLRP
                     VENVSWRDALEFCDRLSQLTGKPYCLPTEAEWEYACRAGTQTLYSFSNRKQLLPSYAW
                     YTWNARNKTQQVGQKKPNAWGLFDLHGLVWEWCEDTWHESYSGAPMDGSAWSEAGHPT
                     KHVVRGGSWYSLADDCRCAHRFCFDANFRYSSIGFRVVTS"
     gene            complement(48460..48681)
                     /locus_tag="DP115_00685"
     CDS             complement(48460..48681)
                     /locus_tag="DP115_00685"
                     /inference="COORDINATES: ab initio prediction:GeneMarkS+"
                     /note="Derived by automated computational analysis using
                     gene prediction method: GeneMarkS+."
                     /codon_start=1
                     /transl_table=11
                     /product="hypothetical protein"
                     /protein_id="PRJNA477356:DP115_00685"
                     /translation="MSLREEWYAARVQRQQEVRERQQQVAAFLQDTRLQQQQVWLEQQ
                     QQRTAYVAALQDYVWGTTPTPETGSAHSS"
     gene            complement(48794..50077)
                     /locus_tag="DP115_00690"
     CDS             complement(48794..50077)
                     /locus_tag="DP115_00690"
                     /inference="COORDINATES: ab initio prediction:GeneMarkS+"
                     /note="Derived by automated computational analysis using
                     gene prediction method: GeneMarkS+."
                     /codon_start=1
                     /transl_table=11
                     /product="hypothetical protein"
                     /protein_id="PRJNA477356:DP115_00690"
                     /translation="MSGSPKFSEAEIAEWKQKILEAERQRRSEAEARRRQEAEEQERQ
                     RQLEMSRYQTHVRVNVLLSDLHWQWANFYVQEAVALEYRCQNQLEAIASAESPEKLLA
                     ISEELVRIELAMQEASKRKRWDEAEKKRRADIERQQFELEELQRRVAQIPEAEALKFD
                     AAGRQLLQSVLQNVQEAIAVGNPVAVRRPLAEATALVQKHVRQIVQGQADSRQLQAQA
                     NQQLAELQVILAGLKADPVVMRWQRQAVTELENQTNAAKLAIADGQFKQVIFSLSESQ
                     QRSQIIIDTANTAQIQAEQRDYIADSIAQTLQEMGFSITFHQPEHPEHPASAMILGAT
                     TQAGKGISVSVPIAGQVFYDVDGYVKHSVATVDGNTAAICDEAEQVLTQMHTALEDNF
                     GVRMGEVLWQGKDTNRVLRQADQLPSSQQTRSRSV"
     gene            complement(50121..51947)
                     /locus_tag="DP115_00695"
     CDS             complement(50121..51947)
                     /locus_tag="DP115_00695"
                     /inference="COORDINATES: similar to AA
                     sequence:RefSeq:WP_009768735.1"
                     /note="Derived by automated computational analysis using
                     gene prediction method: Protein Homology."
                     /codon_start=1
                     /transl_table=11
                     /product="AAA family ATPase"
                     /protein_id="PRJNA477356:DP115_00695"
                     /translation="MSRLLREFEQLLILAKTLEKKAQRQVLIANATNFPKSEEPSVKA
                     MGRPKSAGQKPQSQADNHTLQPKSTIQSLEAVGGLSEVLAELRDLVALPLKRPDLLDK
                     LGLEPTRGVLLIGPPGTGKTLTARALAGELGVNYIAIAGPEVVGKYYGEAEARLRQIF
                     QKAMGSAPCLIFIDEIDSLAPDRASVEGEVEKRVVAQLLSLMDGFAQLNGVMVLAATN
                     CPGRVDPALRRPGRFDREVYFRVPDRNGRLEILKIHTRSMPMDVSVDLEAIADLAIGF
                     VGADLRGLCQKAAYNALHRSTLSLDSPIPTDLGINQQDFLQALKDVKPSVLRPVAIET
                     PSVTWDQIGGLETIKSILQESVEGALLYPELYRLMRAISPRGILLWGPPGTGKTLLAK
                     AVAAQARANFIAVNGAELLSRWVGASEQAVRDLFTRARQAAPCVIFIDEIDTFVPVRG
                     GYDSDSGVSARVVGQLLTEIDGIQSCDNVLIIAATNRPDMLDPALLRAGRLDLQLKVD
                     LPDLTSRLEILQVHNRDRPLAEDVNLAAWAVRTEGWNGAELALLSNQATLQAIRRYRV
                     QGFTNPTVASIIAADFETAYQSLLERRYSPENDVAMLKKQQQ"
     gene            complement(51965..54400)
                     /locus_tag="DP115_00700"
     CDS             complement(51965..54400)
                     /locus_tag="DP115_00700"
                     /inference="COORDINATES: protein motif:HMM:PF13385.4"
                     /note="Derived by automated computational analysis using
                     gene prediction method: Protein Homology."
                     /codon_start=1
                     /transl_table=11
                     /product="hypothetical protein"
                     /protein_id="PRJNA477356:DP115_00700"
                     /translation="MLTIDKLRVGVAGISIGTLRRGNPPIDRMAQQAALSQTTMQETP
                     QNDSFPTAPAFNGVSDKLDMPYAPELNPTSFTVEMWAMVGGGTGYQTIVTSVGGSPLE
                     GRKGYLFCVTPSRQWQFWLGNGEPRAFWRVLTGPKVIPSVWTHLAGAYNQHSRIMTFY
                     VNGQEVGRQIDVQYQPNDRNPMRVGAGATEQLGASPCFFCGKIAEVHIWDRVLSPIEI
                     EALSAQQSIEIQAEPITEIDSPESASVEQDIHGTATQPLLNKDTPTPDSSKQGTGTVP
                     SVTPTPSKPNSEKPITPPVVEQPLALKQPSTVTSMSDPPSVLWQIGRPGQAGIPVPTG
                     AWTQVYNYTISADPDPLNRPIIPSCLVPPSASKIPNSTSQLNIHFVLAEDYTEGYLVL
                     CYDRYGSGEDNIFLDGQLIARTPGADKVQLKQTQIPLGVVFKGLHTLSITVSNSADSA
                     HVIDYLQLQTFKPMLSNLTSQLLPSGNQPRSRGNQPASQNAQQAQGGQGGGLLGGLLS
                     PVTGIVGQVAGGAGNPAELVGGLVGQVAGAAGNPAELVGGLAGQVAGAAGNATGLVGG
                     LVNQVAGAAGNPAELVGGLAGQVAGAAGNPAELVGGLAGQVAGLAGGLPGQSAASSGN
                     HPAGATALSVEVVAQLAGLVNQLSVLIAQLGQMLNQLGIANQSAAVGMLQPQQLAQLS
                     PQQLAQLSPQQLAQVYAAAQQVPGVAPQVASPMAALSPQQLAQLHEAARQILGIVPQV
                     PSPIAGLSPQQLAQVYAAAQQASGITGLSPQQLAQVYAAAAQQARGIASQLPPGMAAL
                     PPELLAQLYRLQG"
     gene            complement(54481..55131)
                     /locus_tag="DP115_00705"
     CDS             complement(54481..55131)
                     /locus_tag="DP115_00705"
                     /inference="COORDINATES: similar to AA
                     sequence:RefSeq:WP_017713364.1"
                     /note="Derived by automated computational analysis using
                     gene prediction method: Protein Homology."
                     /codon_start=1
                     /transl_table=11
                     /product="radical SAM protein"
                     /protein_id="PRJNA477356:DP115_00705"
                     /translation="MNEKILRLFSRQSPVSVLGPGQRAVIWVQGCRFACKNCIVPESW
                     DESAGELVSVTEMAAWVLAQRGIEGMTFSGGEPMLQAKALANLVDLVRAKADLGVVCY
                     TGYRLEQLQQQGTQEQQDLLQRIDLLIDGVYIEQQHTDLLWRGSGNQRLLPMTERYQA
                     LIFAKLAQPERSVGLQFFMETTGEIQFVGIPKEPGFRQEFESRMLSRGIIMNPVKE"
     gene            complement(55211..55483)
                     /locus_tag="DP115_00710"
     CDS             complement(55211..55483)
                     /locus_tag="DP115_00710"
                     /inference="COORDINATES: similar to AA
                     sequence:RefSeq:WP_015167502.1"
                     /note="Derived by automated computational analysis using
                     gene prediction method: Protein Homology."
                     /codon_start=1
                     /transl_table=11
                     /product="hypothetical protein"
                     /protein_id="PRJNA477356:DP115_00710"
                     /translation="MANLNNIPVDRLDSEHYRQMLVRDGERRFSEWHGEFLRHQREFL
                     KDQHNRIRELENLRKSIYVDHKRRSQESRNEFLRYYYKFLAEMRRY"
     gene            complement(55673..55864)
                     /locus_tag="DP115_00715"
     CDS             complement(55673..55864)
                     /locus_tag="DP115_00715"
                     /inference="COORDINATES: ab initio prediction:GeneMarkS+"
                     /note="Derived by automated computational analysis using
                     gene prediction method: GeneMarkS+."
                     /codon_start=1
                     /transl_table=11
                     /product="hypothetical protein"
                     /protein_id="PRJNA477356:DP115_00715"
                     /translation="MILIRTMRQIRTGGMIPSFRACQTLSRLDLSKSDRARCIGASAK
                     MLASEARRQWLLRQWQRDS"
     gene            complement(55869..56783)
                     /gene="gvpN"
                     /locus_tag="DP115_00720"
     CDS             complement(55869..56783)
                     /gene="gvpN"
                     /locus_tag="DP115_00720"
                     /inference="COORDINATES: similar to AA
                     sequence:RefSeq:WP_006635605.1"
                     /note="Derived by automated computational analysis using
                     gene prediction method: Protein Homology."
                     /codon_start=1
                     /transl_table=11
                     /product="gas vesicle protein GvpN"
                     /protein_id="PRJNA477356:DP115_00720"
                     /translation="MTTVLQANSHNFVDTPTINRLTQRALRYLHAGFSVHLRGPAGTG
                     KTTLAIHLANLLERPILLMFGDDEHKSSDLIGNQRGYNRKKVVDNFIHTVVKLEDEFR
                     QTWVDARLTTACREGFTLVYDEFNRSRPEVNNVLLSVLEEKLLVLPSAAQQQEYIRAH
                     PQFRVIFTSNPEEYCGVHETQDALMDRLVTIDIPEPDQLTQEEIVVQKSGLTRADASV
                     IVSLVKKFRERTQQKEKSSGLRACLIVAKVCHSNNVPVVPTSTDFQDVCVDVLLSRSK
                     LSQSEASLILGELFQEIPSAKKLSAKRR"
     gene            complement(56786..57127)
                     /locus_tag="DP115_00725"
     CDS             complement(56786..57127)
                     /locus_tag="DP115_00725"
                     /inference="COORDINATES: ab initio prediction:GeneMarkS+"
                     /note="Derived by automated computational analysis using
                     gene prediction method: GeneMarkS+."
                     /codon_start=1
                     /transl_table=11
                     /product="hypothetical protein"
                     /protein_id="PRJNA477356:DP115_00725"
                     /translation="MQRQQEVRERQQDVLEYRQQIQAEMAALHQYQRTMLSNFRSTLQ
                     ADVAAFLEETRLHQQEVWFEQQQQRAAYVAALQNYVWGTTPIPENGSYATGVSPSQPS
                     TATPTNMIPGS"
     gene            complement(57218..57436)
                     /locus_tag="DP115_00730"
     CDS             complement(57218..57436)
                     /locus_tag="DP115_00730"
                     /inference="COORDINATES: similar to AA
                     sequence:RefSeq:WP_026789190.1"
                     /note="involved in formation of gas vesicle which are
                     protein structures that contain gas involved in buoyancy;
                     part of an operon of other gas vesicle synthesis proteins;
                     Derived by automated computational analysis using gene
                     prediction method: Protein Homology."
                     /codon_start=1
                     /transl_table=11
                     /product="gas vesicle synthesis protein GvpA"
                     /protein_id="PRJNA477356:DP115_00730"
                     /translation="MAVEKVNSSSSLAEVIDRILDKGVVIDVWVRVSLVGIELLAVEA
                     RIVLASVETYLKYAEAVGLTAQAAVPAI"
     gene            58053..58505
                     /locus_tag="DP115_00735"
     CDS             58053..58505
                     /locus_tag="DP115_00735"
                     /inference="COORDINATES: similar to AA
                     sequence:RefSeq:WP_017721722.1"
                     /note="Derived by automated computational analysis using
                     gene prediction method: Protein Homology."
                     /codon_start=1
                     /transl_table=11
                     /product="gas vesicle protein"
                     /protein_id="PRJNA477356:DP115_00735"
                     /translation="MTSTPILPKSSQSNANRTIATSTQGSTLADILERVLDKGIVIAG
                     DISVSVASTELLHIRIRLLISSVDKAREMGINWWENDPYLTSKSQTLIEENRQLQERL
                     QSIEAEMRSLKALATSQIEFGASEQSKNPYSMSKNPSTENNTNPTDET"
     gene            58554..58988
                     /locus_tag="DP115_00740"
     CDS             58554..58988
                     /locus_tag="DP115_00740"
                     /inference="COORDINATES: similar to AA
                     sequence:RefSeq:WP_012408760.1"
                     /note="Derived by automated computational analysis using
                     gene prediction method: Protein Homology."
                     /codon_start=1
                     /transl_table=11
                     /product="gas vesicle protein K"
                     /protein_id="PRJNA477356:DP115_00740"
                     /translation="MVSTSNKLNSKAGLASLLLTVVELLRQLMEAQVIRRMEQHILSE
                     TELDRAAESLQKLEEQVLQLCEIFEIDPADLNVNLGEFGTLLPPPGTYYPGETSNSPS
                     ILELLDRLLNIGIVVHGDVDLGLGNLNLIHAKLRLILTSKPI"
     gene            59013..59747
                     /locus_tag="DP115_00745"
     CDS             59013..59747
                     /locus_tag="DP115_00745"
                     /inference="COORDINATES: similar to AA
                     sequence:RefSeq:WP_011316971.1"
                     /note="Derived by automated computational analysis using
                     gene prediction method: Protein Homology."
                     /codon_start=1
                     /transl_table=11
                     /product="protein gvpF/L"
                     /protein_id="PRJNA477356:DP115_00745"
                     /translation="MNNGLYLYGILPAPISEKVVLEGLDQQPVQSYSVDGFNFLYSEA
                     KKEKYLTSRRNLLCHEKVLEEAMSEGFRTLLPLRFGLVVKTWETVTEQLTRPHKEKLQ
                     ELFQKLEGRREVSVKVFWNSQSEIQGLLESNVSLKKKRDAMEGKALSRSEIIEIGKLI
                     ENGLQLRKQAVIDVFRFELNDLAEEFVENDTMTEEMIYNAAYLIPWESESNFSEKVEA
                     IDQEFGDSLRIRYNNFTAPYTFAQLS"
     gene            59762..60007
                     /locus_tag="DP115_00750"
     CDS             59762..60007
                     /locus_tag="DP115_00750"
                     /inference="COORDINATES: similar to AA
                     sequence:RefSeq:WP_006635600.1"
                     /note="Derived by automated computational analysis using
                     gene prediction method: Protein Homology."
                     /codon_start=1
                     /transl_table=11
                     /product="gas vesicle protein GvpG"
                     /protein_id="PRJNA477356:DP115_00750"
                     /translation="MFLELLTFPISGPLGGIIWLGEQLLERANAELDDEQNLQKQLLA
                     LQLAFDIGEISEEDFEIQEEELLLKIQAMEEAEEESG"
     gene            complement(60058..60405)
                     /locus_tag="DP115_00755"
     CDS             complement(60058..60405)
                     /locus_tag="DP115_00755"
                     /inference="COORDINATES: similar to AA
                     sequence:RefSeq:WP_002786505.1"
                     /note="Derived by automated computational analysis using
                     gene prediction method: Protein Homology."
                     /codon_start=1
                     /transl_table=11
                     /product="gas vesicle protein"
                     /protein_id="PRJNA477356:DP115_00755"
                     /translation="MKSIPPRRTIQPKISTIPRNKSEAAEQLDLYKMVTKRQRIQQEL
                     EFMEQRIQLLRQQLGLLDHQIENTEKTIQNLRQSTPSSSQSATPNTCSPQNTTTPNKS
                     VKSSPFQTFYLEY"
     gene            60614..62149
                     /locus_tag="DP115_00760"
     CDS             60614..62149
                     /locus_tag="DP115_00760"
                     /inference="COORDINATES: protein motif:HMM:PF13385.4"
                     /note="Derived by automated computational analysis using
                     gene prediction method: Protein Homology."
                     /codon_start=1
                     /transl_table=11
                     /product="hypothetical protein"
                     /protein_id="PRJNA477356:DP115_00760"
                     /translation="MKLQETVAGQPKDVDLGYPTSATPYFNGSSDQIDIPYATDINPT
                     SFTVEMWVLFQRSRGYRAILTSVSGSATLGRRGYVFCVNAAQQWQFWLGSGQIGIPWV
                     ILTGSKAQRGIWTHLTGTYDSVSKTMAFYINGLAVGQYTGIPFQPNNRHPLHVGAGAT
                     EAGASSCFFYGSITKVRIWAEALSPVEIQTLAIEGVLGDQTVEQTVEPTSPIPTPVAQ
                     TKQPEVTITSPIPTPVAQTKQPEVPIASPIPTPLAQVKQPEVPAKPLATTPPESSEIK
                     PLSKELEKSLQPVLMFDGQDDYVEIPYSPTLDFPQTQDFAIEVWLKPDLMEETKSKKT
                     FDINVLEKWVGTPFPYAIRYSSKNGRVYASRYDDHKKNPAVSCLQPINDQQFHHVAFV
                     KQSSQLYLYVDGVEVATTNDTTIGTTQNNSPLYLSRGAVGGGRHLFKGQMVEFRIWNR
                     TRSQAEIQADMSRHLVGDEPGLVGYWALNEGSGDTVSDKTKNANHGKITGATWKQVEV
                     PIS"
     gene            62174..62857
                     /locus_tag="DP115_00765"
     CDS             62174..62857
                     /locus_tag="DP115_00765"
                     /inference="COORDINATES: similar to AA
                     sequence:RefSeq:WP_006635599.1"
                     /note="Derived by automated computational analysis using
                     gene prediction method: Protein Homology."
                     /codon_start=1
                     /transl_table=11
                     /product="gas vesicle protein"
                     /protein_id="PRJNA477356:DP115_00765"
                     /translation="MELSNFYTYAFLLTPATVLELPVGIGDMVLLISHAGVSALVEPE
                     VSSESLQNDDERLIQAVLSHDRVVCELFRQTTILPLRFGTSFASKESLLTHLESHAEE
                     YLEKLRQLNGKAEYMLKFIPRTLDEPNITPEAGGRQYFLAKKQRYQTQQDFQIAQTAE
                     WDRAVHLITQIYKSAIVVQPEGEDARIYLLVSRQDEPLLAEQFLAWQKACSRWELQLG
                     LALPPYHFI"
     gene            62946..64787
                     /locus_tag="DP115_00770"
     CDS             62946..64787
                     /locus_tag="DP115_00770"
                     /inference="COORDINATES: similar to AA
                     sequence:RefSeq:WP_006197960.1"
                     /note="Derived by automated computational analysis using
                     gene prediction method: Protein Homology."
                     /codon_start=1
                     /transl_table=11
                     /product="arsenic transporter"
                     /protein_id="PRJNA477356:DP115_00770"
                     /translation="MFSGKGGVGKTTLACGFARRWARLFPNEQILLISTDPAHSLGDV
                     LQIKVQDNALPLPDLPNLSVRALDAKELLLEFKAKYGKFLEVLVERGSFVEGEDLTPV
                     WDLDWPGLDEVMGLLEIQRLLPEKVVDRVVVDMAPSGHTLNLLGIKDFLDIVLNSLEL
                     FQEKHRVITQTFKRSYTADEIDDFLVKMKSELAEGRRLLQNQDISTCLVVAIAEPMSL
                     LETERFLENLQVLEIKSGGLLVNKILADADTDLDRYSEQQELLNKFVKLPGNQPVFLI
                     SQQPSEPLGSAALDNLINQIQKIDTVPIAPPPPIQWPAKVLPDFSDFIAEGRQLILVG
                     GKGGVGKTTVAAAIGWALANRYPDKKIRLISIDPAHSLGDAFGAKLKHEPTQITTNLS
                     GQEIDADIVLEQFRNDYLWELAEMMSGEGSQAGAVKIAYTPEAWRQIVAQALPGIDEM
                     LSLITVMDLLERKQQDLIILDTAPTGHLLRFLEMPSALADWLAWIFKLWMKYQNVLGR
                     VDFMGRLRNLRQQVVQAQKKLKDPHHTEFIGVIQAEAAIIAEQVRLTESLQNMGVPQR
                     YIVHNRYSQNMELDDSLFAQQTIIRLPILPRSVEPLDRIKAAASMLL"
     gene            64923..66758
                     /locus_tag="DP115_00775"
     CDS             64923..66758
                     /locus_tag="DP115_00775"
                     /inference="COORDINATES: similar to AA
                     sequence:RefSeq:WP_009342589.1"
                     /note="Derived by automated computational analysis using
                     gene prediction method: Protein Homology."
                     /codon_start=1
                     /transl_table=11
                     /product="AAA family ATPase"
                     /protein_id="PRJNA477356:DP115_00775"
                     /translation="MNDLFKGFEQLLELAKALEEKIETGELKADMQFRTRPLRSIPRS
                     PRPSYVNNVSTSSFRTPHSSSSSSGGSSSTTPNPVKPNQTTENYSLKDVGGLGEVLKE
                     LKELIAIPLKRPDLLAKIGLEPTRGVLLVGPPGTGKTLTARALTEELGVNHIAIAGPE
                     VIGKHYGEAEQRLREIFEKAAKSTPCLIFIDEIDSLAPDRSKVEGEVEKRLVAQLLSL
                     MDGFATTKGVIVLGATNRPDHLDPALRRPGRFDREVLFRVPDRQGRLEILQILTRAIP
                     LDQTVNLEAIADLAVGFVGADLKAVCQKAAYSALRRQVPSIEAQIPETMTVQQSDFLQ
                     ALQEIKPAVLRSVQVESPNVAWSEIGGLEEIKQTLRESVEGALLHPELYLRTKARSPK
                     GILLWGPPGTGKTMLAKAVASQARANFICINGPELLSKWVGASEQAVRELFAKARLAA
                     PCVIFLDEIDTLAPARGRYNGDSGVSDRVVGQLLTELDGLQTGATILVIAATNRPDTL
                     DPAILRAGRLDLQLLVDLPNLESRLAILLLHNQDRPLQDVSLAYWAAVTEGWNGADLA
                     LLGDRSAVEAIRRYRSGGMSDPAAIRITTDDFNYSYQVLSQQRPA"
     gene            67336..67623
                     /locus_tag="DP115_00780"
     CDS             67336..67623
                     /locus_tag="DP115_00780"
                     /inference="COORDINATES: ab initio prediction:GeneMarkS+"
                     /note="Derived by automated computational analysis using
                     gene prediction method: GeneMarkS+."
                     /codon_start=1
                     /transl_table=11
                     /product="hypothetical protein"
                     /protein_id="PRJNA477356:DP115_00780"
                     /translation="MCKHCQQVIEQLGIDIELFFRKLADLGRGQLSEWDKEIICQSLL
                     GHSRKHIALQLRLPAESVRDRLSHYIYSQISELMQVDQEAIALNHHQKLLL"
     gene            complement(67856..68248)
                     /locus_tag="DP115_00785"
     CDS             complement(67856..68248)
                     /locus_tag="DP115_00785"
                     /inference="COORDINATES: similar to AA
                     sequence:RefSeq:WP_015215251.1"
                     /note="Derived by automated computational analysis using
                     gene prediction method: Protein Homology."
                     /codon_start=1
                     /transl_table=11
                     /product="nucleic acid-binding protein"
                     /protein_id="PRJNA477356:DP115_00785"
                     /translation="MVIDTMVFAYALLHVEEKYDQAITALESVDRIVVPDSLFTELGN
                     VIWQWIQFRQLPLQIGLDALQDAEALVDITISSSQIRDIALKLAVEASHSFYDTLFVA
                     AAIQSNTQVLTYDRKLAAKFGAHVELLE"
     gene            complement(68248..68472)
                     /locus_tag="DP115_00790"
     CDS             complement(68248..68472)
                     /locus_tag="DP115_00790"
                     /inference="COORDINATES: similar to AA
                     sequence:RefSeq:WP_016948731.1"
                     /note="Derived by automated computational analysis using
                     gene prediction method: Protein Homology."
                     /codon_start=1
                     /transl_table=11
                     /product="hypothetical protein"
                     /protein_id="PRJNA477356:DP115_00790"
                     /translation="MATITIRNISDELVARIKRLAGQKGISMEQEVRDLLQKRYGERN
                     EVLARIRQRAEALPMEQESQVQSWKSEGRL"
     gene            68763..72482
                     /locus_tag="DP115_00795"
                     /pseudo
     CDS             68763..72482
                     /locus_tag="DP115_00795"
                     /inference="COORDINATES: similar to AA
                     sequence:RefSeq:WP_006513936.1"
                     /note="internal stop; Derived by automated computational
                     analysis using gene prediction method: Protein Homology."
                     /pseudo
                     /codon_start=1
                     /transl_table=11
                     /product="5-oxoprolinase"
     gene            complement(72701..73090)
                     /locus_tag="DP115_00800"
     CDS             complement(72701..73090)
                     /locus_tag="DP115_00800"
                     /inference="COORDINATES: ab initio prediction:GeneMarkS+"
                     /note="Derived by automated computational analysis using
                     gene prediction method: GeneMarkS+."
                     /codon_start=1
                     /transl_table=11
                     /product="hypothetical protein"
                     /protein_id="PRJNA477356:DP115_00800"
                     /translation="MIRHSLLVPFPVDLADNGTVVNADTYPVKGSLVHICTVLLRFKM
                     LPEVLRDKGKDNGLLKPWQGLKSTKKLLPKILPLYKCIPNPRRLQEAHVFHFQNCVFG
                     LSKLGFVYNFMLRTALRMSPWDECSTA"
     gene            73429..75459
                     /locus_tag="DP115_00805"
     CDS             73429..75459
                     /locus_tag="DP115_00805"
                     /inference="COORDINATES: similar to AA
                     sequence:RefSeq:WP_017316682.1"
                     /note="Derived by automated computational analysis using
                     gene prediction method: Protein Homology."
                     /codon_start=1
                     /transl_table=11
                     /product="serine/threonine protein kinase"
                     /protein_id="PRJNA477356:DP115_00805"
                     /translation="MTTKLLNNRYQVLQVLGAGGFGETFLAEDTHMPSRRRCVIKQLK
                     PVINNPQTYQVIQNRFEREAATLEFLGKGSDQIPELFGYFPETGQFYLVQEWIQGETL
                     AHIVKSQGALGETTVRQILLSLLSVLDYVHSKGIIHRDIKPDNIIIRSSDGKPVLIDF
                     GAVKETIRSVVSPGGYPVQSLIIGTPGYMPNEQAVGRPVYASDIYSLGMTAIYLLTGK
                     YPSELQTDPQTSQVTWHHLAPQVSQNLVMILNQAIKPLAGDRYTTASKMLYALRSATS
                     VPTVEPTAASQPTVPLVTTSSGGSYSSQYTQPALPSTRKPAVIPTSSTPANWQKPAWI
                     VGSMLVGSLIGAVAIANINRQSSEVPVATSPTSTEVPTANETNPTPATPSPTPTSQAR
                     IRRYSRVTTPEPVVIAPTRAQQQPEAYISASPSVVPDSKSQLSTIEPVPEQQVPEQLQ
                     TPITSIPQQSIPQESIPQQQFTPQKTEQPVTQQKPQQQSTPQKTEQPVTQQQSTPQKT
                     EQPATSPNVISTPEASTPPPQLEKQSLAIPKTSSSDVPAFPVGSSEDTVTAALGKPTK
                     VSRGAFGRTRAYLYQRDPNRVDLGYLFDRQTKMLRQTEVSFAQSVAPEVMHNTLQGML
                     GGSASGNIKQGLQQVYDRKTNQYSFNVGGLKGSIERNSEDQIYIAIWDSNLH"
     gene            complement(75730..76116)
                     /locus_tag="DP115_00810"
                     /pseudo
     CDS             complement(75730..76116)
                     /locus_tag="DP115_00810"
                     /inference="COORDINATES: similar to AA
                     sequence:RefSeq:WP_015208650.1"
                     /note="internal stop; incomplete; partial in the middle of
                     a contig; missing start; Derived by automated
                     computational analysis using gene prediction method:
                     Protein Homology."
                     /pseudo
                     /codon_start=1
                     /transl_table=11
                     /product="hypothetical protein"
     gene            complement(76585..77940)
                     /locus_tag="DP115_00815"
                     /pseudo
     CDS             complement(76585..77940)
                     /locus_tag="DP115_00815"
                     /inference="COORDINATES: similar to AA
                     sequence:RefSeq:WP_019492566.1"
                     /note="internal stop; Derived by automated computational
                     analysis using gene prediction method: Protein Homology."
                     /pseudo
                     /codon_start=1
                     /transl_table=11
                     /product="IS4/IS5 family transposase"
     gene            78789..78971
                     /locus_tag="DP115_00820"
     CDS             78789..78971
                     /locus_tag="DP115_00820"
                     /inference="COORDINATES: ab initio prediction:GeneMarkS+"
                     /note="Derived by automated computational analysis using
                     gene prediction method: GeneMarkS+."
                     /codon_start=1
                     /transl_table=11
                     /product="hypothetical protein"
                     /protein_id="PRJNA477356:DP115_00820"
                     /translation="MRIYWKPIICEVILEILLELAPGSFDIMATISEYLVESTWEASR
                     TSIQLVLGMNSQAAFH"
     gene            complement(79079..79363)
                     /locus_tag="DP115_00825"
                     /pseudo
     CDS             complement(79079..79363)
                     /locus_tag="DP115_00825"
                     /inference="COORDINATES: similar to AA
                     sequence:RefSeq:WP_010997873.1"
                     /note="incomplete; partial in the middle of a contig;
                     missing start; Derived by automated computational analysis
                     using gene prediction method: Protein Homology."
                     /pseudo
                     /codon_start=1
                     /transl_table=11
                     /product="polynucleotide kinase-phosphatase"
     gene            complement(79378..79584)
                     /locus_tag="DP115_00830"
                     /pseudo
     CDS             complement(79378..79584)
                     /locus_tag="DP115_00830"
                     /inference="COORDINATES: similar to AA
                     sequence:RefSeq:WP_011318409.1"
                     /note="incomplete; partial in the middle of a contig;
                     missing stop; Derived by automated computational analysis
                     using gene prediction method: Protein Homology."
                     /pseudo
                     /codon_start=1
                     /transl_table=11
                     /product="3' terminal RNA ribose 2'-O-methyltransferase
                     Hen1"
     gene            complement(80199..81779)
                     /locus_tag="DP115_00835"
     CDS             complement(80199..81779)
                     /locus_tag="DP115_00835"
                     /inference="COORDINATES: similar to AA
                     sequence:RefSeq:WP_017316875.1"
                     /note="Derived by automated computational analysis using
                     gene prediction method: Protein Homology."
                     /codon_start=1
                     /transl_table=11
                     /product="MFS transporter"
                     /protein_id="PRJNA477356:DP115_00835"
                     /translation="MWTPLRQPVFRALWVASAVSSIGTWMHDVGASWLMTTLAPNSPL
                     LVALMQAASSLPFFLLALPAGALADVVDRRKMLLWTQGWMLVVAALLGVLTIAHITTP
                     WILLGLTFALSIGSSMNMPVWQAVTPELVTKEELPQAVTLSGIVVNLSRSIGPAVAGI
                     VIATAGTGVVFLLNAASFVSVIFVISRWKRTDEKSALPTERFVGAMQAGVRYIRYAPV
                     FQSVLIRTVAYIFFASALFALLPLLGRKELGLDAFGYGVVLGFWGIGGLIGAFILPKA
                     REKFSIDSLVAIASLVMAAMMLALAYFRIVPLVWVVMLLVGISSLCVMVSLTVTAQTS
                     VPSWVRARALSVQLLVFQGSMVLGSLLWGTLAQHTSISTALTSAAVGLIVCVLLTRRY
                     RLRCAEKLDLQASLHWDQPRIAFEPCPNDGPVLITLEYRIDPANAEEFTKVMQAFSQI
                     RRRDGAIQWGLYQDLSDPSRFVETILVESWAEHKRQFARVTNTDRVIEERVRAFHIGD
                     EPPKVLQMIYSNPNRRPC"
     gene            complement(81828..82025)
                     /locus_tag="DP115_00840"
     CDS             complement(81828..82025)
                     /locus_tag="DP115_00840"
                     /inference="COORDINATES: similar to AA
                     sequence:RefSeq:WP_012628063.1"
                     /note="Derived by automated computational analysis using
                     gene prediction method: Protein Homology."
                     /codon_start=1
                     /transl_table=11
                     /product="type II toxin-antitoxin system HicA family
                     toxin"
                     /protein_id="PRJNA477356:DP115_00840"
                     /translation="MSASFTAELKKILSEAGCYFERQGKGDHEIWYSPITDRRFVVDS
                     SIKSRHTANAVLKQAGLSKAF"
     gene            complement(82026..82271)
                     /locus_tag="DP115_00845"
     CDS             complement(82026..82271)
                     /locus_tag="DP115_00845"
                     /inference="COORDINATES: similar to AA
                     sequence:RefSeq:WP_017316887.1"
                     /note="Derived by automated computational analysis using
                     gene prediction method: Protein Homology."
                     /codon_start=1
                     /transl_table=11
                     /product="hypothetical protein"
                     /protein_id="PRJNA477356:DP115_00845"
                     /translation="MTQITFKVQAFWDKDAQVWVATSEDVPGLVTEASTIEVLTQKLR
                     DMIPELIIINRIVPSDYAGSITFELISHRQELISVTN"
     gene            complement(82322..83032)
                     /locus_tag="DP115_00850"
     CDS             complement(82322..83032)
                     /locus_tag="DP115_00850"
                     /inference="COORDINATES: similar to AA
                     sequence:RefSeq:WP_017316888.1"
                     /note="Derived by automated computational analysis using
                     gene prediction method: Protein Homology."
                     /codon_start=1
                     /transl_table=11
                     /product="phosphorylase"
                     /protein_id="PRJNA477356:DP115_00850"
                     /translation="MLVDAILVVTGPEYKAVCKGLNRLAVPTPPVFPIPMGSSALTKH
                     LEQWLEAEHLSHHPQPRVLLMGLCGSLSSKYSVGKAVVYRSCVYPGTDEKKSAAELLC
                     DRELTKIVQNQLQDRVFTGVGLTSDRLIYSASEKLQLGQTYHADVVDMEGFAALEFLS
                     QRGIAVAMLRVISDDAHHNIPNLTNAFHSDGSLQAFPLAMELLRQPIAASRLVSGSLR
                     GLRILEDLTTFLFNTVDI"
     gene            complement(83069..84247)
                     /locus_tag="DP115_00855"
     CDS             complement(83069..84247)
                     /locus_tag="DP115_00855"
                     /inference="COORDINATES: similar to AA
                     sequence:RefSeq:WP_017317049.1"
                     /note="Derived by automated computational analysis using
                     gene prediction method: Protein Homology."
                     /codon_start=1
                     /transl_table=11
                     /product="4-hydroxythreonine-4-phosphate dehydrogenase
                     PdxA"
                     /protein_id="PRJNA477356:DP115_00855"
                     /translation="MYKLDEKDITPVQSRPRLALTLGDPAGIGPEVILKALADPEVSK
                     SCDLTVVGSRSLLVEIYTKLKLAKNSQPLANPEELSIFDVPLDKHIQDEILIGTGNAA
                     SGAASFAYMETAIAQTLADQFDGIVTGPIAKSAWKAAGYNYPGQTELLAEKSGAKRVG
                     MLFVARSPHTNWTLCTLLACTHVPLSQVPKVLTPQLMTEKLDLLVECLEKDFGLQRAR
                     IAIAGLNPHSGEQGQLGHEEQDWLIPWIEQERKNRPNLQLDGPVPPDTMWVKPGQAWY
                     GNIDPSAAISSGDATRSPWRALALTTTLSTSPLRVNPSQAADAYLALYHDQGLIPVKL
                     MAFDRAVNTSIGLPFIRTSPDHGTAFDIAGKGIADARSMKAAILLAAELVSQRRKVKL
                     "
     gene            84504..84617
                     /locus_tag="DP115_00860"
     CDS             84504..84617
                     /locus_tag="DP115_00860"
                     /inference="COORDINATES: similar to AA
                     sequence:RefSeq:WP_017317050.1"
                     /note="Derived by automated computational analysis using
                     gene prediction method: Protein Homology."
                     /codon_start=1
                     /transl_table=11
                     /product="cytochrome B6"
                     /protein_id="PRJNA477356:DP115_00860"
                     /translation="MSGEMLNAALLSFGLIFVGWALGALLLKVQGGEEESL"
     gene            84761..85750
                     /locus_tag="DP115_00865"
     CDS             84761..85750
                     /locus_tag="DP115_00865"
                     /inference="COORDINATES: similar to AA
                     sequence:RefSeq:WP_017746367.1"
                     /note="Derived by automated computational analysis using
                     gene prediction method: Protein Homology."
                     /codon_start=1
                     /transl_table=11
                     /product="3-beta hydroxysteroid dehydrogenase"
                     /protein_id="PRJNA477356:DP115_00865"
                     /translation="MTLLIIGATGTLGRQVARRAIDEGYKVRCLVRNAKKAAFLKEWG
                     AEVVRGDLCYRQTLTAALEGVTAVIDASTSRPADSVSIRQVDWEGKVSLIQESVAAGV
                     ERFIFFSIVDAEKYPDVPLMDIKRCTELFLAESGLNYTILRLSGFMQGLIGQYGIPIL
                     EAQPVWVTGDSSAIAYMDTQDVAKFAIRALKVPEAEKQTFPVVGTRAWSAEEIIALCE
                     RLSGKEARITRLPINLLRTVRRVIRFFQWGWNVSDRLAFTEVIASGKPLNAPMEEVYQ
                     VFGLDPNETATVETYLQEYFSRILKKLKELDYQKIQPKKQKPKRSPFKKTDTQ"
     gene            85874..86791
                     /locus_tag="DP115_00870"
     CDS             85874..86791
                     /locus_tag="DP115_00870"
                     /EC_number="2.7.1.23"
                     /inference="COORDINATES: similar to AA
                     sequence:RefSeq:WP_009459655.1"
                     /note="Derived by automated computational analysis using
                     gene prediction method: Protein Homology."
                     /codon_start=1
                     /transl_table=11
                     /product="NAD(+) kinase"
                     /protein_id="PRJNA477356:DP115_00870"
                     /translation="MPKAGIIYNDVKPVASRIAIELKQTLTAAGWDICVTSAVGGILG
                     YSTPESPVCHTPIEGLTPPGFDSDMKFAVVLGGDGTVLAASRLVAPCGIPILTVNTGH
                     LGFLTETYLNQLPQAIEKLLLGDYEIEERAMLTIRVFREDYVMWEALCLNEMVLHREP
                     LTSMCHFEIAIGRHAAVDIAADGVIVSTPTGSTAYSLSAGGPVVTPGVPVLQLVPICP
                     HSLASRALVFPDSEPLNIYPVNTPRLVMTVDGNGGCYVLPDDRVSVEKSPYCAPFVRL
                     QPAEFFKILREKLGWGLPHIAKPSSVELP"
     gene            87055..87741
                     /locus_tag="DP115_00875"
     CDS             87055..87741
                     /locus_tag="DP115_00875"
                     /inference="COORDINATES: similar to AA
                     sequence:RefSeq:WP_017321751.1"
                     /note="Derived by automated computational analysis using
                     gene prediction method: Protein Homology."
                     /codon_start=1
                     /transl_table=11
                     /product="DNA-binding response regulator"
                     /protein_id="PRJNA477356:DP115_00875"
                     /translation="MTLAHNPCVLLIESDENLANQLAFDLKEAGYDPIVAHDGTNGIQ
                     YSRDREPALVVIDRMLAGESGLSLCKNFRTTGMRSPVLVLMARDTVDDRVACLDAGAD
                     DYFLKPYRGEDFLNLVRLYLKPEVDTSEHLRFGDLVLDIATRRAIVNERAIDLTMKEF
                     DLLKYMMEHPREVLTREQILENVWGYDFMGESNVIEVYIRYLRLKIEDEGQKRLIQTV
                     RGVGYVLRET"
     gene            87809..88354
                     /locus_tag="DP115_00880"
                     /pseudo
     CDS             87809..88354
                     /locus_tag="DP115_00880"
                     /inference="COORDINATES: similar to AA
                     sequence:RefSeq:WP_015207455.1"
                     /note="internal stop; Derived by automated computational
                     analysis using gene prediction method: Protein Homology."
                     /pseudo
                     /codon_start=1
                     /transl_table=11
                     /product="DUF192 domain-containing protein"
     gene            88975..89166
                     /locus_tag="DP115_00885"
     CDS             88975..89166
                     /locus_tag="DP115_00885"
                     /inference="COORDINATES: similar to AA
                     sequence:RefSeq:WP_006100242.1"
                     /note="Derived by automated computational analysis using
                     gene prediction method: Protein Homology."
                     /codon_start=1
                     /transl_table=11
                     /product="DUF2949 domain-containing protein"
                     /protein_id="PRJNA477356:DP115_00885"
                     /translation="MSPLTYSRFISFLQEDLAISTASIAVALRRSEQNPGPLPMILWQ
                     YGLVTIEQLDKIYDWLETI"
     gene            complement(89338..89964)
                     /locus_tag="DP115_00890"
     CDS             complement(89338..89964)
                     /locus_tag="DP115_00890"
                     /inference="COORDINATES: similar to AA
                     sequence:RefSeq:WP_015162960.1"
                     /note="Derived by automated computational analysis using
                     gene prediction method: Protein Homology."
                     /codon_start=1
                     /transl_table=11
                     /product="methyltransferase type 11"
                     /protein_id="PRJNA477356:DP115_00890"
                     /translation="MTETRVRQQYDQMSSVYDQRWKSYISKTLSFVKDWAQISPLDTV
                     LDVACGTGEFERLLLSEYPTQQIVGVDISEKMLEIAKHKCSIYPQVWFQTASVLALPF
                     ASNTFDVVISASSFHYFDDPLAALREMKRVLKPEGKVVILDWCKDYFFWKISDIVLKL
                     FDPAYKQCYTQDEFHHFLAATNFTIRRATRVRFDIVWGLMVATATPQY"
     gene            complement(90245..90490)
                     /locus_tag="DP115_00895"
     CDS             complement(90245..90490)
                     /locus_tag="DP115_00895"
                     /inference="COORDINATES: similar to AA
                     sequence:RefSeq:WP_009457308.1"
                     /note="Derived by automated computational analysis using
                     gene prediction method: Protein Homology."
                     /codon_start=1
                     /transl_table=11
                     /product="hypothetical protein"
                     /protein_id="PRJNA477356:DP115_00895"
                     /translation="MEQIPLPSPVHYELILQLLERQTMVAVNNDPSLRHQVNQLIITL
                     RKAAVQQKHLEEVCQSSFNIDHRWSLNHLNTKNIAAE"
     gene            complement(90588..91487)
                     /locus_tag="DP115_00900"
     CDS             complement(90588..91487)
                     /locus_tag="DP115_00900"
                     /inference="COORDINATES: similar to AA
                     sequence:RefSeq:WP_010998877.1"
                     /note="Derived by automated computational analysis using
                     gene prediction method: Protein Homology."
                     /codon_start=1
                     /transl_table=11
                     /product="indole-3-glycerol phosphate synthase TrpC"
                     /protein_id="PRJNA477356:DP115_00900"
                     /translation="MQIRRCRPSPPIAVSTVRYQVATPDAQPNNILEEIVWHKEKEVE
                     RMREKLSLQELQRQVVEAPLSRDFVAALQQGKTKPALIAEVKKASPSKGILREDFHPV
                     EIALKYQKAGASCISVLTDEKFFSGSFENLAKIRAQVDLPLLCKDFVIYPYQMYMARV
                     RGADAVLLIAAILSDQDLQYFVKIAKALKMAALIEVHSLAELDRVLTIDGVSLVGINN
                     RNLEDFSVDVQTTCQLLAARGKELQQRNIVVVSESGLHNLDDLILVEQAGASAVLIGE
                     SLIKHPDPEEAIANLFGKPLAHE"
     gene            complement(91578..93008)
                     /gene="lpdA"
                     /locus_tag="DP115_00905"
     CDS             complement(91578..93008)
                     /gene="lpdA"
                     /locus_tag="DP115_00905"
                     /EC_number="1.8.1.4"
                     /inference="COORDINATES: similar to AA
                     sequence:RefSeq:WP_016858759.1"
                     /note="Derived by automated computational analysis using
                     gene prediction method: Protein Homology."
                     /codon_start=1
                     /transl_table=11
                     /product="dihydrolipoyl dehydrogenase"
                     /protein_id="PRJNA477356:DP115_00905"
                     /translation="MSHEFDYDLVIVGAGVGGHGAALHAVSCGLKTAIIEAADMGGTC
                     VNRGCIPSKALLAASGRVRELRDAHHLKSLGIQLGSVEFDREAIANHANNLVSKIQGD
                     LTNSLKRLGVDIIRGWGKIAGTQKVSVTTDSGEKTITAKDIILSPGSVPFVPPGIEVD
                     GKTVFTSDQGVKLESLPDWVAIVGSGYIGLEFSDVYSALGSEITMIEALDQLMPGFDR
                     DIAKLAERVLITGRDIETHVGIYAKKVTPGSPVVIELANFKTKEDVDVLEVDACLVAT
                     GRIPATQNLGLESIGVELDRRNFIPVNDSMAVLSAGEVVPHLWAIGDANGKMMLAHAA
                     SAQGIIAVENICGRHKEVDYHSIPAAAFTHPEISYVGMTEGAAKEKGSVEGFEVGTAK
                     SYFKGNSKALAEGEADGMAKVIYRKDTGEVLGVHIFGIHASDLIHEASAAIANRQSVH
                     TLAHLVHAHPTLSEVLDEAYKRAIAS"
     gene            complement(93248..95605)
                     /locus_tag="DP115_00910"
     CDS             complement(93248..95605)
                     /locus_tag="DP115_00910"
                     /inference="COORDINATES: similar to AA
                     sequence:RefSeq:WP_016872688.1"
                     /note="Derived by automated computational analysis using
                     gene prediction method: Protein Homology."
                     /codon_start=1
                     /transl_table=11
                     /product="filamentous hemagglutinin"
                     /protein_id="PRJNA477356:DP115_00910"
                     /translation="MSSLRNWFKGLGMAIGGINLLCANCAIAQIIPDATLPNNSRVTT
                     QDNIRTIEGGTRAGNNLFHSFEQFSVPAGTTASFNNAAEIQNIISRVTGKSFSNIDGT
                     INAYGSANLFLINPNGIIFGPNASLNIGGSFVASTASSLNFADGTKFSATNPQTTPLL
                     TVNVPIGLQFGATAAPIRNQSQANPDGATNFFEEPAGLQVAIGKTLALIGGDVTLEGG
                     SLLAKSGRIELGSVAGNSFVSLNPIKQGWTMGYEGVQTLQNIQLTSVTTNGSRIPSIV
                     DVYGKDGGGSIQVQGKTVELSGHIVTLLAGTTGVGDSGDLTITTEKLIVRDGAQLFNA
                     TSGEGAGGNLTVNASESVQLIGSYTEPITSKTYASLLSSSTFAAGKAGDLIINTGRLR
                     IQDGAKVTADSSGRQNPLNPKELIPATGQGGRLIVNASKSVEIVGTLPDGRASGLYAT
                     TIGSADAGKLTITTGQLIVQDKATVTVSSEALKNYIYLGNPLNLGKAGELNINARSIL
                     LDNQGKITSETDTGQGGNINLQVRDLLLLRRNSQISTNAGKVQAIGDGGNIFINAPNG
                     FIVAKPKENSNITSNAFTGSGGKIQINATGLFGIALRSREDLARQLETNDPTKLNPQN
                     LLTNDITAISQTNPTLNGVVNINTPEVDVNGGLINLPVEPKEPRLAQGCDAGVTQNQS
                     EFIITGRGGIPPNPREILRSNNVQVDWVSLGEDTNNPSDTSSTETQRQRSRNNSQKRK
                     DVKYPPDEIVEAQGWVLDSNGDVILVAQAPTTTPHGSWLNPTSCK"
     gene            complement(96001..96375)
                     /locus_tag="DP115_00915"
     CDS             complement(96001..96375)
                     /locus_tag="DP115_00915"
                     /inference="COORDINATES: ab initio prediction:GeneMarkS+"
                     /note="Derived by automated computational analysis using
                     gene prediction method: GeneMarkS+."
                     /codon_start=1
                     /transl_table=11
                     /product="hypothetical protein"
                     /protein_id="PRJNA477356:DP115_00915"
                     /translation="MLTVFLLVIPSGIAQHAVSCVITVHQFINFEGEEKDMSSTNLNQ
                     FTQEFQQAVIEALYNPKLLEICKKYGLMEGNVLKFQCMLDLKNVQSDDATVVQEIKNA
                     LQAIPGDELVMVDCVWCSGGCC"
     gene            97373..98194
                     /locus_tag="DP115_00920"
     CDS             97373..98194
                     /locus_tag="DP115_00920"
                     /inference="COORDINATES: similar to AA
                     sequence:RefSeq:WP_017316897.1"
                     /note="Derived by automated computational analysis using
                     gene prediction method: Protein Homology."
                     /codon_start=1
                     /transl_table=11
                     /product="phytoene/squalene synthase family protein"
                     /protein_id="PRJNA477356:DP115_00920"
                     /translation="MDLYGDALNILKETSRTFYIPIIKLPLGLQEAVASAYLCLRAID
                     EIEDHPELDNFTKAKLLRTISLTLQAGCDGFAIDAFYKGFHSHEHLLPEVSLRIREWA
                     ILAPATIAPRIWDATAAMADRMAYWAQNDWKIRSESDLDRYTFGVAGAVGLMLSDLWA
                     WYDGTQTNRIHAIGFGRGLQAVNIIRNHTEDLVRGVDFFPEGWSAEDLHHYARRNLTL
                     ADAYISALPPGPALDFCQIPLTLAYGTLDALANGKSKLSRSDVLALLEQFTNTSK"
     gene            98623..100077
                     /gene="hpnJ"
                     /locus_tag="DP115_00925"
     CDS             98623..100077
                     /gene="hpnJ"
                     /locus_tag="DP115_00925"
                     /inference="COORDINATES: similar to AA
                     sequence:RefSeq:WP_017319573.1"
                     /note="Derived by automated computational analysis using
                     gene prediction method: Protein Homology."
                     /codon_start=1
                     /transl_table=11
                     /product="hopanoid biosynthesis associated radical SAM
                     protein HpnJ"
                     /protein_id="PRJNA477356:DP115_00925"
                     /translation="MKKTLFLSPPSFDGFDGGAGSRYQAKREITSFWYPTWLAQPAAL
                     VPGSKLVDAPPHNQTVEDVLKIAKDYELIIMHTSTPSLANDVACALAIKEQNPDVQIG
                     FVGAHVAVLPEETLRDNPVIDFVCRNEFDYTCQELAQDLSWDQIKGLSYRDKDGNLHH
                     NAERDLIHDWDVMPSVLPVYGRDLDITKYFIGYLLHPYVSFYTGRGCPAKCSFCLWPQ
                     TIGGHQYRTKSPEAVGRDMEEAKAIFGDKVQEYMFDDDTFTIDKQRAIAISQHMKRLK
                     LTWSCNARANLDYDTLKQLRDNGLRLLLVGFESGNQQVLDGIKKGIKLEVARKFMENC
                     HKLGITVHGTFIIGLPNESQQTIEETIRFACDVSPHTIQVSIAAPYPGTELYRQAQTN
                     GWFSDNSLVASSGIQMSTLQYPNLSGAQIEDAVEQMYRRFYFRPKAIIPIVGEMLTNP
                     QMLVRRLREGREFFSYLKERHTQAAAKEQSVVSG"
     gene            100228..101088
                     /locus_tag="DP115_00930"
     CDS             100228..101088
                     /locus_tag="DP115_00930"
                     /inference="COORDINATES: similar to AA
                     sequence:RefSeq:WP_017312182.1"
                     /note="Derived by automated computational analysis using
                     gene prediction method: Protein Homology."
                     /codon_start=1
                     /transl_table=11
                     /product="ferritin-like domain-containing protein"
                     /protein_id="PRJNA477356:DP115_00930"
                     /translation="MKLGSEEHKELFCRSFIESHLEFEPEKLSWPVLDSVALERIRSI
                     PFWKEALSTERQAGAMVSAFAATISDPLLREAIALQAMEETRHSRLIEFLINHYDIQI
                     SQPPEPALPSNIKTAFIDFGFGECLDSFLAFGLFGIARQANYMPEAIFDIFDPILNEE
                     ARHIMFFVNWVTYQQIHEGRRANWLRGFHAVWHYYRALQDKIKAFGGSDEDKQEAFTA
                     TGAMNFTDNLTPELFLSTCLQENAKRISVFDQRLLHPQLLPRLAKIARRIIRLTPQRQ
                     SNSTPQLLEQ"
     gene            101099..101983
                     /locus_tag="DP115_00935"
     CDS             101099..101983
                     /locus_tag="DP115_00935"
                     /inference="COORDINATES: similar to AA
                     sequence:RefSeq:WP_010475138.1"
                     /note="Derived by automated computational analysis using
                     gene prediction method: Protein Homology."
                     /codon_start=1
                     /transl_table=11
                     /product="hopanoid biosynthesis associated protein HpnK"
                     /protein_id="PRJNA477356:DP115_00935"
                     /translation="MQAQKFAIINGDDFGFSHGVNQAIIKAHKEGVLTSTSLMDTGEA
                     FDKAVDLAQAHPTLGVGLHLVLVCGRAALPPSQIPHLVDDTGNFPYSPEKSGLRYQFN
                     RSTHEELQREIRAQLEKFCSTGLRLSHVDGHLHMHMHPLVLRILVELADEFGIRVIRL
                     PHEELGMNLRLERRNLLTKLVWAAVFGGLRRYGEGLLKSKGIGFAERVYGLLQTGSVT
                     EEYLLGLIPQIQANLVEIYCHPAIAIAGEPLNGPSGAGEAELAATLSGQVGKMLTVKG
                     FELTNFDQLLRNTLNRVG"
     gene            complement(102133..103212)
                     /locus_tag="DP115_00940"
     CDS             complement(102133..103212)
                     /locus_tag="DP115_00940"
                     /inference="COORDINATES: similar to AA
                     sequence:RefSeq:WP_016873107.1"
                     /note="Derived by automated computational analysis using
                     gene prediction method: Protein Homology."
                     /codon_start=1
                     /transl_table=11
                     /product="undecaprenyl/decaprenyl-phosphate
                     alpha-N-acetylglucosaminyl 1-phosphate transferase"
                     /protein_id="PRJNA477356:DP115_00940"
                     /translation="MNIHSSLRSLGIADPNGSGWLAVVFTFLLAGTVTWRLIPAVRKF
                     ALRVGWADQPNARRLNREPLPNAGGLAIYAGVIAAVVLASLLRPIELERVLAEVQTIL
                     LGGSILVLVGFIDDQFGLPPLVRLLIQILTALLLVANRITIEFSFGTPIDSTLSVILT
                     VLWVVGITNAINLMDGMDGLAGGVSFITAISLLAVSAQVPNRAAATLVLAALAGGALG
                     FLSHNFHPSRIIMGDAGAYFFGYVLAATSILGNLQAPTAVSLLAPVLFLLLPVLDTTQ
                     VFIRRLMAGKNPLSTPGKDHLHHRLLAWGLSQRHAALTLWSIALICNVLAMRLQNMTL
                     VQILATTIGIIVFLSFIVLQRIRTT"
     gene            103941..105623
                     /gene="groL"
                     /locus_tag="DP115_00945"
     CDS             103941..105623
                     /gene="groL"
                     /locus_tag="DP115_00945"
                     /inference="COORDINATES: similar to AA
                     sequence:RefSeq:WP_019488785.1"
                     /note="Derived by automated computational analysis using
                     gene prediction method: Protein Homology."
                     /codon_start=1
                     /transl_table=11
                     /product="chaperonin GroEL"
                     /protein_id="PRJNA477356:DP115_00945"
                     /translation="MAKIVAFNEDSRRALERGINALADAVKITLGPKGRNVLLEKKFG
                     APQIVNDGITVAKEIELEDPLENTGAKLVQEVASKTKDVAGDGTTTATVLAQALIKEG
                     LKNVAAGTNPIALKRGIDKTVEALVQEIAAVAKPVEGAAIAQVATVSAGNDEEVGQML
                     AEAMEKVTKDGVITVEESKSLTTDLEVVEGMQLDRGYISPYFITNNDRLTVEFENARI
                     LITDKKISNISELIPVLEKVARSGQPLLIIAEDVEGEALATLVVNKARGVLAVAAIKA
                     PGFGDRRKALLQDIAILTDGQLISEEIGLTLDTASLETLGTARKITIDKENTIIVAAG
                     DNTKADVQKRIGQIRKQLEETDSDYDKEKLQERIAKLAGGVAVIKVGAATETELKDRK
                     LRIEDALNATKAAVEEGIVPGGGTTLIHLVKKVQEVKNTLEAEEQIGADIVARALEAP
                     LRQIADNAGVEGSVIVARVQDTDFNIGYNAATGEFEDLIAAGIIDPAKVVRSAIQNAA
                     SIAGMVLTTEAVVVEKPEKKPAGGAPDMGGMGGMGGMGGMGGMGGMGGMGMM"
     gene            106153..106992
                     /locus_tag="DP115_00950"
     CDS             106153..106992
                     /locus_tag="DP115_00950"
                     /inference="COORDINATES: similar to AA
                     sequence:RefSeq:WP_017319679.1"
                     /note="Derived by automated computational analysis using
                     gene prediction method: Protein Homology."
                     /codon_start=1
                     /transl_table=11
                     /product="paraslipin"
                     /protein_id="PRJNA477356:DP115_00950"
                     /translation="MEPIIAIVLVLIGYALGSAKLINQGNEALVERLGQYHRKLKPGL
                     NFIVPLLDQIVMEDTTREQVLDIKPQNVITRDNIYLEVDGVVYWRVTDIEKSFYEIDD
                     LQQALTNLTTTTLREIIAQNTLEETNAARASMNTALLAQLNETTAQWGVGILRVDIQS
                     ITPPESVRKSMEEQRAAEISSRAEILEAEGRRAAAIKKAEGTKTSMQIISEALRSNPE
                     SKEILRYLVAQDYINASYRLGESENAKVVFVDPGKGGEMMDLISQMTYGEEHVNNGEN
                     GST"
     gene            complement(106989..107855)
                     /gene="folP"
                     /locus_tag="DP115_00955"
     CDS             complement(106989..107855)
                     /gene="folP"
                     /locus_tag="DP115_00955"
                     /EC_number="2.5.1.15"
                     /inference="COORDINATES: similar to AA
                     sequence:RefSeq:WP_017315159.1"
                     /note="Derived by automated computational analysis using
                     gene prediction method: Protein Homology."
                     /codon_start=1
                     /transl_table=11
                     /product="dihydropteroate synthase"
                     /protein_id="PRJNA477356:DP115_00955"
                     /translation="MTPNLIIRERCFEWGQRTYLMGILNVTPDSFSDGGEFNTVTAAL
                     AQAQAMVAGGVDIIDVGGQSTRPGAEQITLAQELNRVLPVLQILRKEIPVPISVDTTR
                     AAVAQAAVEAGADIVNDISGGTLDPEMLLTVARINVPIILMHIRGNPQTMQQFTDYQD
                     LMGEIYSFLAKQIAAAIAVGIDERKIIIDPGIGFAKNYEQNLEILRRLPQLRQLKCPI
                     LVGASRKSFIGRILNQPDPKARVWGTAAACCAAIFNGADIMRVHDIKEMRDVSLVADA
                     IFRQSSQVQPSD"
     gene            complement(108050..108775)
                     /locus_tag="DP115_00960"
     CDS             complement(108050..108775)
                     /locus_tag="DP115_00960"
                     /EC_number="5.3.1.1"
                     /inference="COORDINATES: similar to AA
                     sequence:RefSeq:WP_015080065.1"
                     /note="Derived by automated computational analysis using
                     gene prediction method: Protein Homology."
                     /codon_start=1
                     /transl_table=11
                     /product="triose-phosphate isomerase"
                     /protein_id="PRJNA477356:DP115_00960"
                     /translation="MRKIVIAGNWKMFKTQAESLEFLKGFLPSLGETPQDREVVLCVP
                     FTDLSVFSKSLHGSRIQLGAQNIHWEGSGAYTGEISGPMLTEIGVRYVIVGHSERRQY
                     FGETDHTVNLRLKAAQKFGLTPILCVGETKQQRDALETESLIINQLEKDLVDIDQENL
                     VIAYEPIWAIGTGDTCETKEANRVIGIIRNQLTNPNVPIQYGGSVKPNNIDEIMAQRE
                     IDGVLVGGASLEPASFARLVNYK"
     gene            108965..110446
                     /locus_tag="DP115_00965"
     CDS             108965..110446
                     /locus_tag="DP115_00965"
                     /inference="COORDINATES: similar to AA
                     sequence:RefSeq:WP_017319682.1"
                     /note="Derived by automated computational analysis using
                     gene prediction method: Protein Homology."
                     /codon_start=1
                     /transl_table=11
                     /product="GTP-binding protein"
                     /protein_id="PRJNA477356:DP115_00965"
                     /translation="MTPTLPLPEPHRNDSPNSSENSLNWDEQLDSAIFTFEDIQAELN
                     YKQARTALRNLVDKLDLTQEEKDGLEMQIGDLETMLLKLERMVVQIAAFGMVGRGKSS
                     LLNALVGQPVFETGPLHGVTRNSQTANWTITEEEIGETQRALRVTLPGSGESQVELID
                     TPGLDEVNGETRATLAQQIAKQADLILFVVAGDMTKVEHDALSQLREAGKPILLVFNK
                     TDQYPEADRMAIYEKIRDERVRELLSPDEIVMAAASPLVRRMVHRPDGTRGVQLSTGE
                     AQVEELKLKILEILHREGKALVALNTMLYADNVNEQLVQRKLKIRDISANQLIWKATM
                     TKAMAIAFNPVMLVDVLAGAVIDIILILGLSKLYGIPMTETGAVKLLQRIALSMGGIS
                     ASELLANLGLSSLKTLLGLSAPATGGASLGAYVSVALTQAGVAGVSCYGLGYVTKAYL
                     ANGANWGPNGPKAVISHILATLDEGSILNRIKDELRLKIKAKT"
     gene            complement(110527..110730)
                     /locus_tag="DP115_00970"
     CDS             complement(110527..110730)
                     /locus_tag="DP115_00970"
                     /inference="COORDINATES: ab initio prediction:GeneMarkS+"
                     /note="Derived by automated computational analysis using
                     gene prediction method: GeneMarkS+."
                     /codon_start=1
                     /transl_table=11
                     /product="hypothetical protein"
                     /protein_id="PRJNA477356:DP115_00970"
                     /translation="MSEETPVLLELRTQHRIFGAMTATTAQPLTLEEFLKLPPNKLEQ
                     LLFNRSFRKEVNHNLTTTVCASC"
     gene            110877..111464
                     /locus_tag="DP115_00975"
     CDS             110877..111464
                     /locus_tag="DP115_00975"
                     /inference="COORDINATES: ab initio prediction:GeneMarkS+"
                     /note="Derived by automated computational analysis using
                     gene prediction method: GeneMarkS+."
                     /codon_start=1
                     /transl_table=11
                     /product="hypothetical protein"
                     /protein_id="PRJNA477356:DP115_00975"
                     /translation="MQPDLQGLYITQDDLKQIAGLGRRDLKAHETLKYPGKAPLLLLG
                     AYTEQILFFGWGLIPIAYLVKWKWFRERQRNILRQIDGYNAVLKAIDINDQLEAAGNQ
                     GVSLTDREKAIDVLKITRANLVCALKTERILRKNKEFITRNMELLESNVTAMQGIKFS
                     HEAREYAQRVDDALQIAQQVQVEIRKLEEDKTNEQ"
     gene            111692..111802
                     /locus_tag="DP115_00980"
     CDS             111692..111802
                     /locus_tag="DP115_00980"
                     /inference="COORDINATES: protein motif:HMM:PF14706.4"
                     /note="Derived by automated computational analysis using
                     gene prediction method: Protein Homology."
                     /codon_start=1
                     /transl_table=11
                     /product="hypothetical protein"
                     /protein_id="PRJNA477356:DP115_00980"
                     /translation="MEKCASVELKQAYLGDTGRNKRLVRILEDLGAQPTQ"
     gene            complement(112019..112441)
                     /locus_tag="DP115_00985"
     CDS             complement(112019..112441)
                     /locus_tag="DP115_00985"
                     /inference="COORDINATES: similar to AA
                     sequence:RefSeq:WP_017116755.1"
                     /note="Derived by automated computational analysis using
                     gene prediction method: Protein Homology."
                     /codon_start=1
                     /transl_table=11
                     /product="hypothetical protein"
                     /protein_id="PRJNA477356:DP115_00985"
                     /translation="MSIRLPIIAATLMVTTVSLGTVFNASPASARDTITCESRGNDRN
                     TCEVGRGSRVRFVRQLSDASCRGNWGYRRNRIWVRNGCRAEFAVSDAAKQRLRERQDD
                     RYDRNDRYNDGYGGNDRYNDGYGGYGGNDRYNNGGYRR"
BASE COUNT    31853 a  25025 c  24829 g  30941 t
ORIGIN      
        1 ttagtgagga ttttgtagaa ggttgtccgt ttttgtccgg gttcatccca accctgttcc
       61 ctgttacttg ccctgatgag acaatttaca atctcattta ggactgctat agctataata
      121 ttttggcgaa aagttgaaaa tttgcttgag tcataagtgt atgtgttcag acaaacacga
      181 ctttgagttt gagcaaatgc tagaatctac attgattcta cgtaaatcgt tagaacaaaa
      241 tcccaaatca caaacattgt tgtatcatct gcaactcaac atttccgttg aaaaatgtga
      301 atggggaaaa ctctacacta caagccaaag attttaaaat tgaacattct tgcttttttt
      361 gcagtggctg ttcagtccac acgtaactta tggcgcattg ggcaaaccgt actgggcatt
      421 atctttcgtc atcccattac tggtacgagc atcatcccga ttttacctga tggtcgaatt
      481 gtgctgatcc ggcggcgcga caacggtcta tgggcattac ctggaggtat agtggactgg
      541 ggagaagatg tacccaatgc tatccgacga gagttgatgg aagaaacagg actagaactg
      601 ctatcaattc gacgtttagt tggtgtctac tccgcaccag atcgtgatcc tagaattcat
      661 tcaatttgta ttgtagctga agcaatagtc caaggaaaaa tggaaattca agatactttg
      721 gaagtcatgg aaattcaggc ttttccactg gattcgttac ctccgggaca gatgtctcat
      781 gatcatagtc gccagttgca agactattta gatggcttga caacattagc gtaatcaaaa
      841 gtagctcaac ttaattaagg acaaaatatc attacttaag cgcaaagccc acgaatccag
      901 tattagccca agtgcaaaac gcacaccgga ggcgtccttg aagcgtgtcc ctttgggact
      961 tacaaagcag cgttctttga atacaacaag tgcatctgca agtggagata caaaccagtg
     1021 agtaagggaa agcacacgga acataatgta gctaagtaat cgcaaacatt ctattttacg
     1081 tttttatctt tctaccaata aacaaaagga tacatgcaaa tgtatttatt catacacaaa
     1141 aaacaaatgc acaagctaat cattcaagcc ccccgattta tgagtcaatg gcatcttggg
     1201 gggaacccca agaggagcat ctggtgtcct ggttgtgcaa caatagcgca aattttgaat
     1261 cagtgaatgc ctaaattaag caaaggtgtt gacacaaaca cctcgcttac ttcctccact
     1321 tttcagagta tgttttgaga ctaataatag ctaagtagga aaatcttagc gaaacccgat
     1381 ctacattggt tcgctgcttt ttgctttaac cgaaccgtat tgagctatag ttaagaatta
     1441 gtagttggct aaaaataaaa tgattttata gtaacaatct agtacagctt tgacaaatca
     1501 aaatcaccga agttgtgatc ggcggaagcc ggcgctcaga cttctctcaa aattcagaaa
     1561 tatggctgat atggcaagct tttagctaaa tttgaatttt cagtttattt ctgtagtttt
     1621 ctattagcaa taactcttaa cctcaaaata aaaatatatt taatataacg cttacattaa
     1681 attcttaaat atgcattcta tattccgtaa ctcccggata aagacttctc aaggaatgct
     1741 tttctggcgt gagattggag aaggaactcc aattattttc ttacatggta cttggaaaga
     1801 tagcagccag tggatatccg ttatggagat gctagcacaa gatttccatt gctttgcacc
     1861 agatttgttg ggatttggcg agtcagattt tccgaatgtt cattattcaa ttgatttgca
     1921 agtggagtgt ttaggacaat tgctacaggc tctaaagcgt gctttaaagc aagaaagggt
     1981 atatttagtt ggagattctc ttggaagttg gattgcagct agttatgctt tgaagtatcc
     2041 agaacaaatt aatggtttgg tgttactagc cccagagggt gtagaaatac aagggcaaaa
     2101 aaagcgttgg gagaaaatgc agcggatagc aaaccgtcca ccacttgtgt ttcaattgtt
     2161 gcgactattt cgtccgctca tgaaaatctt tggtttggat caaaacatta aacaggattg
     2221 gcagttgcat caggtgatgc tgcaataccc cacagcttgt gagcttctct tccaacgcca
     2281 gcacttagaa attcaagcag aattgctaca cgatgaatta tcctttataa cagtcccagt
     2341 tttaatttta caaggtgaaa aagacaacca agaagctata gccatgagtc agttgtacgc
     2401 tcaatatatt cctcatacaa agttgaaaat agtcgctagc acagaggata atttgccaga
     2461 gtcttgtagc tcagctgtgg gtggggatat tcgtaacttt attaatagta aaaataatgc
     2521 tgaaatttac tactcataat tcttaagtgt tttttgcatt ccccaaaaaa tcaaattcgc
     2581 ttcaacattc aaactatcta caatctcagg aaactgcgat gctcctttag gagccttcat
     2641 gggcgatcgc atataattta ccagcaaagt gcgatcgccc ccagtcatca caacattccc
     2701 ttgcggaaaa tcccgccacc aagcctctat aaaatctttg attccagcaa ctagagtgta
     2761 aataaccccg ctttgtattg cttcttttgt atttagagca tatctgtaag gaagttgctg
     2821 gggtaactct actgttggta attgtcctgt ttttccagca agagtagcaa gctgcaagcc
     2881 caatcctgga agaattgcgc ctccaaccaa atgttggtta gcatccgcac cagtgaaggt
     2941 tagtgctgtc cccgcatcaa tcaccagtat aggaaaaccc caattctgcc cagcacccaa
     3001 taaagctaac gcacgatcaa ttccgagtgt gggataaatt ccctttatag gaacttggtc
     3061 taaagtaagg atgcgaacat taggataact ttgccatagt gcggtttgac taggaacaac
     3121 cgacgctagg attataggag gaggagagga cacagatgag cagagtgttt ttagagaatc
     3181 ttctatgttt ccgtgtcttg ctttcccagt tgcttcatcg tttgggaaaa tctctagtaa
     3241 taaatccttc aacgtttgag attgagacag tcgctgaata acatctgctg gtagatagtc
     3301 tgtgtcccaa gcataaataa gcgtatcgcc tgtaaagtac gcccaatgca gtcgggaatt
     3361 tccaatcatc aaagctagcc acaaagagct attagccagt gacatcctcg tttgctaaga
     3421 caacgtttgg gcttgtaagc aacaacatac taacactatt tgatactttt atttttttta
     3481 acctgaggat aaaaatttta aacaaaattt acaaaataaa catgtcacaa tagggacaga
     3541 gtaataaata ctcaattgct aaggagacta gttatggtag cgctcaccga aaaaaccaaa
     3601 aaaaagctaa ccatcgagac tgtagagatt gcctccgaga cgacggcaat tcggtctttg
     3661 gattgggatc gcgatcgctt tgatatcgag ttcggtctac aaaacggtac tacctacaat
     3721 tcatttctga tacgcgctga aaaaatagcg ctggttgaca cctcccacga aaagtttcgt
     3781 cagctgtatt tagataccct taaagatctt gttgatccag cagatattca atatcttatt
     3841 atcagtcaca ctgagccaga ccacagcggt ttagtcaaag atgttttgca acttgcgccg
     3901 gatgtaacgg ttgttggttc taaagttgct atccaatttt tggagaatat ggtgcatcgt
     3961 ccgtttcagc ggaaaattgt caagaatggc gatcgcctgg atctaggcaa cggacacgaa
     4021 ctagaatttg tcatcgcacc aaatttacac tggcccgaca ccatctttag ctttgaccac
     4081 aaaacccaaa ctttgttcac ctgtgatgcg tttgggatgc actattgctc agatagcacg
     4141 tttgacgaag acttaaaagc tatagaagca gactatcaat attactatga atgtctgatg
     4201 gctcccaatg cccgttcagt tatctctgct ctcaagcgga tggatgaact ggaaaaaatc
     4261 agcatgattg ctacaggtca cggaccatta ttacaacata acgttgacga actcactggg
     4321 cgttatcgca cttggagcaa aacacaagcg aaggcagaaa ctaccatagg agtcttttac
     4381 gtatcagatt acggctatgg aactcgccta gctcaagcaa ttgccacggg tatcaccaaa
     4441 actggcgtcg ctacagaaat ggtagactta cgtgcaggca ttgacttaca agaattacgg
     4501 gaacttgtag gtcgttgtga tggtattgtt gttggaatgc ctccagcttc tggtgcagca
     4561 aatatccaag ctgccatcag cactatttta ggctcagttc atgaaaaaca aggagtgggc
     4621 atttttgaat caggcggtgg tgatgacgaa ccaattgacc cgttgctgag taaattccgg
     4681 aatttgggct taatagcagc gtttccagga attcggatca aacaaacacc cacagaaaac
     4741 acttacaagc agtgtgaaga atccggaaca gacatagcac agtgggtgac acgcgatcgc
     4801 tcggtcaagc agatgaaatc cttaggtgct gacgttgaca aagcgctagg tagaatcagt
     4861 ggtgggttgt atattatcac cgccaaaaaa ggtgatgtat ccagcgccat gttagcctct
     4921 tgggtttctc aagccagctt caaacctata ggaatatcca tagctgtcgc caaagatagg
     4981 gcaattgaat cactgatgca agtgggtgat aaatttgtcc taaatgtctt ggaagaaggt
     5041 aaatatcaaa aattgatgaa acacttcctc aaacgtttcg ccccaggtgc tgatcgtttt
     5101 gaaggagtga aaacccagcc agccgaaaac ggtgcaccca tccttggaga cgccctagca
     5161 tatatggaat gcgaagttat aagtcggatg gatggcggcg atcactggct tgtgtacagc
     5221 accgtatacg caggacgagt gagtaagcca gaagcgctaa cagcagccca ccaccgtaaa
     5281 gtcggaaatc attattaaca acaccagtct gctctactga taactgataa ctgcttatga
     5341 ctcttttctg tttagttcac ggtgcttccc tgggcgcttg gtgttggaag ctactcaccc
     5401 aagagataga agcgcgtggt catcagacgg tagcagtgga tctcccaatt gaagacccca
     5461 cagctggtgt tgttcaatat gccgaagttg tgaacaaggc gctgcaagga tttgaagacg
     5521 atgtggtgct ggttggtcac tctatggcat gcttaactat tcctctggtt gccagccagc
     5581 gtccagtgcg tcagcttgtt ttcattgctg ggctgattcc acatatcggt ttaagtctgt
     5641 tcgaccaatt ttatgacgaa ttagatccta atttcctcca agcaataggc tataacctgc
     5701 cagaagctga taagttcgag cagttcagcg atgagccaaa tatgttcaat ccggcagcac
     5761 tgaggataac ctctttacaa gacgaggctg tcgccagaga atttatcttt aacgactgta
     5821 cctcagatgt ggcgcattgg gcgtttccga agttgcgcaa tcagcagttt ttatatataa
     5881 gcgaggtcag tcctctacaa gcttggccag atattgagtc tacatatatc gtttgtggtg
     5941 aagaccgttg gctttcacct gcatggtgtc gatatgctgc acgcaaacgt cttggagttg
     6001 atgcaattga gttacctcga agcgggcata gcccaatgtt atctcatcct gttcagctcg
     6061 ccgatatgct agctaaagtc gcctctacat aaaacacaca gttcaatatt aaaccttatt
     6121 aaatatgatc tatgccagaa actaaacctc gtgacgttca agtttacccc atcgcaacag
     6181 acacaactgt gcttcgttcc cgcagttgga cacgcctaag atttgagata gaatacgctt
     6241 tggcaaaagg gacaacagca aatacttatc tgatcaaagg agataaaatc gctctgattg
     6301 accctccagg agaaactttt acagaaattt tcctcaaatc gttacagcaa cgctttgatg
     6361 tcaaagaaat tgattacgtc attcttggtc acgtcaaccc taaccgcgcc gcaactctca
     6421 aagctttgct ggaacttgca ccgcaaatca cctttgtgtg ttccaaccca ggagcaaaaa
     6481 gtttgcgtgc tgcactggaa aacccagaat taccagtgat ggtgatgcgc ggggaagaaa
     6541 ctttagattt gggcaaaggt catgatctag agtttatccc cactcccaat cctcgatacc
     6601 cagatctact ttgtacctac gatccgcaaa cagaaattct ctacacagat aaactttttg
     6661 cagcacatat ttgtggcgac caagtttttg atgaaggttg ggaaatcttt aacgaagata
     6721 gacgctatta ttttgattgc atcatcgctc cccatgctcg tcaagtcgaa acagcactgg
     6781 ataaacttag cgacttatcc gtgaggatgt atgcgactgg acatggacct ctggtacgct
     6841 acagcttaat cgaactaaca gagttttatc gccaatggtg tcaggagcaa gcatcgcaag
     6901 agacatctgt ggcgttgatt tatgcttctg cgtatggaag tacggcgact cttgcccaag
     6961 cgatcgctcg tgggatgaca aaagcgggcg ttgctgtaga atcaattaac tgcgaatttg
     7021 ctgaaccaga agaaatcagg gctgctgtgg aaaaagcgtc tggctttgtg attggttctc
     7081 ctacacttgg aggtcatgca ccgactcccg tgcaagtcgc tttgggtatt gtgctttcca
     7141 ctgcgactaa caacaaactt gctggtgtct ttggttcttt tggctggagt ggcgaagcag
     7201 tcgatattat tgagggtaaa ctgaaggatg ctggctatcg atttggtttt gatactatca
     7261 gggtgaagtt taaacctgat gatgccaccc tgcaaatgtg tgaagaagca ggaaccgact
     7321 ttgctcaagc actcaagaaa gctaaaaaag tgcgcactcc aagccaaagc gccacaacta
     7381 cagaacaagc agtcgggcgc gttgttggtt cactgtgtat cctcacagca aaacaaggcg
     7441 atatctccag tgcaatgtta gcctcttggg tatcgcaagc aagctttaat cctcctggtt
     7501 taacaattgc tgtcgcaaaa gacagagcag tggaatcact gacgcattct ggtagtaaat
     7561 ttgccttaaa tgtcttgaaa gaaggaaatc acatcggctt aatgaagcac ttcctcaaac
     7621 cttttggtcc aggacaaaac cgattcgacg gcgtcgcaag taaagaaggt gaaaatggtt
     7681 ctcctgttct gaatgatgcc ttagcttatt tagagtgctc cgtaaaaaac cggatggaag
     7741 taggtgacca ttggcttgtt tatgcaaccg tggataatgg caaagtacta gacgctaagg
     7801 gaattactgc tgtgcatcat cgtaagtcgg ggaatcatta ttaatttgga gtttgaaatt
     7861 ttgaattgta agcaatgtag agacgtaaca tgctacgtct ctacatttcg ccaaaagtaa
     7921 ctgaccacaa tatcttcaac aacgttaaaa tcagaatgcg ttttcattca ttgagtaatg
     7981 agttctcttg cacaaattaa aacagcaatc gcacaactgc ctgaagttga agcacgaaag
     8041 cttttagaat ggttccaggc atatctggat caggcttggg acagacaaat cgaagcagat
     8101 gtaaaatctg gtcgccttaa tagtttgctg caacgtgctg aggcagatat tgctgcaaat
     8161 cgtgtcaaac caatcgatga aatccttaac aactcctgat ttttggcatt cctatgccga
     8221 actttcgtca gaaatgaaag accaagcaag gaaagcatat cgactttggc gcgataaccc
     8281 gttttatcca tcgttgcatt tcaaaaaagt gggagatggc ttgtggtctg ctcgaattag
     8341 tggtggctac cgtgcgctag ccctgaagaa gggagaaaat tattactgga tttggattgg
     8401 gtcgcatgat aactatgaga agctgattga ttaaaacaga cagtgttcaa taaaagctaa
     8461 caggttgtgt cgtgcacatt tccccactga gcgatggcgc ttttctcccg ctcctctgga
     8521 gcgataactt cgctgctgcc taagcgcaaa gcgcacgcat tcgcgttcgg cagatcacca
     8581 agcttgcaag tattttgtgc aggtcatctt ctgtattcca taggtcacga tgagaatacc
     8641 gtcactggag ttagtcggga tggtcacaac accaacaacc agcctcacct tagacaagcg
     8701 aaatttgttc agtcggggaa gtgtcaagcc cagagcgttt ctccctgttt gtggtaaacc
     8761 cgacggaaga attgcggttt atcaaatatt gctatgcaga aaattgacac tgaagacaag
     8821 gcaatgttat atttgttccg ttaacccata tttgtctaat caagttacaa cgtaagttgt
     8881 gcttgtgact ggcaaacaaa tagttcgttg agttgtttat cgaggcttag tgtgacgatg
     8941 acttagttta tttctcccat gttattcaga aattccgaat cataggattc gtgtgtctga
     9001 atgtacaaaa aaagggggaa aaaatgctaa atcgcagcca agtcaacaac caggggaaaa
     9061 acgcaagctt taagaaaact gaaaagtctt ctcagacctt atgcgccttc catgctacgg
     9121 aagaaacaac agaatggtgc gtggagtata ctgacaaatt tggcgcgtgg tgggatactt
     9181 tgagcgagga ggaacaaatc gacgttacag ccgtagtcgg tttacttgag aagatgggac
     9241 cgacacttcg cgaccgccat agctctaaaa tcaatggttc caagctttct cgcctacgcg
     9301 aattgcgtat tcagcacgca ggtcgtcctt atcgcgtact ttatgctttt gaccccaacc
     9361 gtactgccat tctccttgtt ggtggagata agactggaga taatcggtgg tacgagaaga
     9421 atatccctgt agcagaggcg cagtatgcag ttcatctgcg tactttgaaa tagggaggtg
     9481 aactgtaatg gctaaatctt ttaaaatact tcgagcgaaa atgtcaccag aagctcgcaa
     9541 aagagccgag cagaagacgc aggaacttct acaagaaata gaaaaacttg ctttagaaac
     9601 agcgatcgct tccgaggaca atcaggaatc ttcgggtaga ccaccaccgt caatccctgg
     9661 ggaagcataa ttgtgttttg agatccagtt actgagcttg gggtaagaaa ttttactttt
     9721 tcctttaacc cttacccaaa gcccctatcc cttgcagtat tgaggcatct acgactgctg
     9781 cactgttttc ctgccagcac tccataatcg catctattaa atcttgtttc gataagtcct
     9841 tgccagccac tttttgtgat aatccaagga ctctggcaac ttttcgtgca gttcgtaggc
     9901 ttaaatttgt aattgtttca agggtacttc tttcagattt tcaatggtgt caatgatggc
     9961 atcaacgcta gcattgacag agtgagtcac gcgatcgccg atttcaattt gcaaatgggg
    10021 cacagcgata gcctgatgct gcttgggtaa aattggaacg atgggaagca ctaactgctg
    10081 agcagcgtaa aaaattcccg ccactgatgc ctgactttgt gattgaactg cgatctcaga
    10141 gcgatcgcct caaacctctg caagataaaa tgcaggagta tctagaaaat ggtttacgtt
    10201 tgggttggct tatcaatcct caagatgagc aagtagagat ttaccgaact gggttagcca
    10261 tagaagtcgt tcaaacccca gggcttcttt ctggggaaga agttttgcca gggtttgagt
    10321 tacaaataac atgagaaatt ctttctaact ctctactctc ttctccaaat attgaccaat
    10381 catcacctgt tccccagcgc gagatatgat agattggcgt gtacggtatt tgctgccaat
    10441 cagctttaac tcttcgtcaa acactgaatt gttgtattct gttcgcaaac acaatgtttt
    10501 ggagttgggg aagtaatatt gggcgctgat aggtttggtt gtggcaaaac cgcgatcgcg
    10561 atacaacaca ttccccaaag caccaaatat cgtggaaccc tgagattcct tccttcccgt
    10621 cacagaattc tcactttcca aaatcacttg gctaccacaa atcaaactaa ctgtatcagg
    10681 taggtcgtgc atctgagcca gcttttgcaa ttcatcgcat ccctgcatca aaaaccgaat
    10741 ggtgatcata ctcaccattt ccttagtttc tccatctggt agtgtgtagt agcgccgttc
    10801 cgaacgccac ttaccaactg attcttgaaa aaattctgcc agtagagatt cgtcagcagt
    10861 ttgtgtaaat ttaatctgtg atgtcaccgt tattgttcct cgtattaagt caacttacaa
    10921 tcgtttcgag attatataca ccatctctgt cttaaatact aattttcttt acttttctta
    10981 attttatctt gctcttatga aaattgttga tagttttgct acattcaaaa acgcaagaat
    11041 ttgtgttttt ttgaccaaac taagggtgta ggggtatagg gggaagagga aaccccccta
    11101 gttgttgaca actatcttaa gcaagaagct gagaaagaac agtttagttt tttcacaaaa
    11161 acattttgtg gttattgttg gaacttgtag acaaaaagct tcgtctacat aaacaaggct
    11221 tatttttgca gacatgagtg cttgtgctgc ttactgtttt ttgataaatc cttagacttc
    11281 tctatcgtat agagtgtggg ttttgcgctt actaagatgc ccttatcgca aagcgtttct
    11341 ctttgaaaca cgagtcacac tccttgcgta aaacttctgt acataaagct gtctcaccac
    11401 cttttggctg ttttaatctg taaagttttc ctttgcgact agatgaaata gctaaccctt
    11461 ggacagagtt aaggaatctt aaaaaatagt tataataact taaagaaaat ttgcattcat
    11521 aacatagaaa aaacaagatg tccggcaaaa ctgcaggaag taagagggtt acttttgttt
    11581 tttaagtaat tatttttact tagagtatga aattttagag aacaaaacga cccggctaac
    11641 ctaaaactgg ctgagagggg agtgtacaga tgattttgga aggaaatcag cagcgcaaaa
    11701 cagcacacaa attaacacgc ggtaatagag aaaacacaga cagttttttg agacagccaa
    11761 tattaaaaaa aatgcaaatt aatacaacaa aaaagatttt tattgcttct atcctaggcg
    11821 tgggactact aaccggtggt tgcggttcgt ttccaaatga atcagcagaa gctgaatcac
    11881 aaagtcctag aggtaggcaa gaggcagaca gtggagtccc tgtggatgca tccattgccc
    11941 gtagtggcat gttgcgagaa gagccagaat atacaggtac gactacacca ttccgtacag
    12001 tgtcattgcg atcgcgagtc gaagggcagc ttttagcgtt gaatgtggat gtaggtgacg
    12061 ctgttaagca agggcaaatc atcgcacaga tagatgacgc cttactgaga accgctcaaa
    12121 atcaagcaga agcagaacta gcagcactca agtcagaagt cgcacggaca aacgctcaga
    12181 ttagtaacgc ccgtgcgcaa gtagaaagat taagagctga acttgtgcaa gcgcaggcag
    12241 actcacaaag acagcagcaa cttttgaaag agggggcgat cgcccaacaa gtagcccaac
    12301 aatcacgcac cgaaagcctc actgcagccc aatcactccg cgctgcacaa gagacagtcc
    12361 gcacagaaca gcaagccctc gcagctgcac aaggtcgagt cgtcgcccaa caagctgtcg
    12421 ttgcggaagc aaaagaacgc cgctcttatt caaagctaac atctccagtg actggagtcg
    12481 tcttagaaaa gatcacagaa ccgggaaatc tcctgcaagc aggaaacgaa gtcgtcaggc
    12541 ttggtgattt tagccgtgtc aaagtcgtag ttcaactttc agaattagaa ctgggcaaaa
    12601 tccgcttagg acaatcagtt aaagtgcgtt tagatgcctt tgcaaaccaa acgtacactg
    12661 gacaagtgac acgtatttcc ccagctgctg acacgacagc tcgtttgata cctgttgaag
    12721 tcgtcatttc caacagcgac agaaaaattg gcagtggttt attggcaaga gtcaattttg
    12781 aaacccagac acaagcgcga gtcatcatac ctgagacagc acttcaagga agagatgggg
    12841 gagcaaggac agatcaacaa aaacagaaca caacagcttc ttcctcttct gcccaatctc
    12901 caaattccaa tcgtcaaggg acagtatttg ttgtagccca aacaggtgag aaagcaacgg
    12961 tgacagagag aactgtaacg cttggggaaa gatctgatgg taatgtagaa gttttatctg
    13021 gcttgcaacc aggagaaaaa tttgtaactc gtagtggcaa accgttgaaa gaccgcagta
    13081 ttgtacgtct ttctattctt tctgagcaac aatcataaag cagtactcac cacttagtat
    13141 catgcagcag gtaaaccaga ctagcggatt tagtattagc gccatttcaa ttcgccagca
    13201 tataggcaca ctcatgctca ccgtggcggt aattgttgtt gggatatttt ttctaacaac
    13261 catccaagtt gatttactac catcaattac ttatccgcgg attggtgtgc ggctggaagc
    13321 acctggtata tcacctgaag tggcggtaga tgaaatcact agacctttgg aagaagcttt
    13381 atcagctact gagaatgtag tgcaagtttt ttcccgtact cgtgagggac aggttagcct
    13441 tgatttattt ttccagccag gaggcgatat cgagcaggct ctaaatgatg cgactgctgc
    13501 ttttaaccga ggtagaggac aactgccaga tacgattgaa gaaccgcgta tatttaaatt
    13561 tgacccttcc caacaaccaa tctacgaatt ggcgctgaca tcttcctcac tacaaggtaa
    13621 agatttgcgg gtatttgcag atgaggaact gtctcgcgaa ctcagtgttg tacaaggagt
    13681 tgcttctgtt gatatttctg gtgctgctga agaagaagta cgagtacttg ttgacttaaa
    13741 ccgtttgcaa gctttgggtg ttgggttaac tgatgtactc aatcaactta cagccagaaa
    13801 ccaagatata tcaggtggtc gaattttagg gaaaaattct gaaccattaa cccgcacagt
    13861 gggacggttc aaaaacgcag atgaaatcag caacctctcc tttcaagtct cctcatcttc
    13921 atcatccccc tcatccacat catccacctc atccacatca tcccctcctc gccgcgttta
    13981 tctacgagac ttcgctgaag tcagtgatgg tacagaagaa cagcgaatct ttgtttattt
    14041 aaaccgtcag ccagcggtga aagtttcaat tcaaaagcag cctgatgcca atacaatcaa
    14101 cgttgtagat ggggttaaga aacgaattga gcaattacga ggttctggct taattgcaca
    14161 ggatatggtt ttgactccca caacagatga atctcgcttc attcgtaatt cgttgaatga
    14221 tgtgatcacc tcagcagttt ctggggcgtt gttagcagca gtagctgtgc tgttattttt
    14281 aggatcaata cggcaaacat ttattattag tttggcaatt ccgctgtgta ctttggcgtc
    14341 gatcgcctta atgaaactat tcggcttgac tttgaatgtg ttcagtttag caggttttac
    14401 cttagtaatt ggtcaagcca ttgatacctc agtcgtcatt ttggagaacg ttgctgaaaa
    14461 aacagccatg actcccaatc aaaaagagac ggagaaattg gcagataaag aaatggggaa
    14521 aaaacccaat tcaaaattct ttatcgacac tacaattgca gcttcccaag aagtcgaatc
    14581 tgcattaatc gctgccactg ctgccaactt agtttctgta gtcccattct tgctcattgg
    14641 cggctttatc tcactgctat ttaatgagat gattctgacg attggctttg cagtcgccgc
    14701 ttccttggtt gtcgctgtca cagtcgtacc catgctgtgt tctcgacttc tggcaattcc
    14761 ttggtctagt cgtatcagag agttctggtt actgcgccag tttaatcatc gttttgaaga
    14821 tgcaacaatc ttatacggta agttgttaaa gaacgttata cgttatcgga taatagccgt
    14881 cactatcgtt tttctgattt taggcggtgg caccttattc atggcaggtc aaatttctca
    14941 agaaatctta ccacgcatca atacaggaca agccaattta agagtgcagt ttcctccagg
    15001 tacaccttta gcaacttctc agaaagttat gcaggctgtg gatgatatct tgatgaagca
    15061 gccagaaact gactatgttt tctcaaccgt aggtggtttt ctctttggta gcaacacaac
    15121 agaaaatcct ctgcgtgcca gcagcactat caatctcaaa ccagataagg atgttgaaaa
    15181 atttgtccaa aaggttactc gggaatttaa caaactcaat ttagcaggaa ttttgctgcg
    15241 cttgagtcct ggtcaggtac gcggtttaat cttgagtaat accccagcgc aaggttcaga
    15301 agttgatgtt attctgcaag gtaacaatga acaaaactta cagcaagcaa gtaggcaact
    15361 gctgcaagct ttagaagaaa aggctacact cgctagattt cgaccagatg ctgatccgcg
    15421 tcaaccagaa gtacaaattc gtcctgactg ggaaagagtt gcaactttgg gactaacagc
    15481 gcaacaaatt ggtgaaacaa ttcaaactgc tattgaaggt tcagttccca cgcaaattca
    15541 acgcggtaac cgcctagttg atgtgcgtgt agagttaaat caagaagcaa ttgagcgtcc
    15601 ttctcagtta caaggattac cgctatttac acaaaataac caacaagtcc gcctttcgga
    15661 cgttgcgcgt attgaagaag gtcaagcacc aggagaggtt cagcgaatta accaacgtca
    15721 agtttttgtg attgcaggga acttaagcga gggagctagt ttgggtgacg cccttgcaca
    15781 agtaaacgaa atagtcaagg gtattaagtt gcctgatggc gttacaattg taccaagttc
    15841 cgcacaggaa acgaatcagc agttacaaaa ctcattgaaa actatgggtg cgctagcgac
    15901 gttcttaatt ttcgtcgtca tggctgtgca atacaactcg ctgattgacc ctttaatcat
    15961 tatgttgact gtaccactcg ctttagctgg agggattttt ggactttacg tcactaaaac
    16021 agccattggt gcaacggtga tagtcggtgc ggtgctgttg gtgggtattg tggtgaacgc
    16081 gggaattctc atggtagaac tggcaaacca aattcgtgag gaggaaggtt gcgatcgccg
    16141 cactgccatt ctcaaagctg cccctcaacg tttgcgtccg attatgatga ccacagtcac
    16201 gactatcttg gggctgttcc ccttagcttt gggtattggc gaaggttcgg agtttttgca
    16261 gccattgggg attgttgtgt tttttgggat ggcgatcgcc acactgctaa cactatttct
    16321 catcccctgt ttttacattc tgctgcacga tgtactgggt gggaaatggg caaagccggt
    16381 gttcggtagg ctgggtaagt tgaggaaatg gtgagccact ccgttggggt aaccagcctt
    16441 tgttgctgtg actcccaagg agcttggtga tagcttagat gaaattgaaa agcaacttca
    16501 acctgtatcg tttctatcta caacccgtga gcctaaaagc atacagaaaa aagtaggaaa
    16561 agctattgaa actaaaaaca ccttacaaaa caaacaatat gatttaaatg cggaaaaaaa
    16621 caaagaactc acagcgcaac ttaagctcaa gcccagtctt cggaagtatc ggtttgaata
    16681 tgcagaagtc gaacttaagt cctctagact attcggattc gtaaaaaaac caatcatcaa
    16741 cgctcgtcgc aaggaggcta gctattttgt tgaagatttg ggtggtggag tggaattgga
    16801 gatgatcgcc attgctaatg gaaatttttt tatgggatca tctgaacaaa taaatgcaag
    16861 tagctcagaa tatcctcaac atccggtatc tgttaattcc ttttttatag ggaaatatcc
    16921 cattactcaa aaacaatgga aagctgtagc ctgcttacca cagatcaatc gccccttggt
    16981 agttgattgt tctaaattca agggagacag ctatcctgta gaacaagttt gctgggacga
    17041 tgctgttgaa ttctgcgatc gcctttccca aaagacagat cgctactacc gattacccag
    17101 tgaagctgaa tgggaatatg cctgtcgtgc tgggactaaa actttatttt actttggaga
    17161 tattattact cctgatttag cgaactataa agattgtgaa gatcttaaat tttcaagagg
    17221 agtttttcct aatcaaacta ctcctgttga taacttcaag tttgcaaaca cattcggatt
    17281 atatgatatg catgggttag tttgggagtg gtgcatggat cactggcata atagctataa
    17341 caaagcgccc aatgatggta cggcatggct caatgataga gatagccaac ttcgtgtaat
    17401 tagaggaggt tcttgggctg atcctccagg aaattgtcgt tcagcatctc gcaaaaaggc
    17461 tcgaattgat gaacaaggaa cttacctcgg ctttcgagta gttttttctt aaataaatgt
    17521 tcgcaaaaga gaaactaaat cgatatcggt tgaagttgaa taatggttcg tctacctaaa
    17581 gcaaaaaatg aaactatcta accttacgct atttgtaata gttttaatta ttgctggaat
    17641 aattttactt gtaactggga agaaaaaaga gaaagaaacc agctatgttc gtccttacaa
    17701 aaaaacaata actgtcccgg gacattctag aagcaaaccc aaaaacaaga ggaaaaatcg
    17761 tcgtagcggt aaacgatgag acgattaaaa ttgcgattca agcaagcagg ctcaacgttt
    17821 gcgtccgatt atgatgacta cagtcacgac tatcttgggg ctgttcccct tagctttggg
    17881 tattggtgaa ggttcagagt ttttacagcc attggggatt gttgtgtttt ttgggatggc
    17941 gaatgcctgc ggcacgctac gcgaacgcca caatgctaac actatttctc atcccctgtt
    18001 tttacattct gctgcacgat gtactgggtg ggaaatgggc aaagccggtg ttcggtaggc
    18061 tggataagtt gaggaaatgg tgagccactc cgttcttttc tccactcctg cttctgttgt
    18121 tcttcttcct cggtgcttgc aaggggatag ataccgacac taccgaaccg tattgcctga
    18181 ctacctgctt ggtttgacga attcctaaac ctttgtacgg tcagttaaga tttcgtatcc
    18241 attgtcagtc acaagcaatg tatgttcaaa ctgagcagct aaagatttgt ctaatgtgac
    18301 tacagtccaa cggtctgata gagtacgggt cactttagaa ccagcagtca caatgggttc
    18361 gattgtcaat gtcattccag ctcggagttt cacatttggc atttcacgag tacgaaagtt
    18421 gaacactgaa ggttcttcgt gcatgttgcg accaatcccg tgcccagtgt agttttcaag
    18481 aacactcaag ccatgtgcct ctacatagtc ttgaacagcg cccgcaatat ccatcagata
    18541 cgctcctgct ttgacttgtt caattccctt gtagagtgcc tcttcggcaa cctgaatgaa
    18601 cttttctgtc tttgggggca ccttacccac ggcaatagtg atacaagaat caccgtgaaa
    18661 gttctgataa caagctgctg tgtcaacctt caaaacatct ccagaacgaa tcatccgctt
    18721 acaactgggg atgccatgca cggcttcatg attaatcgaa gcgcagatag agccaggaaa
    18781 gccgtggtat cccttgaaac tgggtgctgc gtccatttct cggatgcgtt tctctgcgta
    18841 agcatctaag tcaccagtcg tcatcccagg ttgcactatt tgagaaatct ctttgagcac
    18901 agttgcaaca atcgaagctg cttgacgcat aatttcaatt tcacgttgag acttgacgct
    18961 gataccacga ctttgccgtt gagtaacggg ctgggtgaag aggttatcaa ggatattcat
    19021 accgagagag gtaaaattta actatgctat tgtagcatag cttagcttat ataaatataa
    19081 gacaataaaa gctatagtaa aatgctatgg taagtactat ctacgcaata cataaatttt
    19141 gaaatgggcg gcaaaactct attgtctggt gtaacaacct acatttcccc ggaactgaaa
    19201 gcagagttag aggcatgggc acaagaggaa gaacgctcta tttcctggct tcttgccaaa
    19261 ctgattgaaa ataaacttca ggaacgacga caaaaagtat cacaagcgtt gattgcgggc
    19321 aaccaggatt agcgatcgcc ccctcagcaa aaatcttgtt attctaccgg ttgtcacaac
    19381 tatacggtct tcctcgtcta atttaatgag tcctttatgg aagtagacga ggaggaatta
    19441 tgacggtgca aagaattgac ctaaaaaccg ttgagcctgc tgcctataaa gcaatgtttg
    19501 agctagagaa gtatcttgca gcaagcaggc ttagtaaaac cttggtggaa ttgatcaaaa
    19561 tccgggcgtc tcaaatcaat ggttgtgcct tttgcatcga tatgcacacg aaagacgcta
    19621 gacatcacgg cgaaagcgag caacggattt atgcgttgaa tgcttggcac gaaactcaat
    19681 ttttcacgcc tgaagaacga gccgtgttgg cattaactga ggctgtaacc atgattacga
    19741 aaaaccacgt tcccaatgac gtgtatgagg aagtcagtca ttattttgat gccaaccaaa
    19801 ttgcacaaat cctcatggca attgttgcga tcaatggatg gaatcgaata gcgatcgcca
    19861 cacagatgat tccaggtagc tatcagatac aaatacaaaa atcagcctag gaggtacatt
    19921 atgacacgtc aaattgcatg gtatggaaca gcagcagtca ttgttcatac catcgttaat
    19981 attctacacg cgttagcaca cgtatcgatt ccggttcctg tcactcctag tcaggcagtg
    20041 tttattgtta cagttatcct gactgttcca cttgtggcaa tggtactcct gtggacacca
    20101 ttgagtcgca tgggtgttgt tctattgctg gtttcgatgt tgggatcgct aatttttggc
    20161 gtgtacaatc atttcattgc tattagccca gatcacatct ctcaaatccc acctggcaat
    20221 tggcaactcc tattccaagt cacggctgtc ctgcttttcc tcactgaact gttaggctgt
    20281 ggcgtaggag tgtgggcaat acaaaagcta cgagatgaag agagaatagc atgaatcggc
    20341 tagaggagtt caaccaacat cgtcctttcc tgttctcaat cgcttaccga atgctgggca
    20401 gtgtggttga tgcagaagat atggtacagg aaaccttttt gcgatggcag caagtggcag
    20461 aagacaccgt acaatctgcc aaagcgtatc tctccagcat tatcacacga ctctgcatcg
    20521 accacctgcg ttctgcccgt gtccaacgag agcaatatgt gggaccttgg cttccagaac
    20581 ccattcttac cgaacagatg ccagatccag caaagacagt cgaattggta gatactctct
    20641 caaccgcttt tctcgtatta ctagaaacgc tctcgccctt ggaacgggca gtttttttgc
    20701 tgcgggaagt gtttgattat gactatgagg aaattggaca aattgtagat aaaagtccaa
    20761 cgaactgtcg gcaaattgtg cgacgagcaa agcagcattt aacatctagg cgacctcgtt
    20821 ttgaagtttc attacacagc cgagaacaga tgaccgagaa attcctgcaa gcttgcaatg
    20881 tcggagactt gcaaggattg attggtttgc tagcagaaga cattaccctt tggtcagatg
    20941 gtggtggtca ggtgacagcc gcattgaagc cactacatgg aagtgttaag gttgctaaat
    21001 tcttgctggc aattcggagc aagaaacttg caaattatgt gtctcgaatt gctaaggtta
    21061 atgaccaacc aggcattatt aactatattg gcgttcgcgt aggggctact ttgcagtatc
    21121 atcttcacag tgttatgaca tttgatttta aggatgagcg gattcaatct gtttttattg
    21181 ttgtgaatcc agacaaactc aaacaattgg ctgactcaaa tatcaaatgt caattagcac
    21241 agcctcactg agtacacgtc gaacttcagg ttaaatgtgg tgatgttact gtcttttttg
    21301 attgtgaaga ttgtgggcga tcgctgaaga tgatcgcaaa aggtgatatt ctttaatctc
    21361 tgaccatttg ttggtctcct gtatattttt gctcccgcgc cttcgcttca cctggcgcgg
    21421 gatttttctt ttttacctgc ccatcacccg gctttcgcca ttacctggca gtagtcccgc
    21481 gcctcctcaa cacagaaagt aacttttata ttcgaggaaa gcgtgtgcca aaactttgcg
    21541 tgcgcgttcg ccctctgggc gtgcgcttgc gcttacgcat atcgcattgg tgacaaagca
    21601 cgcgctgtaa cgattgcagc ccccagagtt tgggttactg gtggttaggg agaggaagaa
    21661 ggggtgttag ggtgttaggg tgttaggggt aagagtattt tactttcttc ccctaaattt
    21721 cgctcattgt ggaaactaac tacacgtcac tataaaaagg ggtcgcaaat caaaattttg
    21781 acgaccctag acaaagttta tccaaccagc gaattccgta cctcatttat ggtgggctgt
    21841 actaacgaat aaatcatttc ccctacaccc ctacacccct gcacccttac acccgcgcgt
    21901 tcattcccct acacccctac acccttacac ccctaattgt tgacgttgtg gttaaaaatt
    21961 ctctatttta aatgactaga ctgtaaagta gttatggatt tattattgtt gattgtggat
    22021 ttttttccgg gactatgaat actcaagaga tcatccgctc aattgaagcg gaacaactaa
    22081 aatctaattt gcctgaaata tttgtaggcg atactgtcaa agtcggagtc aaaattaagg
    22141 aaggcgacaa ataccgcata caaccctatg aaggagtcgt gattggtaag cgcaatggcg
    22201 gtattaatca aacgattact gttcgtcgtg ttttccaagg tgtgggagtt gaacgagtgt
    22261 tccttgtgca ttctcctcgc atagacaaca tcaaagtctt gcgtcgtggt aaggtaaggc
    22321 gtgctaaact ttattatctg cgtaagcgtg ttggtaaagc tacccgaatc aagcagcgtt
    22381 ttgaccgcgc tttataattc aacaaagcaa gatatgggaa gggttcaaca aaaagcggca
    22441 gcagccgctc atttgttccc tgaatcaagc tcaaagaaaa aaattgccaa gttgtgttaa
    22501 aatgggttag attaagtgca ataactgaat aaaagccagc ctgtgcgctc ttagttcagt
    22561 tggtagaacg caggtctcca aaacctgatg tcgggggttc aagtcctcca gggcgcgctg
    22621 tcacaaaaaa acccgaaaat tatgcaacat ctgctaaaag agcagcatga ttgaaaattt
    22681 cgggtataat ttttgtgtgt acagcttatt gcttcgtcgg acaagttaag tttgaatact
    22741 aaatcttaac aaaaggtaaa aattaacgct taacagttgt ttgtatcagg aataagggga
    22801 gagaagcgac gtgactaaaa aaaacgaagc agaaataaca gagtcaagca atgggtctgg
    22861 cgtaacgaac tttgtaaatg ggataaaaga agagttcgac aaagtggttt ggcccagtcg
    22921 caagcagcta gtgagtgaat cagcggctgt actgttaatg gtgactctct ccgcatctct
    22981 gatatttttg gtagatagat tatttacttg ggcagcacaa caggtgttcg gatgagtttt
    23041 gcaacagacg gagattacaa tgcgacgctg cagtcagagg atgccgcaga tacagcgtca
    23101 gaagcttctc acgaagcccg ctggtatgca gtgcaagtag cctctggctg tgagaagcgt
    23161 gtcaagacaa acttagagca gcggattcag accttcgatt tatctgagaa aatccttcaa
    23221 gtggaaattc cacacacacc agccgtaaaa atccgtaaag acggtagtcg ccagcatacg
    23281 gaagagaaag ttttcccggg ctatgtgctg gtaaggatga tgatggacga tgatagctgg
    23341 caggtagtaa gaaatactac tcatgtgata aatttcgtgg gagcagaaca aaagcgtggc
    23401 actggcaaag gtcgcggtca cgtaaaacca atgcccctag gtcatacaga agtagaaaga
    23461 atcttcaaac agaccagcga acaagagcca gtcgtcaaga ttgacatggc tacaggtgat
    23521 aagatagtcg tgctttctgg tccgtttaaa gactttgaag gtgaggtaat tgaagtcagt
    23581 ccagaacgga gtaaactaaa agccttgctt tcgatttttg gacgggaaac accagtagaa
    23641 ttggaattta atcaggttca aaaacagagc taaataagaa tggcgaagaa aatcgtagcg
    23701 gtcattaaat tggccctaaa tgctggtaaa gccaacccag caccgccagt gggtcccgct
    23761 ttgggtcaac acggcgttaa tatcatgatg ttctgcaagg agtacaacgc caagacatct
    23821 gatcaagttg gaacggtaat tcctgtagaa atctcggtgt ttgaagaccg gagttttaca
    23881 tttgtcctca aaactccacc tgcatcagta ctcattacta aagcagcaaa aattgacaaa
    23941 ggctccagtg aacctaacaa aagaaaagtt gggtcaatta ctagagaaca attgaggcaa
    24001 attgcccaaa ccaaactgcc ggatcttaac gctaatgatg tagaagcagc gatgaacatc
    24061 atcgaaggca ctgcaaaaaa catgggcgta acagttacag gttagttata agtccttggc
    24121 tttagacaat tgacttagga caaatgaaaa attattcggg ggagaggtaa agcctcgcaa
    24181 ttcaccccag gagagagaaa aatggcaaaa aaactatcac gccgaatgca ggcgttacta
    24241 ggaaaagttg aagagaggga ttatacaccc atagaggcgt tatcccttct taaagaaaca
    24301 gcaacagcaa agtttcccga agctgcagaa gcgcatatcc gcttaggcat tgatccaaaa
    24361 tatactgatc aacagctgcg aacaacagtc gtactgccca aaggaacagg acaaacagtg
    24421 cgagtagcag tgattgcaag aggggaaaag gtcacagaag caaccaatgc gggtgctgat
    24481 gttgttggtt cagaagaact aattgacgaa attcaaaaag gtagaatgga ctttgacaag
    24541 cttattgcca cacctgatat tatgcctcag gtagcgaagc ttggtaagtt acttggtccg
    24601 cgtggtttga tgccgtcacc aaaaggtggc acagtaacat ttgacttagg cggtgcgatc
    24661 gcagaattca aagcaggtaa attagagttc cgagctgacc ggactggcat tgtccatgtt
    24721 atgtttggta aggtgtcgtt ctcaccagaa gacttactag taaacttgaa ggcgttgcaa
    24781 gaaacaatcg accgtaaccg tccttcagga gctaaaggtc gttactggcg cacagtgtat
    24841 gtctctgcca caatggggcc atcaattagc gtagatatta acgccctacg cgatttgaaa
    24901 ctcacagaag cagcataata tcgttatgtc atcgattagt acatgacaaa cgacaaacaa
    24961 ctgaaggttg ctaacaaaat aaaataggca atagcccaag acagcaggtg ccattggctt
    25021 aatgtcctgc cgaggttttc gccccaattg ctaccagtgc cacgcataac aagcgtgagt
    25081 actgcggcat aaggatgata aggtatacac gcactgtata aggtgtctat accactaaac
    25141 cccggctgcg agagctgggg tttattgttt ttaagcgatc actgtcatag tggtcagcag
    25201 ttggcaaaaa cctaacagcc aatacctgaa agctgatttg ttaaggaggt gagatggatg
    25261 cctagaacga tagaagacaa aaaagcaata gttactgaac tcaaagaaac tttgagtcag
    25321 tctcaactag cactggtgat tgactaccaa ggactaacag ttgctgaaat cacagacctg
    25381 cggcgacgcc tgcgtccctc tggtactgtt tgtaaggtga ctaaaaacac cctgatgggc
    25441 attgccatta aagacgacga aaaatggcaa gtgttgtcag aattgctcaa aggctcttct
    25501 gcctttttgt tggttaaaga cgatttctct gcagcaatta aggcttacca agatttccaa
    25561 aaagccagca agaaaacaga aattcgcggc ggcgttatgg aaggtcgcct gctgcaagag
    25621 cctgatgtca aagctctagg agatttgcca tccaaagaac aactcatggc acaaattgcc
    25681 ggagcgatca acgccttggc taccaagatt gctgtgggta tcaacgaggt tcccggttcg
    25741 ctggctcgtg ccttgcaggc tgtcgctgat caggaaaaag gcggcgaatc tgaaagcgct
    25801 tctgacgctg atcacgaaaa aggcggcgaa tctgaagaaa gtgcttccta gttagtttta
    25861 gtgctaggca gaacaactaa caaataattt atcaacataa caggagttat atccatgtct
    25921 actgcaactg atgaaatttt ggaaaaacta aaaaccttga gcttgctgga agcatctgaa
    25981 ttggtgaagc aaattgaaga agcctttggc gtcagtgctg cagcaccagt tggaggcttt
    26041 atggctgctc ccggtggtgg tgcacctgct gctgctgaac cagtagaaga gcaaaccgag
    26101 tttaacgtca ttctcgaatc agtcccagct gataagaaga ttgctgtact caagattgta
    26161 cgggaattga caggcttggg tctcaaagaa gccaaagact tggtagaatc tgcgcctaaa
    26221 ccagttaagg aagcgatcgc caaggaagct gctgaacaag ctaagaagca gttggaagat
    26281 gctggcggta aggcaactgt caagtagttc ataatttgta attcttaatt acgaaaaggc
    26341 agcagtccag taaccagttt ggtgtgggct gctgcctttt tttcattgag aataaatcaa
    26401 cgcggtatta tggaaaatta cttggacaaa caaaaaccag gggtaacaaa aaatctttgc
    26461 ttgaacgagt tgagaacttg actatcaagt ttcagtgtcc taattttttt attccgaatt
    26521 taaaatttgt gcaaatctac cgttatgagt ctttcacctc tagacttact gaatattacc
    26581 tttcgctcct tgggtaaaaa ccctttgcgt tctgccctaa cagctttagg agtgtttatg
    26641 ggtgtggctg ctgttagtgc tacacttcaa gtgggtaaca tcagtcgggc agttattggt
    26701 caacaactag caaaacgagg cgcacctcaa gcctcaatct atccagagtg ggattcaggt
    26761 ggtcgaacca ccccacttaa attggaagac atggaattct tacaaaaacg gctggtgggc
    26821 ttgcgggcaa tcagtgcttt taattgggct ggttctctgc caaccatatt tcaggataag
    26881 gaattaactc cacctatgtc acctgtttcc caaggttttt tgctgacttc aggaaaagca
    26941 ctggtttcgg gacgattctt tagcgctgaa gattttgcca gctaccgacc agtggttgtt
    27001 atcgataaac tgttggcaga acaacttttc ggtgggcaaa aacctctggg tcagatgatt
    27061 tacgctgggg acagacctta tgtagtcgtg ggggtagtgg cgacaagtct ggatgaaaat
    27121 gcacctccta gtggtcaact ttatgtacca atgtctgttt ataacgccct gactggtagc
    27181 cgcgatattg gtagtatcca aatgcgtcct tacaaactcc aagacgtgga aaacttgagc
    27241 aatcaagctg aagaactgct aaagcagcga ttccccagtc aaaaatttaa gtcttggaac
    27301 aatgtatcag acatcctaga acagcagaaa acccttgaga tggcgtccca aggacttgca
    27361 gtggtaggag taatcgcgct attggttggc ggtgtgggga ttgcgaatat catgattgct
    27421 tcagtggcgg aacgaaccgc tgaaattggt ttgagacggg caataggagc aacccagcaa
    27481 gaaatcatgc tgcaatttat tctggaggct acgcttttga gtctgattgg aggaactgtt
    27541 ggtcttgggg tagtgcatgg attaacaatt gtagtcacca atacctttaa cttgccctac
    27601 gagtttgacg ggtccattgc aagactagcg ttgggttcag cactcgtggt gggggtagga
    27661 gccagtttga cccccgccct gcgagcaagc caaatcgatc cagtcaaagc cttacgctca
    27721 gaataatttc acggtgattt agattttggt actggggaag ctgtgcctct tgttgagaat
    27781 cttaacaatg tttcaattca taatatttct tatttagcta cagttgcggc ggatagtata
    27841 gcagtcgcca ggtagattag gacacgaact aatgagaaaa catggtcacc aagagacttt
    27901 caagtctgtt aagcgttccc tgctatattg gcaaatccaa cttcgggtgg gcagtggctg
    27961 ccctagagat taagattttt agtaatttgc caagaaccta tccgaactgt agtaatgtat
    28021 atccttttct gtttttagtt ctaactaaag cgtattgatt tttaacgtat ttatgccttg
    28081 aagttgtgtt acacaacttt acatagagac tgagcaaata tctgttttta gagccattga
    28141 tcgctatagt gttgagaatt gttaaaaatc aaagtttcaa gtaaagttta ttttcttttc
    28201 atgcgaaaag aaactaaata ctgttagcct gtgaattaag ataagcatta attaaattgt
    28261 aattacagat atttttagat tcttagccaa gccaaatagt tcttgaataa tctttagttt
    28321 tataccaatt aatagacttc tcgccaaaaa ccctaaaaaa ttatattcag tttctaaacc
    28381 ttatgctgat tccactttcc agcccaaaca tgaaacatta tcataatgaa tggattgaag
    28441 aatggtgcca agaaaatggc tggacagatt tatttgaaga gcggcgtaat aactattggg
    28501 catttcctcc tggggcagtt atgccggagc caattcctac ccatacgttg agattgataa
    28561 aaactcaaaa gggattgaca tctcaggaaa aattttggtc aatctcagca ctatttggga
    28621 caattgtagc cgtcgtttct acttacttat taaaatgtcc aatacctctg gttttagctt
    28681 ttgcttttga tgcagtgacg gcagcgcaac ttgaggtaga gtgatctcaa gaataagtca
    28741 ttttcagtag tactgagtgt tgtagacgcc acagaataat tgacacacag tattttgctt
    28801 gggggctatt tttatgatgt gctgggatta atagctaaga tttagataag taaaagcgtt
    28861 ctccttaaag ggggggcgtt ttttgcattt cttgttttag ggagattcaa aaaaataaat
    28921 ctctagcctc agtccacagg agaagggctt tgcggagtat ggttgattgt ggacgtagct
    28981 ggtgattagt tttaaagcag ctggagattg atttacgcac tatgtgtctt agctgctttt
    29041 gtcagcttcg tttcgatctc caacttgtaa aaagaaagac atcctgaaaa taccttacct
    29101 taaagtgtta accagtggaa tgtgatcaag aagaatgtga aataaaatac tatattgatt
    29161 gataagatgt agtgtaaacc acatttattt tgctataaaa gcataactaa attactaaaa
    29221 aatcattgtt gataaataat tatcctatgc gacaattcaa tctacagaat gtggaaaata
    29281 ctctacatat aagaaaaaaa aggaacttaa atctatggat ctcttatctg aatctgcctt
    29341 agacaatctt caagcttccc aatctacatt caactttggt actccacaag acatcattag
    29401 tggcgcaaac ttccaaggaa gcggtagttc catctttaca gtcaacagca ttgccgatgt
    29461 ggtggatgat ggtgatgggg tgacgacgtt gcgtgaagcg attaattttg caaacgcgct
    29521 gattggagaa gactcaattg tgtttgacta ttcggtgttt gcctctgcac agacgattac
    29581 tttaagcctg ggacaactga gtatcaccga cagcttgaag atcaacggct tagtcgatcc
    29641 attgacaggt acagacttat taacgattag tggcaacaac gcgtcacggg tgtttgagat
    29701 tggaacggga gcaacagtca acctttcggg gttgattatt gctgatggca aggtgatgga
    29761 tgacaacggt gctgggatta aaaacagtgg cactctcacc ttagacaaca gtattgttcg
    29821 caataacacc gcgacaactc tgaactcgaa caatgcttct ggtgggggta tttacaatat
    29881 aggcatcctg acggtgaaca acagcacctt cagtggcaac tcagcaaacg gcagttcgac
    29941 catcatcaat agtttgacct tcaataacag cggctttggc ggcggtattt acaacacagg
    30001 caccctgacg gtgagcgaca gtatcctcag cagcaactcg gtaagtgggc ccaacagcgg
    30061 taggggcggc ggcatttaca acacgggcat cgtaacggtg agcaacagca ccctcagtga
    30121 caactcagca agcggcacca cattcaccag tgccaacggc tttggcgggg gtatttacaa
    30181 cacaggcatc gtaacggtga gcgacagtac cctcagcagc aactcggtaa gaggggattg
    30241 gacacgtggg ggcggcatct ataacgacaa tggaaccttt caggtgaaca atagcaccct
[truncated: 18,602,257 more chars]
