# Supplementary material for: Evaluating Eucalyptus leaf colonization by Brasilonema octagenarum (Cyanobacteria, Scytonemataceae) using in planta experiments and genomics
Source: PeerJ. 2020 May 27;8:e9158. doi: 10.7717/peerj.9158 (PMC7261140; doi:10.7717/peerj.9158)
Supplement: Supplemental Information 6 [file peerj-08-9158-s008.gb]

LOCUS       scaffold1_cov13       193440 bp    DNA     linear   BCT 22-JUN-2018
DEFINITION  Brasilonema sp. UFV-L1, whole genome shotgun sequence.
ACCESSION   
VERSION
DBLINK      BioProject: PRJNA477356
            BioSample: SAMN09468271
KEYWORDS    WGS.
SOURCE      Brasilonema sp. UFV-L1
  ORGANISM  Brasilonema sp. UFV-L1
            Bacteria; Cyanobacteria; Nostocales; Scytonemataceae; Brasilonema.
REFERENCE   1  (bases 1 to 193440)
  AUTHORS   Alvarenga,D.O., Fiore,M.F. and Varani,A.M.
  TITLE     Comparative genomics of Brasilonema spp. strains
  JOURNAL   Unpublished
REFERENCE   2  (bases 1 to 193440)
  AUTHORS   Alvarenga,D.O., Fiore,M.F. and Varani,A.M.
  TITLE     Direct Submission
  JOURNAL   Submitted (22-JUN-2018) School of Agricultural and Veterinarian
            Sciences, Sao Paulo State University (UNESP), Via de Acesso Prof.
            Paulo Donato Castellane s/n, Jaboticabal, Sao Paulo 14884-900,
            Brazil
COMMENT     Annotation was added by the NCBI Prokaryotic Genome Annotation
            Pipeline (released 2013). Information about the Pipeline can be
            found here: https://www.ncbi.nlm.nih.gov/genome/annotation_prok/
            
            ##Genome-Assembly-Data-START##
            Assembly Method        :: SPAdes v. 3.11.1
            Genome Representation  :: Full
            Expected Final Version :: No
            Genome Coverage        :: 17x
            Sequencing Technology  :: Illumina HiSeq
            ##Genome-Assembly-Data-END##
            
            ##Genome-Annotation-Data-START##
            Annotation Provider               :: NCBI
            Annotation Date                   :: 06/25/2018 17:15:15
            Annotation Pipeline               :: NCBI Prokaryotic Genome
                                                 Annotation Pipeline
            Annotation Method                 :: Best-placed reference protein
                                                 set; GeneMarkS+
            Annotation Software revision      :: 4.5
            Features Annotated                :: Gene; CDS; rRNA; tRNA; ncRNA;
                                                 repeat_region
            Genes (total)                     :: 7,214
            CDS (total)                       :: 7,168
            Genes (coding)                    :: 6,652
            CDS (coding)                      :: 6,652
            Genes (RNA)                       :: 46
            rRNAs                             :: 1, 1 (16S, 23S)
            complete rRNAs                    :: 1 (23S)
            partial rRNAs                     :: 1 (16S)
            tRNAs                             :: 40
            ncRNAs                            :: 4
            Pseudo Genes (total)              :: 516
            Pseudo Genes (ambiguous residues) :: 3 of 516
            Pseudo Genes (frameshifted)       :: 123 of 516
            Pseudo Genes (incomplete)         :: 380 of 516
            Pseudo Genes (internal stop)      :: 98 of 516
            Pseudo Genes (multiple problems)  :: 78 of 516
            CRISPR Arrays                     :: 7
            ##Genome-Annotation-Data-END##
FEATURES             Location/Qualifiers
     source          1..193440
                     /organism="Brasilonema sp. UFV-L1"
                     /mol_type="genomic DNA"
                     /strain="UFV-L1"
                     /isolation_source="leaves"
                     /host="ligustrum"
                     /db_xref="taxon:2234130"
                     /country="Brazil: Paraiba do Sul, Minas Gerais"
                     /collection_date="2006"
     gene            313..915
                     /locus_tag="DP117_00005"
     CDS             313..915
                     /locus_tag="DP117_00005"
                     /inference="COORDINATES: similar to AA
                     sequence:RefSeq:WP_017319313.1"
                     /note="Derived by automated computational analysis using
                     gene prediction method: Protein Homology."
                     /codon_start=1
                     /transl_table=11
                     /product="Uma2 family endonuclease"
                     /protein_id="PRJNA477356:DP117_00005"
                     /translation="MTTLLIQTQNIPLTINLPAIKSMSVEQFYEFCLANSDLRIERTA
                     SGEVIIMPPAFSDTGNRNGKIFQQLANWAEQDGTGETFDSSAGFTLPNGATRSPDASW
                     IKLERWNALTEEQKSSFAPICPDFVIELRSSSDTLSGLQNKMQEYINNGASLGLLIDR
                     KNRKVYIYRPNQELEILDNPETVSGDPELPGFVLRMTKIW"
     gene            1066..3870
                     /locus_tag="DP117_00010"
     CDS             1066..3870
                     /locus_tag="DP117_00010"
                     /inference="COORDINATES: similar to AA
                     sequence:RefSeq:WP_017745599.1"
                     /note="Derived by automated computational analysis using
                     gene prediction method: Protein Homology."
                     /codon_start=1
                     /transl_table=11
                     /product="insulinase family protein"
                     /protein_id="PRJNA477356:DP117_00010"
                     /translation="MPFFSKLRPFILVSFFLGLIFSGVLSVDYFSNAVTQTAVTPVSN
                     IALTQGVRKTVLKNGLTVLTKEVHTAPVVSAQVWYRVGSRNEKAGENGISHQLEHLMF
                     KGTTDRPVQFGRLFSALGSQFNAFTSYDETAYFGTVQRDKLEAMLSLEADRMESALIG
                     AQQLTSEKRVVISELQGYENSPNYRLNRAVMRAAFPNRSYGLPVGGTKADVEKFTVEQ
                     VRNYYKTYYSPDNATLVITGDFATEPVLKTVQQTFGKLPKRAKEDKEITEQGEVKKVD
                     RENTSSFSSGSSTAKKSPIVLKEPGSAALLQVVYPLPNINHPDVPAIDVMDAILTGGR
                     SSQLYQALVESGLASSVSASPSELIEAGWYEINVTAAPGQQLSKIAQVLQQSLAQLQY
                     KQVTTEQLNRAKTQLQSSFILGNQDITSQATQLGYDQTVAGDYRYVERYLKALAKVTP
                     ADIQQVAKTYLNPAKQTIGLFEPTLASGKAGTSSAGSGRTVENFNPGKPVDPAELAKY
                     LPPATSATASTQQPLPEQFMLKNGLRVFLLVNRSVPTVNLSGQIDAGSEFDSNQKAGL
                     ASFVATNLMNGTQTKNALTLAKILEDKGISLGFSAGREGVSIGGSGLSANLPVFIQTL
                     ADVVQNATFPENQLELSRQRALISLKLQLDDPRGLGRRVFQQAIYPENHPFYSFPTEE
                     SLKSISRADVLRFYQEHYRPDTTTIALVGDFDPIKVKALFNQAFGKWQSQGQPPTLNL
                     PTVSLPQKIKQLSSVIPGKTEAVTYIGYNGISRKDSRFYSALVLNQILGGDTLSSRLG
                     TEVRDRQGLTYGIYSGFATGINPGPFLIQMQTAPKDTQKAITSTLALLKQLREQGITE
                     AELNTAKRSITNSYPVDLANPSNVASMVLENAVYGLSPAEIREFPQRISAVTPNQVQQ
                     TIQELIHPDKLVIVTAGPRA"
     gene            complement(4001..4073)
                     /locus_tag="DP117_00015"
     tRNA            complement(4001..4073)
                     /locus_tag="DP117_00015"
                     /product="tRNA-Arg"
                     /inference="COORDINATES: profile:tRNAscan-SE:1.23"
                     /anticodon=(pos:complement(4038..4040),aa:Arg,seq:tct)
     gene            4446..5009
                     /locus_tag="DP117_00020"
     CDS             4446..5009
                     /locus_tag="DP117_00020"
                     /inference="COORDINATES: similar to AA
                     sequence:RefSeq:WP_017318777.1"
                     /note="Derived by automated computational analysis using
                     gene prediction method: Protein Homology."
                     /codon_start=1
                     /transl_table=11
                     /product="hypothetical protein"
                     /protein_id="PRJNA477356:DP117_00020"
                     /translation="MFSSQSIVLAILSCSLLGILYFLPLSARIPGSLGIEKHADWYVV
                     GTYFFEAIAYLGAGVLCLRNWRSLKIASGLSVWLVISIGMLLYFLGQIFVCDTEIILK
                     EELIVFLCDVFLVGTYLFLGTGVMWFQCATKIPNSQSGILEVFWVWNEVLFGMDAVLE
                     CDASFIRSRRVSKRTQEQNLRSLWCLP"
     gene            4997..6043
                     /locus_tag="DP117_00025"
     CDS             4997..6043
                     /locus_tag="DP117_00025"
                     /inference="COORDINATES: similar to AA
                     sequence:RefSeq:WP_016876539.1"
                     /note="Derived by automated computational analysis using
                     gene prediction method: Protein Homology."
                     /codon_start=1
                     /transl_table=11
                     /product="transposase"
                     /protein_id="PRJNA477356:DP117_00025"
                     /translation="MSTVRKLTESDKQEILKLYRETAETTSTLAERYDVSNSTISRLL
                     KSTLPEDEYEYLVSLKRAARTPEGRAQVNYDNVPIFGNQPQENQTQEQEVAYPVVKQS
                     VVEVQPQEEPVVVAAQDLYPVEIDEPTPAVRRVKRRSSATTKPSLPIRVQRPEQPIAE
                     QLELLEQKPPETTSIPSPLLEDTRPEANVIAEMFGEDLLDESDDLEDLEDDDDDEDDD
                     EEYLDEEDFESARPFVTRPRSGDASVRVLPLSAASLPKTCYLVIDRSSELITRPLREF
                     GDLGQIPNLETQQRTLPVFDNHRVAKRFSTKRDRVIKIPDSRMLHKARYHLQAKGITR
                     LLIDGQVYSLSSSV"
     gene            6287..6754
                     /locus_tag="DP117_00030"
     CDS             6287..6754
                     /locus_tag="DP117_00030"
                     /inference="COORDINATES: similar to AA
                     sequence:RefSeq:WP_011318768.1"
                     /note="Derived by automated computational analysis using
                     gene prediction method: Protein Homology."
                     /codon_start=1
                     /transl_table=11
                     /product="MarR family transcriptional regulator"
                     /protein_id="PRJNA477356:DP117_00030"
                     /translation="MVYKSNKSQDLESWQQVRAPYGVGYRIKLLSQLLARKFTERLEP
                     FGLTPFHWVVLCCLWEEDGLPTSSIGEKLQQVGGTLTGVLDRMEERGLIRRERDCRDR
                     RIWRIWLTDAGRELETVLPPIAVEIREQSMHGVSYAEREQFSQILNKAIANLS"
     gene            6881..8404
                     /locus_tag="DP117_00035"
     CDS             6881..8404
                     /locus_tag="DP117_00035"
                     /inference="COORDINATES: similar to AA
                     sequence:RefSeq:WP_016862687.1"
                     /note="Derived by automated computational analysis using
                     gene prediction method: Protein Homology."
                     /codon_start=1
                     /transl_table=11
                     /product="HlyD family secretion protein"
                     /protein_id="PRJNA477356:DP117_00035"
                     /translation="MESTNNTNSNGHNRHKTVVLEKELVQDIKTLEALTSENLTNRIL
                     PAQTTPEADVHTQSETENKQAKLQPPETPKHQKQIALILAALGVGAVAAGGFGYRWWQ
                     YASTHQETDNAQVAGHLHQVSSKIAGTVSQVLVNDNQQVQPGQLLIKLDPQDYQSKVQ
                     QTEAALENSRRQAQAAQANIKLASETTNAKTVQAQGDVSAAVAAISTAQAAVQEAKAG
                     IPAAQAQVKQAEAGIPAAQAQVAQANANLQKAQADYNRYNTLYQQGAIARQQLDTAKS
                     AYDVAVAQKDAAIQEVNQAQARLTSARVGVAKAQSQLAQAQEGVATAQAKLAASKGGL
                     QQATAGGEQTTVNRNQYEAAKAAIAQAEASLKDAQLQLSYTNITAPAAGRIGKKTVEV
                     GNRVQAGTPLMSVVNDDSWIVANFKETQLENMKPGEEVEIKLDAFPHHTFKGRVDSLS
                     PASGAQFALLPPDNATGNFTKIVQRIPVKIVFDKQSIKGYESRITPGMSADVSVQVK"
     gene            8652..8852
                     /locus_tag="DP117_00040"
     CDS             8652..8852
                     /locus_tag="DP117_00040"
                     /inference="COORDINATES: similar to AA
                     sequence:RefSeq:WP_013192848.1"
                     /note="Derived by automated computational analysis using
                     gene prediction method: Protein Homology."
                     /codon_start=1
                     /transl_table=11
                     /product="high light inducible protein"
                     /protein_id="PRJNA477356:DP117_00040"
                     /translation="MQTNPTTEKPPVAKAYNGVDRNDFIFGWNPQAELWNGRFAMIGF
                     LAYLLWDLAGYSVVRDVLHLIR"
     gene            9041..9346
                     /locus_tag="DP117_00045"
     CDS             9041..9346
                     /locus_tag="DP117_00045"
                     /inference="COORDINATES: similar to AA
                     sequence:RefSeq:WP_015138787.1"
                     /note="Derived by automated computational analysis using
                     gene prediction method: Protein Homology."
                     /codon_start=1
                     /transl_table=11
                     /product="hypothetical protein"
                     /protein_id="PRJNA477356:DP117_00045"
                     /translation="MFQLFPSLIQALQPVVAPFCFVTICALIFLLLRSIWMSTRIGIA
                     NLKRLHQIKCADCRFFTNDFRLKCTVHPTYALTEEAINCSDFCLKNKHLQKLTSSVS"
     gene            9425..9778
                     /locus_tag="DP117_00050"
     CDS             9425..9778
                     /locus_tag="DP117_00050"
                     /inference="COORDINATES: similar to AA
                     sequence:RefSeq:WP_013325251.1"
                     /note="Derived by automated computational analysis using
                     gene prediction method: Protein Homology."
                     /codon_start=1
                     /transl_table=11
                     /product="hypothetical protein"
                     /protein_id="PRJNA477356:DP117_00050"
                     /translation="MSHFRSFPTKLTDAEILKTTLRDLGIRVITDGTVRGVNGQRVHA
                     DIIAVLEGECDIGWCSNDDGTFDFIADVPGVAIKHNQAQLINSINQKYAVNKTLSQLK
                     QSGLQNANVKLVVQN"
     gene            10886..13114
                     /gene="psaB"
                     /locus_tag="DP117_00055"
     CDS             10886..13114
                     /gene="psaB"
                     /locus_tag="DP117_00055"
                     /EC_number="1.97.1.12"
                     /inference="COORDINATES: similar to AA
                     sequence:RefSeq:WP_017315024.1"
                     /note="Derived by automated computational analysis using
                     gene prediction method: Protein Homology."
                     /codon_start=1
                     /transl_table=11
                     /product="photosystem I core protein PsaB"
                     /protein_id="PRJNA477356:DP117_00055"
                     /translation="MAKKFPKFNQDLAQDPTTRRIWYAMAMGNDFESHDGITEENLYQ
                     RIFATHFGHVAIIFLWASSLLFHVAWQGNFEQWMQDPVHIRPIAHAIWDPHFGKPAID
                     AFTQGGANYPVNIAYSGVYHWWYTIGMRTNNDLYIGSVFLLLLAALFLFAGWLHLQPK
                     YRPSLAWFKSAEPRLNHHLAGLFGVSSLAWAGHLVHVAIPESRGIHVGWNNFLTTLPH
                     PQGLGPLFSGNWGAYAANPDTANHVFGTSQGAGTAILTFLGGFHPQTESLWLTDMAHH
                     HLAIAVIFIIAGHQYRTNFGIGHSIKEMLNAKNFFGIQTEGQFNLPHQGLYDTYNNSL
                     HFQLSIHLAALGTALSLVAQHMYALPPYAFIAKDYTTQACLYTHHQYLAGFFMVGAFA
                     HAGIFWVRDYDPEQNKGNVLERVLKHKEAIISHLSWVSLFLGFHTLGLYVHNDVVVAF
                     GTPEKQILIEPVFAQFIQAAHGKALYGMNVLLSNPDSIAHTAWPNYANVWLPNWLDAI
                     NNGTNSLFLTIGPGDFLVHHAIALGLHTTTLICVKGALDARATKLMPDKKDFGFTFPC
                     DGPGRGGTCQTSSWEQSFFLAIFWMLNLLGWTTFYWHWKHLAIWQGNIAQFNESSTYL
                     MGWLRDYLWANSAQVMNGYNPFGTTNLAVWDWMFLFGHLVWATGFMFLIAWRGYWQEL
                     IETLVWAHERTPLANLVRWKDKPVALSIVQGWLVGLTHFTVGYILTYAAFLIAANAGK
                     FG"
     gene            13398..14675
                     /locus_tag="DP117_00060"
     CDS             13398..14675
                     /locus_tag="DP117_00060"
                     /inference="COORDINATES: similar to AA
                     sequence:RefSeq:WP_017315532.1"
                     /note="Derived by automated computational analysis using
                     gene prediction method: Protein Homology."
                     /codon_start=1
                     /transl_table=11
                     /product="MFS transporter"
                     /protein_id="PRJNA477356:DP117_00060"
                     /translation="MNTQATKKSLLLPALRSRNYRLFFAGQGISLIGTWMTQIATIWL
                     VYDLTKSPLMLGFVGFSSQIPSFFLAPFGGVFVDRFSRYRTIISTQILSMIQSLTLAF
                     LALTGVIHIWHIIVLSLFQGFINAFDAPARQAFVPELVERKDDLANAIAINSTMFNGA
                     RLIGPAIGGLLIARIGSAYCFLIDGFSYIAVIFALLAMKVKPWKTIVIDTNILQRVKE
                     GFEYTFGFPPIRAILLLSALVSLMGMQYTVLVPIFAEEIFKGGAQTLGFLMAASGVGA
                     LSGGIYLATRQTVVGLGRLIVLAPAFIGSGLIAFALSRFLPFSLLAMLLVGLGTIIQV
                     AGSNTVLQTIIEDDKRGRVMSFFTMSFLGMTPFGNLLGGALANHIGATNTLIIDGIAC
                     LLGCIFFSRQLPALRQMVRSIYVEKGILTSTKR"
     gene            14989..15594
                     /locus_tag="DP117_00065"
     CDS             14989..15594
                     /locus_tag="DP117_00065"
                     /inference="COORDINATES: similar to AA
                     sequence:RefSeq:WP_015197709.1"
                     /note="Derived by automated computational analysis using
                     gene prediction method: Protein Homology."
                     /codon_start=1
                     /transl_table=11
                     /product="hypothetical protein"
                     /protein_id="PRJNA477356:DP117_00065"
                     /translation="MTRRLILQEGQSYTFRSYFEMPYEADEILAELGYALVKTRLDLP
                     RSARHLERLQELRQRIDESLPLVSLSSETARRETLVAPTLLEVARYCQCQLRIEYPLS
                     VNNWLKGNLDYFLKLHPGLLVVEAKNDDLTRGFTQLAVELIAISEVEEGDVFYGAVTI
                     GDAWRFGRLEKTKQQIFQDISLYRIPDDLEDLMKILVGILE"
     gene            15928..17436
                     /locus_tag="DP117_00070"
     CDS             15928..17436
                     /locus_tag="DP117_00070"
                     /inference="COORDINATES: similar to AA
                     sequence:RefSeq:WP_015169718.1"
                     /note="Derived by automated computational analysis using
                     gene prediction method: Protein Homology."
                     /codon_start=1
                     /transl_table=11
                     /product="EmrB/QacA family drug resistance transporter"
                     /protein_id="PRJNA477356:DP117_00070"
                     /translation="MASMLGAFMAVLDIQITNSSLQDIQASLAATLEEGSWISTAYLV
                     AEIVVIPLTGWLSRVFSLKRYLLVNTALFIFFSVCCAWSWNLNSMIVFRALQGLTGGV
                     LIPTAMTVVLTTLPPSKQAIGLAAFAITAVFAPSIGPTFGGWLTENFSWHYSFYINVV
                     PGILMLAGVWYGIKQERPQLQLLKQGDWWGILSMAIGLASLQVVLEEGSRKDWFSSSL
                     IVYLSILAAIFITIFFWIELTRKQPFINLRLLRYRNFGLASIINVSLGIGLYGSIYIL
                     PLYLAQIQGYNALQIGEVLIWAGIPQLFIIPFIPKLMQRIDVRLMVGVGVSLFAVSAF
                     MNSSMTYQTGLDQLRWSQLVRAMGQPLIMVPLTSIATAGLSQKDAGSASGLFNMMRNM
                     GGSIGIAALATLLTNREQFHSNRLGESISLYNPATQERINQLTQYFVSRGSDLSTAQD
                     RAIKAIDNIVRREAFVNAFNDCFYFIAIALLLSGIAVLFIKKVKVTGGAVAH"
     gene            complement(17496..17792)
                     /locus_tag="DP117_00075"
                     /pseudo
     CDS             complement(17496..17792)
                     /locus_tag="DP117_00075"
                     /inference="COORDINATES: similar to AA
                     sequence:RefSeq:WP_012413077.1"
                     /note="incomplete; partial in the middle of a contig;
                     missing start; Derived by automated computational analysis
                     using gene prediction method: Protein Homology."
                     /pseudo
                     /codon_start=1
                     /transl_table=11
                     /product="IS701 family transposase"
     gene            complement(17924..18493)
                     /locus_tag="DP117_00080"
                     /pseudo
     CDS             complement(17924..18493)
                     /locus_tag="DP117_00080"
                     /inference="COORDINATES: similar to AA
                     sequence:RefSeq:WP_012413077.1"
                     /note="incomplete; partial in the middle of a contig;
                     missing start and stop; Derived by automated computational
                     analysis using gene prediction method: Protein Homology."
                     /pseudo
                     /codon_start=1
                     /transl_table=11
                     /product="IS701 family transposase"
     gene            19024..19887
                     /locus_tag="DP117_00085"
     CDS             19024..19887
                     /locus_tag="DP117_00085"
                     /inference="COORDINATES: similar to AA
                     sequence:RefSeq:WP_010999885.1"
                     /note="Derived by automated computational analysis using
                     gene prediction method: Protein Homology."
                     /codon_start=1
                     /transl_table=11
                     /product="GNAT family N-acetyltransferase"
                     /protein_id="PRJNA477356:DP117_00085"
                     /translation="MTTIIPMTMDNFTVRPMRRSELDLVIDWAAVEGWNPGTYDAECF
                     YQADQCGFFVGELNNELVASISAVAYSKHFAVIGFYIVKPQFRGRGFGMKMWRAAMAY
                     LGTERNISIDGEIAQLENYQKSGFQITYRHIRYQAVGSGVAPSGIVELKTVPFEKLVA
                     YNQELFPAERNQFLRLWINQPNSAALGVVRDGHVVGYGVIRQSHIGFRIGPLNADDEQ
                     IAEQLLLALLAFGSDARVFLDVPDANPEAIKLAQRYAMKPVSEVARMYNKEIPNLPIN
                     RVFAVTSLEVG"
     gene            19913..20059
                     /locus_tag="DP117_00090"
     CDS             19913..20059
                     /locus_tag="DP117_00090"
                     /inference="COORDINATES: similar to AA
                     sequence:RefSeq:WP_019826131.1"
                     /note="Derived by automated computational analysis using
                     gene prediction method: Protein Homology."
                     /codon_start=1
                     /transl_table=11
                     /product="hypothetical protein"
                     /protein_id="PRJNA477356:DP117_00090"
                     /translation="MEKLFKPIVEKIAIIGAKLGGLATAVALQKQGFDVHVWKAQYQM
                     QTVR"
     gene            20618..22096
                     /gene="glcD"
                     /locus_tag="DP117_00095"
     CDS             20618..22096
                     /gene="glcD"
                     /locus_tag="DP117_00095"
                     /inference="COORDINATES: similar to AA
                     sequence:RefSeq:WP_017316781.1"
                     /note="Derived by automated computational analysis using
                     gene prediction method: Protein Homology."
                     /codon_start=1
                     /transl_table=11
                     /product="glycolate oxidase subunit GlcD"
                     /protein_id="PRJNA477356:DP117_00095"
                     /translation="MLTQDKQQRNWKPILKQFEAVVGKNGVVQRREELITYECDGLTS
                     YRQRPAVVVLPRTTEQVAEVVKICDRHSVPFIARGSGTGLSGGALPVENCVLIVTSLM
                     RQILKVDLENQQVTVQPGVINSWVTQTVSGAGFYYAPDPSSQIICSIGGNVAENSGGV
                     HCLKYGVTTNHVLGLKLVLPDGSIVDVGGQIPEMPGYDLTGLFVGSEGTLGIATEITL
                     RILKSAESICVLLADFTSIEAAGASVSDIISAGIIPGGMEIMDNLSINAVEDVVATNC
                     YPRDAVAILIVEIDGLAVEVAANKQRIAEICKKNGARNITTASEPETRLKLWKGRKAA
                     FAAAGHVSPDYYVQDGVIPRTQLPYVLGEIEALSQKYGYRIANVFHAGDGNLHPLILF
                     DNSIPGELEKVEEVGGEILKLCVKVGGSISGEHGIGADKKCYMPEMFTATDLETMQWV
                     RQVFNPRGLANPGKIFPTPRTCGEAANVMGEIAKKFEGVERF"
     gene            22610..24526
                     /locus_tag="DP117_00100"
     CDS             22610..24526
                     /locus_tag="DP117_00100"
                     /inference="COORDINATES: similar to AA
                     sequence:RefSeq:WP_009457276.1"
                     /note="Derived by automated computational analysis using
                     gene prediction method: Protein Homology."
                     /codon_start=1
                     /transl_table=11
                     /product="ATPase"
                     /protein_id="PRJNA477356:DP117_00100"
                     /translation="MSINPLESTAELTKSPSFFERSIHRDKIGISTNMTEHKQPEQGL
                     QHQTAREQLLGVTAQRIRQSLDLETILNQTVTELQQFLECDRVIITRFEPDGSAIIVV
                     ESTVVSGCPFLGTIIKDPCFTEKHIERYKQGYIHAVEDILAAGLAPCYIDLLASMQVK
                     AKLVVPILLAQDLWGLLIAQQCHQPRQWQQTEIDLVKQLADQLGIAVQQAQLHKQVEC
                     LKVQQKLQLQKQTTELQYFLKFEPVVRRMTEQICDNLDESQVLQAAMQELAEVLQADC
                     CQIELYSDDQTIATVAYEYTNILPRCQGLTRRVADFPKIYHSLLQKQLTQSMEIVPGW
                     NLRLSVVAQMACPIFDAQEILGNIWVKRQTQATFHEFEVKLVQQVANECAIALRKARL
                     CQVIQTQANELEKVEQLKHEFLRSLSHELRTPITSINLAAQTLESVLKQEKLFDIELV
                     TQLLHILHKECGRESKLINDLLALTYLEAEAESLTLIVIDLQTWLPSIVEPFREVAYC
                     QQQQLNLIIPNELPVLETDITDLERILTELLNNACKFTPAGESITVSVCEVADTIVLS
                     VTNSGVEIPAHELSHIFEPFYRIPKNDSWKYAGTGLGLALVRKLVKRIGASIEVQSVS
                     GKTTFTVKCPQFLA"
     gene            24748..24981
                     /locus_tag="DP117_00105"
     CDS             24748..24981
                     /locus_tag="DP117_00105"
                     /inference="COORDINATES: ab initio prediction:GeneMarkS+"
                     /note="Derived by automated computational analysis using
                     gene prediction method: GeneMarkS+."
                     /codon_start=1
                     /transl_table=11
                     /product="hypothetical protein"
                     /protein_id="PRJNA477356:DP117_00105"
                     /translation="MQLQDTSKIGVRHVDIQAATKYYIANKPVQHKALGLMLIVDLYP
                     SRLDTVQVKLPNGVVMNCELKFLDEPGKTTKNL"
     gene            25013..25356
                     /locus_tag="DP117_00110"
                     /pseudo
     CDS             25013..25356
                     /locus_tag="DP117_00110"
                     /inference="COORDINATES: similar to AA
                     sequence:RefSeq:WP_017654155.1"
                     /note="frameshifted; incomplete; partial in the middle of
                     a contig; missing start; Derived by automated
                     computational analysis using gene prediction method:
                     Protein Homology."
                     /pseudo
                     /codon_start=1
                     /transl_table=11
                     /product="type I restriction endonuclease subunit R"
     gene            25439..26965
                     /locus_tag="DP117_00115"
     CDS             25439..26965
                     /locus_tag="DP117_00115"
                     /inference="COORDINATES: similar to AA
                     sequence:RefSeq:WP_019495011.1"
                     /note="Derived by automated computational analysis using
                     gene prediction method: Protein Homology."
                     /codon_start=1
                     /transl_table=11
                     /product="sensor histidine kinase"
                     /protein_id="PRJNA477356:DP117_00115"
                     /translation="MVKNLPLERWRKTFHSVRARLLVWYFLLTACTATFSIQATHQIY
                     CDNLKARADAALIKEVARFKLLAKRQSEKKFSTASTTKLFDKFLANYAPTQNEYIITL
                     INDKIYKYSPVLPIALLKQYPSLLEQWTQLTVSKGDYIQTSTQSIHYVAQPVNMGGER
                     GTVVIIYDTSAAFQAGTNAINLVMQVTLIVLLIFFLLAWITASKVLYPLRLLKKTAQS
                     ITESDMKQRISVKGSDEIAELTKTFNEMLDRLQFAFDSQQKFLNDVSHELRTPITIIQ
                     GHLEMLQFYPEKQQVTIALVMDELNRMCRLVNDLLLLAKTERPDFLRLKPEELDLLTK
                     EIYLKACSLANRNWRLESKGLSPIMVDRQRLTQAVMNLVQNAVQHTRDGDNITLGSCV
                     KGDYAHIWVSDTGEGIAPEDQKRIFERFVRATKDDQQFEGHGLGLAIVQAIAQAHDGW
                     VELSSRLGYGSTFTIVIALASSVNTAIHESDSHRRRQSPHYSLSGNRVASARLCNHHR
                     "
     gene            26871..27539
                     /locus_tag="DP117_00120"
     CDS             26871..27539
                     /locus_tag="DP117_00120"
                     /inference="COORDINATES: similar to AA
                     sequence:RefSeq:WP_006519653.1"
                     /note="Derived by automated computational analysis using
                     gene prediction method: Protein Homology."
                     /codon_start=1
                     /transl_table=11
                     /product="DNA-binding response regulator"
                     /protein_id="PRJNA477356:DP117_00120"
                     /translation="MNRILIAEDNRRITAFLETGLQAHGFATTIANNADQVVTIANSQ
                     RFDLLILDLGLPDKDGLDVLQDLRGRGETLPIIVLTARDGVDDTVAGLNSGADDYITK
                     PFRFEVLLARIRVQLRNRRVSKVKEETTLRVGDIVLDLLTREVWVGNRLVELSTREFI
                     LTEVFLRHPMQVMSREQLLNHIWGYDYDPGSNIVDVYIGYLRKKLGSSRIETIRGIGY
                     RLRT"
     gene            27752..28549
                     /locus_tag="DP117_00125"
     CDS             27752..28549
                     /locus_tag="DP117_00125"
                     /inference="COORDINATES: similar to AA
                     sequence:RefSeq:WP_016871028.1"
                     /note="Derived by automated computational analysis using
                     gene prediction method: Protein Homology."
                     /codon_start=1
                     /transl_table=11
                     /product="carbohydrate ABC transporter permease"
                     /protein_id="PRJNA477356:DP117_00125"
                     /translation="MYVPLVVIAVLTLFPMFWLISTALKSSTENIFQSPPQLLPSQPT
                     IENFINVWQTNPFGQYLFNSTLVAVLSVCLNLIFCALAAYPLARLSFPGRDWIFIAII
                     STIMIPFQIVMIPLYILTVQFGLRNTYLGIIFPSLASAFGIFLLRQAFISVPKEMEEA
                     ARMDGCSELGIWWFVMLPAIRPALVTLSIFVFIGSWSDFLWPLIVIQDENLYTLPLGV
                     AKLAGTFSLNWRIVAAGSVISVAPVLLLFLFLQRYIVPTETASGVKG"
     gene            complement(28965..33416)
                     /locus_tag="DP117_00130"
     CDS             complement(28965..33416)
                     /locus_tag="DP117_00130"
                     /inference="COORDINATES: similar to AA
                     sequence:RefSeq:WP_017315478.1"
                     /note="Derived by automated computational analysis using
                     gene prediction method: Protein Homology."
                     /codon_start=1
                     /transl_table=11
                     /product="hypothetical protein"
                     /protein_id="PRJNA477356:DP117_00130"
                     /translation="MTSRPAETQQLIAEIDRLLTNKRLPRLFSNQGSELRQILQRIRD
                     FLVNLSETQAQTQQEQQSQQSSLSTQVIEQEEEHHQSSAQQNQLQQQENTDVVVQQEN
                     HPFAAVLLPLQEEIKTLLQERSNLVEEIRQLEQKRLHNYSLAQQLANQEQMISEFLQV
                     LRSRIVPDLTPQATEEAAASSQMLYWPSSDHNHTEPAISGTLPVVESPEQVERLSRLA
                     KDLDQKLLALDGTVNVVFEALQRNIHTYDESLSQALARMHSKGVQGEQLLASFINNLM
                     QQLQQQTSINEASIQNAKDERLQLEESEQFASELPQLKQNNQAVSLETQQENANASDL
                     DAVLSEDRQDAQSSVETPESSTQQYSSPLVHDEVDQLYASLFGVEVTDVTKDKVTDFT
                     DEFFEEPTVTTSVESELTEDKLSTPTSIEITDDLFEESTAITPAQSELTEDKLSTLTS
                     IEITDDLFEESTAITPAQSEVTDVTKLSELDITEVTTAIDKFFDGEQTTTTSEVKTDN
                     DTDVTAVTTYKVTNVIDDSFEEPTLSSSINTSPATTTEQPQSEFLYEVTFEAPQVSTE
                     KVTDVTTSSSVSNLSETSPNAATNQAQQVDFLAEIPDPWLEETQADVVESSRQDAEET
                     QSVLLETKEQSSIPQENTLTELPPVEEYNQAVSSDTTNSLYPASENTITALTELLTDT
                     NPEQSLAAITAPATSETVETPQKTTVAEDSAGEIQNIDVEESLDRNIPASPQENLLSQ
                     EENQSAQIVDISLEEALLQQLEEDLASFDGEINALLQPLTKSENQEQAQQLEISPNSN
                     TIETQAELEKNTPEEKLEGSSVSISGSIDNPDVSQNARKSIWYLGIDLGTTGISAALL
                     NRSTTEVYPLYWEAQTQSEESSLKQSFRLPAEVYLPTASVSAGETESSDVQEEQTAPA
                     AVAKEKVPENMATDSISSQSGASGNNLFSAQLKPYMQVALPYKNEQQKWEPVLQLNDF
                     STVPLVWVVRSLSKLLLTLMEDRNSTTLSLTTAAVGLEPETFSDIIRDLTGVICTCPS
                     NWSEQYRFNIREAILISKLVQHPQQVFFVEEGIACLLCELDGAEGEIVKIRGRQGTHS
                     ARSSERPLVGNTFVLNIGAGTTEMAIVDLPENLEDLTHSHFMLHGFAYAGIGLEQDII
                     CQLLLPSKWRQSRTVGNKDTKTTTTNSKNWQPAIPGLEQMSFSSLSLEELNLPRAGEP
                     DVVERIRLKQRLESSLLGKAIIDAAIALKLILQHQESFTIELADQQWFLQRRDLESQV
                     FVPFVRRLNRELNKLLVAKGIPTEAINQAILTGGVACLGAVSRWLRQKLPNAKMIQHS
                     YLGENGSPTCSRVAYGLAVLPLHPQVLDVPRQQYTDYFLFTELLRILPSRAISFGEVI
                     QLFENRGINTRSCQQRLLAFLEGELPPGLIPTSQDAIWLTQASCENSDYKAITAAPLF
                     EKQGSLTYRPNAEQLQAIARYLDVIKASIQQSLEEPYTVNFALGVFD"
     gene            34169..34867
                     /locus_tag="DP117_00135"
     CDS             34169..34867
                     /locus_tag="DP117_00135"
                     /inference="COORDINATES: similar to AA
                     sequence:RefSeq:WP_012409873.1"
                     /note="Derived by automated computational analysis using
                     gene prediction method: Protein Homology."
                     /codon_start=1
                     /transl_table=11
                     /product="Crp/Fnr family transcriptional regulator"
                     /protein_id="PRJNA477356:DP117_00135"
                     /translation="MEDRYSVQALTNPVKYLAPFFQGLPETVVEQALTHLVTRTHPAN
                     QVILLENDWGGSVYFLVQGWVKIRTYNLEGKEVTLNILGKGELFGEMAALDEVPRSTD
                     VITLTSTVIGSMPAQDFVQLLQTEPMAGVRLAQLMARRLRQVNRRLRLRESDSQSRVA
                     DTLLFLAEGQGKKGEEGTKIPNLPHRELSSLSGLARETVTRVLTRLEKKGLIKREHEM
                     ICIPDLSALEKMIV"
     gene            35011..35673
                     /locus_tag="DP117_00140"
     CDS             35011..35673
                     /locus_tag="DP117_00140"
                     /inference="COORDINATES: similar to AA
                     sequence:RefSeq:WP_017315480.1"
                     /note="Derived by automated computational analysis using
                     gene prediction method: Protein Homology."
                     /codon_start=1
                     /transl_table=11
                     /product="DUF2232 domain-containing protein"
                     /protein_id="PRJNA477356:DP117_00140"
                     /translation="MVRQTKDSNKTSMKLEVPLRLVETAFLASTASLIWFINFYFPLG
                     PLLRIFFPVPIALVYLRWGRRAAWMAALTSGLLLSVLMGPVRSLQFVMPFAFMGVLLG
                     STWNRRVPWIVSITLGTLLGTIGFFFRVLLMSVLTNEDLWIYVINQVTDFVEWLILKL
                     GILMNPSVFWIQVLAIALIILSNFIYLFTVHIAAWLLLDRLGNPIPRPPRWVQVIMDY
                     EE"
     gene            36039..37232
                     /locus_tag="DP117_00145"
     CDS             36039..37232
                     /locus_tag="DP117_00145"
                     /inference="COORDINATES: similar to AA
                     sequence:RefSeq:WP_015128300.1"
                     /note="Derived by automated computational analysis using
                     gene prediction method: Protein Homology."
                     /codon_start=1
                     /transl_table=11
                     /product="TIGR00303 family protein"
                     /protein_id="PRJNA477356:DP117_00145"
                     /translation="MTHDFIRIYTQIEQAQEWITKYRGCLPVFACVLGFTETGLIPGI
                     SAAGRTCEDRKYTACADAEFLYYGSQHQPQYPLPPLAAGASPVILSRAVVEALNLPVY
                     LFNAGLPQPPAVPAIDLGGYPARCLSQGAAMELATVHHLFQQGLVWGERLSKEIQSRY
                     CILSECVVGGTTTALAILTGLGVPALGKVNSSHPVCNHTQKWAVVETGLLMMRKRLGG
                     GEIGRWGEDITPSQRVDPLELIAAVGDPMQVVVAVMAIALSRSCGVLLAGGTQMLAVY
                     ALMSAIAQAYALSWRPEEVVVGTTRWVAEDSTGGTIELAQLIGKSKITPLGVTPPLIA
                     TELSFADSRYPQLRAYEQGFVKEGVGAGGACIAAHLVQGWEQDQLLQAIEAQLEQFEK
                     NSSTV"
     gene            complement(37373..37753)
                     /locus_tag="DP117_00150"
     CDS             complement(37373..37753)
                     /locus_tag="DP117_00150"
                     /inference="COORDINATES: similar to AA
                     sequence:RefSeq:WP_017315482.1"
                     /note="Derived by automated computational analysis using
                     gene prediction method: Protein Homology."
                     /codon_start=1
                     /transl_table=11
                     /product="hypothetical protein"
                     /protein_id="PRJNA477356:DP117_00150"
                     /translation="MEPLQKQVLTLGNKLDALYQMIEQLDSKVSQALSEGCLVKAQQT
                     NNNLLENGETRRYQLKGQISFNSELEHKDVIADGIYPDMNLQSGEKILTPEIQIQRLT
                     AQLTAAYNRIAALEEQLLLKRIHS"
     gene            38704..39867
                     /locus_tag="DP117_00155"
     CDS             38704..39867
                     /locus_tag="DP117_00155"
                     /inference="COORDINATES: similar to AA
                     sequence:RefSeq:WP_009458144.1"
                     /note="Derived by automated computational analysis using
                     gene prediction method: Protein Homology."
                     /codon_start=1
                     /transl_table=11
                     /product="polyamine ABC transporter substrate-binding
                     protein"
                     /protein_id="PRJNA477356:DP117_00155"
                     /translation="MERRSFLLGTTSLALAQLLAGCTNNKQMTLNVQLLKGSIPAQVV
                     NQFSQSLNSKVQLKFTPVEQLQDILQKLQTWQKKTNTSDEEGWRPVLPLVQSQKVTKA
                     DLVTLGDYWISDAIEQKLIEPLDVTKIKQWSALSQKWQDLVRRDDKGLVSSKGKVWAV
                     PYRWGATVMIYRRDKFQQLGWTPKDWDDLWPKQGRINKVQERISLLNQPREVIGLVLK
                     KLKKSYNTENLNTIPDLQKELQLLNQQVKFYDSTRYLEPLIIGDTWLAVGWSSDIVPI
                     IGRYPQLAIAIPQSGTALWADVWVNPAGQERQPWLYQWIDFCLDPDVARKISLLTKTS
                     VPNSKKIAASDFQESLRNLLVMNPEVFEKSDFLRPLPQPVMAQYESLFSKMKE"
     gene            complement(39992..40222)
                     /locus_tag="DP117_00160"
     CDS             complement(39992..40222)
                     /locus_tag="DP117_00160"
                     /inference="COORDINATES: similar to AA
                     sequence:RefSeq:WP_017318387.1"
                     /note="Derived by automated computational analysis using
                     gene prediction method: Protein Homology."
                     /codon_start=1
                     /transl_table=11
                     /product="hypothetical protein"
                     /protein_id="PRJNA477356:DP117_00160"
                     /translation="MTQEPRKPINLSVHETADPQVINPSPNTEVTSDVNDLNDSVHDQ
                     ENVDVPTPRLSDAETDIHPVDRQLNIVNRSAG"
     gene            complement(40392..41414)
                     /locus_tag="DP117_00165"
     CDS             complement(40392..41414)
                     /locus_tag="DP117_00165"
                     /inference="COORDINATES: similar to AA
                     sequence:RefSeq:WP_016873672.1"
                     /note="Derived by automated computational analysis using
                     gene prediction method: Protein Homology."
                     /codon_start=1
                     /transl_table=11
                     /product="ROK family protein"
                     /protein_id="PRJNA477356:DP117_00165"
                     /translation="MTLILALDFGGTKLAAATVNTGSQQWLGYERRLSPTNANADTDL
                     EIMRSLINSLLKGAQPEAIGVSFGGPVDATTGKVRLSHHILGWENVPLRELLEEEFGV
                     PASVDNDANVAALGEYRFGAGQGYDSLFYVTVSTGVGGGWILNGKPWRGAEGMAGEIG
                     HMVVDPSGPVCLCGKRGCVERLASGPYMAQDVKEVLRNVSAACPEDIPPSLLLNERKD
                     YQGHQHNRGEVLRKLVEDNLELITGRVVSEAAAAGDSLAKEILYRASWALGVGIGNVA
                     NLMNPQRFVLGGGVTKAGEDFWEVLRRVARETALPEVNFEIVPAALGDDAPLWGAVAL
                     AEDVLR"
     gene            42052..43068
                     /locus_tag="DP117_00170"
     CDS             42052..43068
                     /locus_tag="DP117_00170"
                     /inference="COORDINATES: similar to AA
                     sequence:RefSeq:WP_017316183.1"
                     /note="Derived by automated computational analysis using
                     gene prediction method: Protein Homology."
                     /codon_start=1
                     /transl_table=11
                     /product="sucrase ferredoxin"
                     /protein_id="PRJNA477356:DP117_00170"
                     /translation="MDTFFCADHSREAGEDIIGSACTHQTYILVECPPPWTSEAFQSR
                     WVPENLRILIKEIKRNKLPIRFLLVANNLSHKVEQTTLLIYQRKQGLSHGYRKQEFQL
                     KNIEQVAAVVRKWLRGDFSDYNIDAQTSTTRDILICTHGSHDKCCARYGNPFHFYATS
                     IISNLELDNVRVWKSSHFGGHRFAPTAIDFPDGRYYGGLEQESFQSILTRSGDITFLK
                     KVYRGWGILPNSIQVLERELIFRYGWDWFNYKVSGEIINQNLDKNIILAELNFEKPDG
                     SQYCYQAKLVKDETKTLKLKGSCNATQESVCTKYAVDSFWLASNQPATSSQESEALLS
                     VKYI"
     gene            43150..43446
                     /locus_tag="DP117_00175"
     CDS             43150..43446
                     /locus_tag="DP117_00175"
                     /inference="COORDINATES: similar to AA
                     sequence:RefSeq:WP_009457400.1"
                     /note="Derived by automated computational analysis using
                     gene prediction method: Protein Homology."
                     /codon_start=1
                     /transl_table=11
                     /product="hypothetical protein"
                     /protein_id="PRJNA477356:DP117_00175"
                     /translation="MNQKLRFTQAGILNKPGFSLHTRFEEIQNSERECVHAGYMLFTA
                     NQWHNIPVYRRENLQPEDSIHGPAIIVEKISTVVVEPEWEPRLNECNHLILQRI"
     gene            complement(43793..45415)
                     /gene="mviN"
                     /locus_tag="DP117_00180"
     CDS             complement(43793..45415)
                     /gene="mviN"
                     /locus_tag="DP117_00180"
                     /inference="COORDINATES: similar to AA
                     sequence:RefSeq:WP_016864846.1"
                     /note="Derived by automated computational analysis using
                     gene prediction method: Protein Homology."
                     /codon_start=1
                     /transl_table=11
                     /product="murein biosynthesis integral membrane protein
                     MurJ"
                     /protein_id="PRJNA477356:DP117_00180"
                     /translation="MTQEQKVSRSVASIAGIVAVGTLISKVVGLVRQQAIAAAFGLGV
                     VADAYQYAYVIPGFLLILLGGINGPFHSAIVSVLAKRPKEEAAPLVETITTLVGAILL
                     ILTVILVLFSGNLIDLVAPGLNNLETGGAIKAIATQQLQIMAPMAILAGLIGIGFGTL
                     NAANLFWLPSISPLFSSITVIIGLGILWLQLGNKITAPENAIIGGVILAVGTLTGALL
                     QWIVQLIAQAKAGMGSFRLRFNINTPGVSEVMKIMGPATISSGMLQINLWVILFFASG
                     IPSAASALANAGLLVQTPLGIISNMILVPLLPIFSRLTDPKDWGDLKLRIRQGLILSA
                     FTMLPLGALMITLAVPIVRVIYERGAFQKDESQLVSSLLIAYGTGMFVYLARDVLVRV
                     FYALGDGDTPFRISSVNIFLNVVLAFCFINVLNLGAPGLVLTTVGVNLSSTLMLLWLL
                     DRKIHGLPWLEWSLPILGLTAGSVVAGAASYGTLEVLQKFLGENGLPIQLLQLSIAGL
                     VGISVFTVIAAWMKLPEINVFVSRLRQRFLKR"
     gene            45810..46328
                     /locus_tag="DP117_00185"
     CDS             45810..46328
                     /locus_tag="DP117_00185"
                     /inference="COORDINATES: similar to AA
                     sequence:RefSeq:WP_012408161.1"
                     /note="Derived by automated computational analysis using
                     gene prediction method: Protein Homology."
                     /codon_start=1
                     /transl_table=11
                     /product="cupin domain-containing protein"
                     /protein_id="PRJNA477356:DP117_00185"
                     /translation="MTVNSKSTIVQPGQGSTYLFWGDLYTFLAVGEDTGGAYSLTEVI
                     LQPQSITPLHMHDQADEAHYILDGEVEYQLDEKTIVATPGTFLQLPKGQSHGFKNNGS
                     KPAKMLIHATPAGPEQFFAELGQPVHLPINEEEIRSLSQPPSPDEIEKAIELATTKYG
                     TKVVTLTSSSGS"
     gene            complement(46492..47922)
                     /locus_tag="DP117_00190"
     CDS             complement(46492..47922)
                     /locus_tag="DP117_00190"
                     /inference="COORDINATES: similar to AA
                     sequence:RefSeq:WP_009455001.1"
                     /note="Derived by automated computational analysis using
                     gene prediction method: Protein Homology."
                     /codon_start=1
                     /transl_table=11
                     /product="LytR family transcriptional regulator"
                     /protein_id="PRJNA477356:DP117_00190"
                     /translation="MVKQVASQEHKSTSSQLQKSPNGVVVTKQQKTSRNFVSTGSIPS
                     QLYHRLGLAMPRWLFWILTVVTGTTLSGLLVSSLALWTPLWSDIDRTDEELALSSKEQ
                     KTPLPGELWSNISQYRLTRPMNILVMGIEPVPKSVDGSPESFAGHSDTILLIRLNPSN
                     KTIRVLSIPKDTMTVIPEKGLTKVSGANAEGGRVLAARVVSRTLSNAPIDRYIRISTS
                     GLRRLVDQLGGVEVFVPKTMVSKDPTTQFSINLVNGWQTLNGEQAEQFVRFREPAMGD
                     LERVQRQQTLLNGLRDRLNSPTVLSRLPQLIRVMRRHFDTNLKLEEMMALVNFGLNLE
                     RDNYQMTILPGIFSRLSQDPDSYWLDLTGRVDLLEDYAGVTIGGMSSTAKPPTSLKIA
                     IQNASKKPQLTQQVLNRLKQQGFAKAYAVPDWSDDRSETKIIVQKGNRQAGEQLQQML
                     GLGHVEVSATGDLESDITIRIGKDWK"
     gene            48205..49269
                     /locus_tag="DP117_00195"
     CDS             48205..49269
                     /locus_tag="DP117_00195"
                     /inference="COORDINATES: similar to AA
                     sequence:RefSeq:WP_016873989.1"
                     /note="Derived by automated computational analysis using
                     gene prediction method: Protein Homology."
                     /codon_start=1
                     /transl_table=11
                     /product="mannose-1-phosphate guanylyltransferase"
                     /protein_id="PRJNA477356:DP117_00195"
                     /translation="MTRALFPVILAGGKGERFWPLSRQNRPKQFLNLDGTNRSLLQAT
                     ADRLLTLAGGWDNLWVITSGQIAQGVKEQLPQLLSDNLLVESQGRDTAAAVAWTSLEI
                     QKRYGDDAVIGFFPADHWIADQEAFVCTINAATELATTQAAIVTLGIKPTFPSTGYGY
                     IEQGEKIGRFNDLPAYHVNRFTEKPDRQTAESFLSTGRFSWNSGMFVFRAGVVLAELH
                     KYAPEIIEPIEKYGPDIYQKLPKKSIDYALMEKTDIAYVLPAEFGWDDLGDWNAIERL
                     LKKEGTPNVELATHVGLDTQGSVVYSTNDEDVIVTIGLEDIVIVRDRNVTLIVKKDRT
                     QEIKQVLKTLQGDPRFADLL"
     gene            49715..51361
                     /locus_tag="DP117_00200"
     CDS             49715..51361
                     /locus_tag="DP117_00200"
                     /inference="COORDINATES: similar to AA
                     sequence:RefSeq:WP_016873988.1"
                     /note="Derived by automated computational analysis using
                     gene prediction method: Protein Homology."
                     /codon_start=1
                     /transl_table=11
                     /product="AarF/ABC1/UbiB kinase family protein"
                     /protein_id="PRJNA477356:DP117_00200"
                     /translation="MFLTQTVPRQREILEVLLRNGWDYMRRLLTGGKADEPQLPTPAV
                     LKNILVDLGPVYIKLGQLMSTRPDLLSSAYIDELSTLQDEVPPVSWAEVEVVIRKQLK
                     RPLEETFATINAIPVAAGSIAQTHKATLANGQEVALKVQRPGIDITVPQDIALIQGIA
                     DLVARTEFGQTYEIKSIAEEFTKALEAELDFTTEAGFTDQLRRNLSQSRWFDPTQLVV
                     AEIFWDLTTAKLLVMEWLDGVPLLSADFSLDKNGKDPAEERKAITTLLFRAFFQQLYI
                     DGFFHADPHPGNLFYLKDGRVALLDCGMVGRLDPRTQGILIEMLLAIVDLDARRCAQL
                     TLQLAESTQPVIMVQLENDYDRMLRKYYNLSVAQLNFSQIIYELLQIARNNKIRLPSN
                     MGLYAKTLANLEGVARGFNPELNFIDEIQPLLTDLFRRQLLGDTPVRSLLRTALDLKS
                     LSLQSPRLLEVLLERITSESLQWNLSVRGLDSLRRTTDDAANRLSFSILVGSLIMGAA
                     IISSNARTSELSFLSNVLFATASLLGLWLIISILRSGRLR"
     gene            52039..57870
                     /locus_tag="DP117_00205"
     CDS             52039..57870
                     /locus_tag="DP117_00205"
                     /inference="COORDINATES: similar to AA
                     sequence:RefSeq:WP_007353523.1"
                     /note="Derived by automated computational analysis using
                     gene prediction method: Protein Homology."
                     /codon_start=1
                     /transl_table=11
                     /product="hybrid sensor histidine kinase/response
                     regulator"
                     /protein_id="PRJNA477356:DP117_00205"
                     /translation="MSTEQLTRESDHLDLKQLLKTLVAVKKGDFSARMPIDQTGMAGK
                     ISDTLNDIIEQNERLTAELQRISHVVGKDGRISERASLGNARGSWSDCVNSVNTLVTD
                     LVQPTAETARVIRAVANGDLSQAIAPEIEGRPLKGEFLQTAQMVNTMVGQLNSFASEV
                     TRVAREVGTEGKLGVKADVPGVAGTWKDLTDSVNLMAGNLTAQVRNIAEVTTAVANGD
                     LSKKITVDVNGEILELKNTINTMVDQLNSFASEVTRVAREVGTEGKLGVQAEVQGVAG
                     TWKDLTDNVNLMAGSLTAQVRNIAEVTTAIANGDLSKKITVDVRGEILELKNTINIMV
                     DQLSSFASEVTRVAREVGSEGKLGVQADVKGGAGTWKDLTDSVNFMAGSLTAQVRNIA
                     EVTTAVANGDLSKKITVDVKGEIRELKNTINTMVDQLNSFAGEVTRVAREVGAEGKLG
                     VQAEVRGVAGTWKDLTDSVNFMAGSLTAQVRNIAEVTTAVATGDLSKKITVDVKGEIL
                     ELKNTINTMVDQLSSFASEVTRVAREVGTEGKLGVQADVKGVAGTWKDLTDSVNFMAG
                     SLTAQVRNIAEVTTAIANGDLSKKITVQVKGEILELKNTINIMVDQLNSFASEVTRVA
                     REVGAEGKLGVQAEVKGVGGTWKDLTDSVNFMAGSLTAQVRNIAAVTTAVATGDLSKK
                     ITVDVKGEILELKNTVNTMVDQLNSFASEVTRVAREVGTEGKLGVQAEVRGVAGTWKD
                     LTDSVNSMAGSLTAQVRNIAEVTTAVANGDLSKKITVDVKGEILELKNTINTMVDQLN
                     SFASEVTRVAREVGTEGKLGGQAQVVGVAGTWKDLTDNVNSMAGNLTAQVRGIAKVVT
                     AVANGDLKRKLTLDAKGEIETLAETINEMIGTLATFANQVTTVAREVGIEGKLGGQAK
                     VPGAAGTWKDLTDNVNELAATLTTQLRAIAEVATAVTKGDLTRSISVEAQGEVAMLKD
                     YINQMIANLRETTQKNTEQDWLKTNLAKFTRMLQGQRDLETVSKLILSELAPLVGGAH
                     GVFYIMDTIDESQNLKLLSSYAYRERKHLANRFHLGEGLVGQCALEKERILLTEVPHD
                     YIKISSGLGEATPLNVVVLPVLFEGQVTAVVELASFRRFSEIHLSFFDQLTESIAIVL
                     NTIAASMRTEELLKQSQSLAQELQSQQNELRETNKRLEQQAQSLKASEDLLKKQQEEL
                     QQTNAELEERSELLALQNKEVERKNNEIEQTSRELEEKAEQLALSSKYKSEFLANMSH
                     ELRTPLNSLLILAKLLADNVEQNLTAKQVEYSYTIYSSGNDLLTLINDILDLAKIESG
                     TMSIDIDQMLLTELQEHLERTFRQVAINKGLDFPIDFAPQLPRSIHTDAKRLQQVLKN
                     LLANAFKFTEHGEVRLRVFVATQGWSRDHETLNRAQTVIAFAVSDTGIGIAPDKQKII
                     FEAFQQADGTTSRRYGGTGLGLSVSREITRLLGGEIKLQSRLGEGSTFTLYLPQSHPS
                     HREMSKMSQMETISQTRTISQMREQHSSDSLHLPASVTTSPNHQITTPLLDDRGNIEQ
                     GERVLLIIEDDINFARILLDMARQQEFKAIVAHGGSAGLTLAQQFQPSAIILDIRLPG
                     MDGWTVLDRLKHDPSTRHIPVHIMTVEEGRQRGLQLGAIAYIQKPVNSEALSQALSKI
                     KGFVERRVKNLLVVEDDDHQRHSIVELIGNTDVATTAVKTGAEALKAVQNEYFDCVVL
                     DLGLPDMSGFELIERIKQHPSGETLPIIVYTARELSRAEDTQLRRMAETIIIKDVRSP
                     ERLLDETALFLHRVQANLPAPKRQILEQLHSNDPVLVGKKVLIVDDDVRNIFALTSML
                     ERYQMQVSYAENGRDAIQVLQNTPDIDVVLMDVMMPEMDGYETTRLIRQNNQFKSLPI
                     IALTAKAMQGDREKCIEAGASDYITKPVDIEQLLSLLRVWLYA"
     gene            complement(57920..58708)
                     /locus_tag="DP117_00210"
     CDS             complement(57920..58708)
                     /locus_tag="DP117_00210"
                     /inference="COORDINATES: similar to AA
                     sequence:RefSeq:WP_017308114.1"
                     /note="Derived by automated computational analysis using
                     gene prediction method: Protein Homology."
                     /codon_start=1
                     /transl_table=11
                     /product="hypothetical protein"
                     /protein_id="PRJNA477356:DP117_00210"
                     /translation="MKTDAIFYEIFKEFPNIFFEIIGKPGININTYEFTAPEIKQKSF
                     RLDGVFSPIEEFPNEPLYFVEIQFYKDEEFYDRLFTSIFLYFTQYQPLNHNWFAIVIY
                     DKRSNERSCPLRYRSLLEPHLRRFYLDELKDVPDDSLAVGIVRLIVETENKAGEFAKT
                     LINKAKEELTDTSYQRKVLEFIETIVVYKFPNLSREEIETMLNLNLLKGTRVYQEAKA
                     EGEEEGEIKAKLKILPKLVQRGMSIQEIATILELDTDTIRNALL"
     gene            complement(58705..59652)
                     /locus_tag="DP117_00215"
     CDS             complement(58705..59652)
                     /locus_tag="DP117_00215"
                     /inference="COORDINATES: similar to AA
                     sequence:RefSeq:WP_017313901.1"
                     /note="Derived by automated computational analysis using
                     gene prediction method: Protein Homology."
                     /codon_start=1
                     /transl_table=11
                     /product="fatty acid desaturase"
                     /protein_id="PRJNA477356:DP117_00215"
                     /translation="MTQGESLACKTDKQHNCRQILSVQELRVLSDRSNWKGLIQLAMH
                     LTVTGCSGYLWATNFGNWWLAIPALVIYGFSIASMFAPMHECGHRTVFVSNSLNDAVA
                     WCAGLLSFYNSTFFRYYHKWHHLYTRVPDKDPELTDPKPSNLGKYLLIISGLPWWKGK
                     IRGHFRAALGLLEDCPFVPETARAAVIRSTRLQLAVYAGAIALSIAVKQPWFVLYWLL
                     PLLIGQPILRFILLAEHTGCTLDANLLTNTRTTLTLLPVRFFMWNMPFHAEHHLYPSI
                     GFHALPKAHQQLSSHFTHVDSGYMKVNWDIVAKSAQSAV"
     gene            complement(59661..59975)
                     /locus_tag="DP117_00220"
     CDS             complement(59661..59975)
                     /locus_tag="DP117_00220"
                     /inference="COORDINATES: similar to AA
                     sequence:RefSeq:WP_017321722.1"
                     /note="Derived by automated computational analysis using
                     gene prediction method: Protein Homology."
                     /codon_start=1
                     /transl_table=11
                     /product="hypothetical protein"
                     /protein_id="PRJNA477356:DP117_00220"
                     /translation="MKHYRNEWIEEWCQENGWTDVFEERCNNYWAFPPGAVMPEPIPT
                     HTLRVIKAQKGLTYEEKFWSISAVFGTIVAVVSTYLFKCPIPLVLAFAFDAVTAAQLE
                     VE"
     gene            complement(60841..62019)
                     /locus_tag="DP117_00225"
     CDS             complement(60841..62019)
                     /locus_tag="DP117_00225"
                     /inference="COORDINATES: similar to AA
                     sequence:RefSeq:WP_017744944.1"
                     /note="Derived by automated computational analysis using
                     gene prediction method: Protein Homology."
                     /codon_start=1
                     /transl_table=11
                     /product="ABC transporter permease"
                     /protein_id="PRJNA477356:DP117_00225"
                     /translation="MGLSPLDLLDITFRSLTKNPLRSGLTTLGVFMGVAAVSATLAVG
                     NISRAMIAQELAKRGAPQASVYPKRDGGRTTRLKLEDMEFLRERLVGLRAISSFNWAG
                     ATPTVFQDKEFTPPMSPVSQDFLLTSGKALVSGRFFTAEDFASYRPVAVMDQLLAEQL
                     FSGQNAVGKMIYAGNRPYIVVGVVTTTLDENAPPEGQLYITMSAYNALTGSRDIGSIQ
                     MRPYKLEDVENLSHQAEELLQQRFPGQKFRFWNNVSDLLQQQQTLEMASQGLTVVGAI
                     ALLVGGVGIANIMIASVTERTAEIGLRRAVGATKQEIMLQFILEATLLSLIGGTVGLG
                     VVHGLTVVVTDTFNLPYQFDSSIATLALGSALLVGVGASLPPAVRASQIDPVKALRSE
                     "
     gene            complement(62177..63454)
                     /locus_tag="DP117_00230"
     CDS             complement(62177..63454)
                     /locus_tag="DP117_00230"
                     /inference="COORDINATES: similar to AA
                     sequence:RefSeq:WP_015181590.1"
                     /note="Derived by automated computational analysis using
                     gene prediction method: Protein Homology."
                     /codon_start=1
                     /transl_table=11
                     /product="efflux transporter periplasmic adaptor subunit"
                     /protein_id="PRJNA477356:DP117_00230"
                     /translation="MIWHKDKKKFKTGVQWLAMPAALAAVGLGGWLTYFLVLNRPPEP
                     VAVRLLTVERGNVEITITEGGTVELREQRIVKSPTEGAVDRVLVKPGEKVTSGQVLLT
                     LRYPERKIALAKHELQIREQEFTLARDREKIVEAQQQLTAEEGELQKYSSLATVGAVA
                     QQQVKRQEDTVRTVRARLRDSQAQARITGVKLQSLQLERQGIEQQLQNTIVSAPFNSV
                     VLGIYVKDGDGVQFRTNLLTLGDPNQVLVKLQLSTLNAARVRVNQIARVSAIGPSVQT
                     FTGYVQSLYPQALTPEETQKEGGNQNQSTQATVPATVLLNTPTSKLIPNSRVNVEIVL
                     EQRQNVVVLSTEAIQRSGPHPFVWVRDSQNKAQKRTINLGLEGLVTTEVTSGLHAGEQ
                     IIVPPPQSQLKSGMPVTPEGGIQNGLRPAQRSK"
     gene            complement(63522..63737)
                     /locus_tag="DP117_00235"
     CDS             complement(63522..63737)
                     /locus_tag="DP117_00235"
                     /inference="COORDINATES: ab initio prediction:GeneMarkS+"
                     /note="Derived by automated computational analysis using
                     gene prediction method: GeneMarkS+."
                     /codon_start=1
                     /transl_table=11
                     /product="hypothetical protein"
                     /protein_id="PRJNA477356:DP117_00235"
                     /translation="MISSIEAQQSNQIGQELYQLISKLWLEIAIQKIVALITTLRSEI
                     ISVQIFVAFCTTAALSCSISDHEVLQH"
     gene            complement(63796..64524)
                     /locus_tag="DP117_00240"
     CDS             complement(63796..64524)
                     /locus_tag="DP117_00240"
                     /inference="COORDINATES: similar to AA
                     sequence:RefSeq:WP_009632821.1"
                     /note="Derived by automated computational analysis using
                     gene prediction method: Protein Homology."
                     /codon_start=1
                     /transl_table=11
                     /product="short-chain dehydrogenase"
                     /protein_id="PRJNA477356:DP117_00240"
                     /translation="MQALTEQVAVITGASSGIGKAIALGLATQGAKLCLVGRKREALE
                     AVTAIARKTAPTVVSYCIDLTVDEDVSKLKTNLERDFGRVDLLVHSAGAFSMGLLQKT
                     SVEELDWLYRANVRAPYVLTQALLPMLLSSQGQIVFINSSVIMYARANVGQFAATQHA
                     LKAIADSLREEVNPLQVRVLSVFPGRTATPRQAIIHEMEGKPYDPERLMQPEDVAAVV
                     INALSLPRSAEVTDISLRPFVKPI"
     gene            complement(64584..65486)
                     /locus_tag="DP117_00245"
     CDS             complement(64584..65486)
                     /locus_tag="DP117_00245"
                     /inference="COORDINATES: similar to AA
                     sequence:RefSeq:WP_020458447.1"
                     /note="Derived by automated computational analysis using
                     gene prediction method: Protein Homology."
                     /codon_start=1
                     /transl_table=11
                     /product="hypothetical protein"
                     /protein_id="PRJNA477356:DP117_00245"
                     /translation="MNTIFFDSPSSDDIRREHLYNGQIFVFSPCPSGIALCEFAREMV
                     EEAFTPLDPREAQYTLPVEEYVAILARLKPAFIHHPKSKQLIQSILKEAGCDLNKTYF
                     DVPRLRTATSDDYLTSGIAYAFHPHRDTWYSAPPCQLNWWLPVYDVMPTNAMAFHPRY
                     WSQPVKNGSKDYNYAQWNKENRKNAAKHIKADNRKQPHPEEPIELEPQFRLIPNVGGM
                     ILFSAAQMHSTVPNTSGYTRFSIDFRTVHLDDAIARRGASNIDSACTGTSLGDFLRGT
                     DFCPIPESLVALYDSPAPVETLTS"
     gene            complement(65601..66818)
                     /locus_tag="DP117_00250"
     CDS             complement(65601..66818)
                     /locus_tag="DP117_00250"
                     /inference="COORDINATES: similar to AA
                     sequence:RefSeq:WP_017744946.1"
                     /note="Derived by automated computational analysis using
                     gene prediction method: Protein Homology."
                     /codon_start=1
                     /transl_table=11
                     /product="glycosyltransferase family 2 protein"
                     /protein_id="PRJNA477356:DP117_00250"
                     /translation="MKTKVTIAIPTYNRSNLLKINLKSLLAQDYPDFQVLVLDNASTD
                     DTESVIRSFADPRVTYVRNKTNIGAYRNFCQAIKLNSSDYLVLLPDDDPMLPGLIHES
                     VLALDTYPNAAFSVTGVQGIDEYDNPVLLPEDSPPVGLISGVEYLHQIVAGRNWVIHA
                     SSVMIRSSALKAVGGLDVPHSKHSNDINLYLRMAAQYDIVFIPKPLSQVRIHAEQDGY
                     IRFHTPGGTGPLATMAERTDAIAHLLQSPRAADAMYRRWLTERLLHISMRRSEITSQH
                     IPNLNLSWEERLQIALQDIATSIPADKTVILVDEDQWGFQILSEFRTLPFVERNGQYW
                     GAPSDDKTAISELERMRYCGADYIVFGWPAFWWFDYYSELRNYLSCTFHCILHNSRVI
                     IFDLRQPLEVCSR"
     gene            complement(66855..68006)
                     /locus_tag="DP117_00255"
     CDS             complement(66855..68006)
                     /locus_tag="DP117_00255"
                     /inference="COORDINATES: protein motif:HMM:PF00535.24"
                     /note="Derived by automated computational analysis using
                     gene prediction method: Protein Homology."
                     /codon_start=1
                     /transl_table=11
                     /product="hypothetical protein"
                     /protein_id="PRJNA477356:DP117_00255"
                     /translation="MNKPLASIIITNYNYEHFLPEAIESAFNQSYQPTEVIVVDDGST
                     DHSLQIIADYRKYYGEQIIPVVKENGGQGSAFNAGFAASQGDTVCFLDADDILCPSAI
                     ERAVELLHQPNVVQVHWPLWAINANGEPLGKLIPNAPLLEGDLRDVVLEKGLEGYISA
                     PTSGNAWSRRFLEQILPLPESDYRFYADSCLTFLAPFFGCVKCISEYQSLYRIHGNNG
                     TNKWTYNHQLEQHHDHMTVLGKYLQEQGIEMEPVFAAWKGKKYQHLQHMVELGQELEY
                     FISPTQTYILVDMAEWGPGQLLDDRQAIPFLEKDGLYWGAPADDATAIQEFDRLHKQG
                     ARFIVFGYPAFWWFDYYIEFCRYLHTMFHCVLNNEHLIVFDLQSDVCSG"
     gene            complement(68006..69172)
                     /locus_tag="DP117_00260"
     CDS             complement(68006..69172)
                     /locus_tag="DP117_00260"
                     /inference="COORDINATES: similar to AA
                     sequence:RefSeq:WP_017744948.1"
                     /note="Derived by automated computational analysis using
                     gene prediction method: Protein Homology."
                     /codon_start=1
                     /transl_table=11
                     /product="glycosyl transferase"
                     /protein_id="PRJNA477356:DP117_00260"
                     /translation="MSTVTIGFFPREQFSLAAKSLERIFEYTHIPFNLIVIDCNTPKV
                     YWQQIEQVLEGRSNVTVIHTDQYLQANQLRNLVIQKATDDFVCFVENDVLVEEGWLSH
                     LIAACEEQPADVAVPRIIEGPLGATSIHWDKHQGQVRVVQTANDIQWELLPAMGDQQI
                     DTGDHRRTLALAGEAHCRLYRRSVFDRFAFDEEVIYLDHLDSSLALYDAKIPVVFEPK
                     SVVHFWHPYPPCPDDLDYFFFRWELEQSGKSLERIQKKWNLVSLYGDLSFAIERNHIG
                     HLYEIREKLQSLISPQEPFILVDEDRLNGNEIIAGFRTIPFTEHCGQYWGAPTDDQMA
                     IREFDRLRQMGAGAIVFLWHTFWWLDYYPGFRDYLYQTFPCLLQNDHLIAFNLR"
     gene            complement(69197..70342)
                     /locus_tag="DP117_00265"
     CDS             complement(69197..70342)
                     /locus_tag="DP117_00265"
                     /inference="COORDINATES: similar to AA
                     sequence:RefSeq:WP_017744949.1"
                     /note="Derived by automated computational analysis using
                     gene prediction method: Protein Homology."
                     /codon_start=1
                     /transl_table=11
                     /product="glycosyltransferase family 1 protein"
                     /protein_id="PRJNA477356:DP117_00265"
                     /translation="MNIIFAGSIGRFPVGGHAWVDMQYLLGLRSLGHKVFYLEECGPE
                     SWVYHWEMEQMTTELDYPTTYLQQCLTEIGFDSCWIYRAGEQSVGMNVADFLDVCAQA
                     DLLIVRGSPIPLWRPEYDLPKRRLFIDSDPGFTQIHLSHGDADLNNTVERCDRLFTVG
                     QQVGAQGCSVPTLGKHWLKMFPPVFLPYWPVAEDKNATHFTVVMQWRSYREVTYEGNS
                     YGNKDKEFPTFIDIPKLTQQPFRVALTSPHTIPEQLIEHHWDVVPGWAVSFTPESYQQ
                     FIQNSRAEFGIAKQGYVAMQTGWFSDRSLCYLASGRPVLLQDTGLSDYLPIGEGILTF
                     RNLSEAVDGIAAINADYERHRQAARRLAEEYFDSNKVLTSILEAAMN"
     gene            complement(70439..71605)
                     /locus_tag="DP117_00270"
     CDS             complement(70439..71605)
                     /locus_tag="DP117_00270"
                     /inference="COORDINATES: ab initio prediction:GeneMarkS+"
                     /note="Derived by automated computational analysis using
                     gene prediction method: GeneMarkS+."
                     /codon_start=1
                     /transl_table=11
                     /product="hypothetical protein"
                     /protein_id="PRJNA477356:DP117_00270"
                     /translation="MARIVVCGYMIRYPVAGMLLVFFHYVLGLLRLGHNVLYLEESGW
                     SQSCYDPVRREYSDDPQQGFEIIHAVMAKFGVQIPICYINRESGQTWGTTWDDLKQML
                     GEADLLLNIGGVCWLPEFRLCHRRTLIDLDPFFTQIGRFAVEDLDEYQMYFSYGVNIG
                     KSNCTIPTRGIDWHPTVPPVVPEIWQRRVAVNEQPPVESGTDTPFTTIANWSAYGGIT
                     YAGEYYGQKSEEFLQLLNLPNHTSQRLELALSGANSEIQTQFLKAGWLIRDGGEVSVD
                     LSTYQTYLINSRGEFSVAKQAYVKTHSGWFSDRSVCYLAAGLPVVLQDTGFTDWLTTG
                     KGVLAFSSLEEAINCIERINVAYPEHCRAAQAISEQTFSYKIVLPRLVEMALSS"
     gene            complement(71608..72789)
                     /locus_tag="DP117_00275"
     CDS             complement(71608..72789)
                     /locus_tag="DP117_00275"
                     /inference="COORDINATES: similar to AA
                     sequence:RefSeq:WP_017744951.1"
                     /note="Derived by automated computational analysis using
                     gene prediction method: Protein Homology."
                     /codon_start=1
                     /transl_table=11
                     /product="hypothetical protein"
                     /protein_id="PRJNA477356:DP117_00275"
                     /translation="MRSERLSKGKIIVFGILFWYPLAGVTYQFLHYLLGLRRLGYDPY
                     YIEDSGRWVYNPQINDLSGDASENIKRVAPILEAFGFTERWAFRGHYPGGECYGMTEA
                     QILKLYREADAFLNITGAQEIREEHLACRRRIYVESDPVASQIRVAQGDKTMIDDLVA
                     HDTHFSFGENLGASDCGVPSDRFGWLPTRQPIVTELWDTSNHTPGIAYNTITTWDNKG
                     GKDITYEGEIYYWRKAREFEKFIDLPHQRPVSFEIAASGVSQNARSVLHKHGWSQVDS
                     MELSQDMNRYRSYIQRSRGEFTVAKDQYTRLLSGWFSDRSACYLAAGRPVITQETGFS
                     KFLPTGKGLFAFKTMEDILAALDAIESDYAGNCRAAREIAAEYFAAEKVIGSLMERAG
                     L"
     gene            complement(72779..73378)
                     /locus_tag="DP117_00280"
     CDS             complement(72779..73378)
                     /locus_tag="DP117_00280"
                     /inference="COORDINATES: similar to AA
                     sequence:RefSeq:WP_006007685.1"
                     /note="Derived by automated computational analysis using
                     gene prediction method: Protein Homology."
                     /codon_start=1
                     /transl_table=11
                     /product="acyltransferase"
                     /protein_id="PRJNA477356:DP117_00280"
                     /translation="MGSTRTLPWDWYPGTIPDNVVLGDDTYIETSLSFELCRSQAPVG
                     LRLGRGSAVYKDTMFDLGVHGRVEVGEYALIHGARIVCDAELKIGNYALISWQVVLMD
                     TYRLPFNLIERRQALERAADTASRSPSADVPAQPIWIQDNVWIGFDACILPGVTIGEG
                     AIVGARSVVTQDVPPYTVVAGNPARVVRHLDAGGIDHEK"
     gene            complement(73381..73974)
                     /locus_tag="DP117_00285"
     CDS             complement(73381..73974)
                     /locus_tag="DP117_00285"
                     /inference="COORDINATES: protein motif:HMM:PF14602.4"
                     /note="Derived by automated computational analysis using
                     gene prediction method: Protein Homology."
                     /codon_start=1
                     /transl_table=11
                     /product="acyltransferase"
                     /protein_id="PRJNA477356:DP117_00285"
                     /translation="MRRVTVKDLESVPSTRQISLALPFNVQVGLNSVINYDQRCFARF
                     CSRINPALVVGANCTMDYVHFALGEAARVEIGDYCYLTSVILLCEQEICIGNYVVLGW
                     NTTIADTDFHPIAPAERIADAIACSPLGKGRPRPPVMRQPVTIEDNVWVGPNVTILKG
                     VRIGTGAWIEPGALVTRNVPPHTRVLGNPAQVIGEVG"
     gene            complement(73971..75782)
                     /locus_tag="DP117_00290"
     CDS             complement(73971..75782)
                     /locus_tag="DP117_00290"
                     /inference="COORDINATES: similar to AA
                     sequence:RefSeq:WP_017744954.1"
                     /note="Derived by automated computational analysis using
                     gene prediction method: Protein Homology."
                     /codon_start=1
                     /transl_table=11
                     /product="ABC transporter ATP-binding protein"
                     /protein_id="PRJNA477356:DP117_00290"
                     /translation="MKLWWLRLARYALVRWRGLAFVLLLMLINVGLNVLKPWPLKLIV
                     DCVLGNQPLPNTLVWLKTLAGDADTALLGSLAGATIVLFLASEGVRLLQDYVGAGVGS
                     QMGYDLGAALFHRLQHLSLEFHNRQHAGDLVRRVMTDSICIRNLAMGVFLPVLTSVVN
                     LVVMFVVMWQLDHFLSLLSLVVAPLIVLLIWVFNKPMIERTYQHQQFEGEIMALGEQT
                     LTALPIVQAFGREAHEDERFRYLSQKALQACLRAILAQMQFKIGVSGVTAVGTAAIML
                     FGGFQVLNGSLSIGSLLVFLSYLASLYVPMETLAYMSSGFAAAAASALRVLEVLDAKE
                     QLREIADIKPLLLQPGKASGYVCLEGVTFGYQDGKPVLQDISLEAQPGEMIALVGATG
                     VGKSTLVSLIPRFFDPWQGRVLFDGVDIREVQLQSLREQIALVLQEPFLLPLTIAENI
                     AYGCVGASREAIIAAAQAANADTFIQRLPQGYDTVIGERGATLSGGEKQRLAIARALL
                     KDAPVLILDEPTSALDAQTEFLLLEALERLMAGRTTFIIAHRLSTVQRADRIVVLEGG
                     RIVESGTHQALLNARGSYYHFYQIQSNLDKALLRHHR"
     gene            complement(75779..77608)
                     /locus_tag="DP117_00295"
     CDS             complement(75779..77608)
                     /locus_tag="DP117_00295"
                     /inference="COORDINATES: similar to AA
                     sequence:RefSeq:WP_017744955.1"
                     /note="Derived by automated computational analysis using
                     gene prediction method: Protein Homology."
                     /codon_start=1
                     /transl_table=11
                     /product="ABC transporter ATP-binding protein"
                     /protein_id="PRJNA477356:DP117_00295"
                     /translation="MRQGIKLMMHRYGRLLRYPLRQWRTIIAILGLTAGTSATATLQP
                     WPMKILVDYALSGAALPPLVSSFGNFNVSLTPPLLVIVAALGSLGLYALNATLDTTLN
                     WAWSAAGQGMVYELAQNQFSRLQRLSLQFHSQRTVGDSLSRLTGDSYCVYTLVGAVLI
                     SPVQHLLMLLTISIVAWNLNSLLTLITLLVAPMMAGFALVFGSRLKRRTKLNREAQSR
                     LTSFVHQTLTAIPMIQAFSRESYNTQQFKHLARDAVTISQRETLLKSTYGLANGSVTT
                     VGNAVVLYVGGLQVLSGAMSVGSLLVFLAYLQSIQGAFRGLFGIYGSLKSVEANMDRV
                     LEILDAKDGVQDAPGAKPLPVRAASERGHICLEEVTFGYEVDYPILQDITLEARPGET
                     IALVGATGAGKSTLVSLIPRFFDPWQGRVLFDGVDVRDVQLKSLREQIALVLQEPFLL
                     PLSVAQNIAYGRPGASFEEIVAAAKAARADEFIRQLPQGYDTVLSERGAILSGGQKQR
                     LAIARALLKDAPVLILDEPTSALDAQTEMLLLSALERLMQGRTVFIIAHRLSTILRAD
                     RIVVLDQGRIVEMGTHQELLAASGLYKRLHSLQFPEPPQEIVL"
     gene            complement(77925..78512)
                     /locus_tag="DP117_00300"
     CDS             complement(77925..78512)
                     /locus_tag="DP117_00300"
                     /inference="COORDINATES: ab initio prediction:GeneMarkS+"
                     /note="Derived by automated computational analysis using
                     gene prediction method: GeneMarkS+."
                     /codon_start=1
                     /transl_table=11
                     /product="hypothetical protein"
                     /protein_id="PRJNA477356:DP117_00300"
                     /translation="MEAVSNNKIQTLTQPGLIKFARSAQRVHICWGDRAYELSYWTEA
                     GLEKENLLQEVMDFLLSYNYFIAVDDGWSDWDLEIHQGIWSKIQVKACTENHGGNKRL
                     LRLRCGLRMSQFATMAMLAYFVYTVVAILLGMSGVALITFLFGVLNAIVIFYQNFRLG
                     RILYHVLEIVAKQLHLLPIHGNSTKPVVLNAVIQS"
     gene            complement(78519..80579)
                     /locus_tag="DP117_00305"
     CDS             complement(78519..80579)
                     /locus_tag="DP117_00305"
                     /inference="COORDINATES: similar to AA
                     sequence:RefSeq:WP_020480621.1"
                     /note="Derived by automated computational analysis using
                     gene prediction method: Protein Homology."
                     /codon_start=1
                     /transl_table=11
                     /product="glycosyl transferase"
                     /protein_id="PRJNA477356:DP117_00305"
                     /translation="MQNLISSYERSPTTPTNTGKVTVKGKFFFLGDQKFFLKGVSYGP
                     FSTGTHGQPFPEKPVVEKDFAMMAELGANCLRIYTVPPEWLLDFAVAYGLRLLIGIPW
                     AQHIAFLNSSATQAEIRNCIATGVKACRNHPATFAYLVGNEIPADVVRWHGQKQVRAF
                     VKELMAVAKDSDCETLVSYANYPCTEYLNIDFTDFLCFNVYLHREKDFRSYLSRLHNL
                     AEDKPLVLSEFGVDSMREGNQAQAEILSQKLSSSFEMGAAGTIVFSWTDEWFTGGYAI
                     QDWAFGLVDTERLKKPAFHTVQQYYTASLPPVLPEYPKVSVVVCAYNAERTMDSCLAS
                     LKELNYPNYEVIVVNDGSSDRTLEITQRYDYVRLISQENKGLSAARNVGIAAATGEIV
                     AFTDSDCMADPDWLTYLVAKFLSSGLAAVGGPNLSPPEDSLVPACVAVSPGVPTHVLL
                     SDEVAEHIAGCNMAFRREVLQEIDGFDRQYRAAGDDVDICWRLQDKGYAIGFSPAAIV
                     WHFRRNTVDAYLKQQRGYGKAEALVYFKHPYRFNLLGQPSWAGRIYGDLSSFLRFGQP
                     VIYSGVFGRGLFQTLYEPPSSLISYLPLTLEWNVAAFILFVSALGSGDRPWVGTTMFL
                     ISCVWCVALALQARIDSRFQGARARLLVALLIYLGPLVRSVERYRWRIKQLTKVEPIK
                     FNQP"
     gene            complement(80929..83301)
                     /locus_tag="DP117_00310"
     CDS             complement(80929..83301)
                     /locus_tag="DP117_00310"
                     /inference="COORDINATES: similar to AA
                     sequence:RefSeq:WP_017744956.1"
                     /note="Derived by automated computational analysis using
                     gene prediction method: Protein Homology."
                     /codon_start=1
                     /transl_table=11
                     /product="histidine kinase"
                     /protein_id="PRJNA477356:DP117_00310"
                     /translation="MARRSLKASILGIQKAKRAFQVREWTQEYLASEVGLETRQPIWK
                     FFTGKPIERQNFMEICFQLGLDWQEIAELPTQNLPTQNKQDWNNCWDINTLVQVLRSR
                     RSDKIQAQCATMRLLDVAQPIELEDIYVDVNILNNMTCQRWLDIFELQDFVQEFDRFG
                     LGEVCQERVSAMQVVATYPKLMVLGKPGSGKTTFLQHIAQQCNQGNFLSDRVPIFIRL
                     KNFAEDATETGDFSFLNYISQELADFGTCDQQIQTLLAHGRMLILLDGLDEVPEDDRA
                     EIIKKICKLSEEYYKNQFIITCRIATYEYQFEGFTDVEIADFDLPQIEAFVQKWFVNV
                     SRNDRENGKAKACQFMQKLQLSENQQIRELAVTPLLLNLACCVFQARSDFPARRVELY
                     KQALNILLNRWDEARNIKRDRTGSYLSLPHKLKLLSQIAAITFKQERYFFTKSNVRQY
                     IADYLRNLPTSLAELEGLQLSSQAVLKSLEAHGLLVERARGIYSFSHLTFAEYLTARN
                     IVTSPEPEILQEKLLSLVNHLNEPRWHKVFLLTAGMLNDATDLLQLMKQHIDALVAFD
                     KQLQEFLIWLNQKSLSVKAPYKKAAIRAFYLSLVRTEDLTLTYDLALSLAIDPRVADN
                     LASDLAIDLVLSRALSLSLTLPCDSPLERVFALNFALPDEQTLVSNPELKRSLQQLKE
                     QLPYRDQDRERLKEWCNTNGCLSWAKKLRFVMLSCCNIGHQWQFSEQQKKVLKQYYAL
                     NQLLVDCLKSGCEVTPLVREQILETLLLPVTRTSGYVLGNYGRAGVYHYG"
     gene            84321..85355
                     /locus_tag="DP117_00315"
     CDS             84321..85355
                     /locus_tag="DP117_00315"
                     /inference="COORDINATES: similar to AA
                     sequence:RefSeq:WP_016949055.1"
                     /note="Derived by automated computational analysis using
                     gene prediction method: Protein Homology."
                     /codon_start=1
                     /transl_table=11
                     /product="NAD-dependent dehydratase"
                     /protein_id="PRJNA477356:DP117_00315"
                     /translation="MKILVTGTEGYIGSLLAPILMQHGHEVIGVDTGYYKVGWLYNGT
                     ELTAKTLNKDIRHITTEDLQGVEAVVHLAELSNDPAGQLYPNVTYDINHKGSVRLAEL
                     AKAAGVRRFVYTSSCSVYGVAAEDYVTEESKVNPQTAYAECKTLVERDVKLLADDSFS
                     PTFLRNATAFGVSPRMRFDIVLNNLAGLAWTTKEIKMTSDGTPWRPLVHLLDICKAIV
                     CTLEAERHIVHNQIFNVGDTASNYQVKEIAQIVAEVFPGCKLSFGDSGADNRSYRVCF
                     EKINTTLPGFKCEWNAAKGAKQLFDVFSSIDMSESTFLFRGFTRLKQLEYLIRTGQID
                     QNFFWNKSCY"
     gene            85346..85906
                     /gene="rfbC"
                     /locus_tag="DP117_00320"
     CDS             85346..85906
                     /gene="rfbC"
                     /locus_tag="DP117_00320"
                     /EC_number="5.1.3.13"
                     /inference="COORDINATES: similar to AA
                     sequence:RefSeq:WP_015187776.1"
                     /note="Derived by automated computational analysis using
                     gene prediction method: Protein Homology."
                     /codon_start=1
                     /transl_table=11
                     /product="dTDP-4-dehydrorhamnose 3,5-epimerase"
                     /protein_id="PRJNA477356:DP117_00320"
                     /translation="MLLTQTSLQGAFLIDLEQRQDTRGFFARTFCQEEFSAHGLKSTI
                     VQCNLAFNYKKGTLRGMHYQVAPATEVKLVRCTHGAIYDVIIDLRPESPTYKLHIGVE
                     LTAQNRRALYVPEMFAHGYQTLTDAAEIVYQMSEFYAPEYQSGLRYDDPAFGIEWPLP
                     ISEISQKDTCWSLFETVLNSTHVQPV"
     gene            85981..87261
                     /locus_tag="DP117_00325"
     CDS             85981..87261
                     /locus_tag="DP117_00325"
                     /inference="COORDINATES: similar to AA
                     sequence:RefSeq:WP_007219900.1"
                     /note="Derived by automated computational analysis using
                     gene prediction method: Protein Homology."
                     /codon_start=1
                     /transl_table=11
                     /product="SAM-dependent methyltransferase"
                     /protein_id="PRJNA477356:DP117_00325"
                     /translation="MTKTTLELNVHKTTTVNRCSCRFCGSTLKHTFVDLGMSPLCESY
                     VTSEQLNQMEAFYPLHVYVCDRCFLVQLQEFVSPQDIFSEYAYFSSYSDSWLQHAKNY
                     TDKVIARFGLNTSSQVVEIASNDGYLLQYFLSKRIPVLGIEPAANIAEVAKTKGISTV
                     VKFFGINTAQELAALLKQADLLVANNVLAHVPDINDFVAGCKILLKPKGVITMEFPHL
                     MRLMEENQFDTIYHEHFSYLSLLTAEKIFAQHGLTIFDVEELSTHGGSLRIYACHTED
                     NSKSISEQVRELRAREETAGFSNIEHYSSFATKVKETKFKLLEFLISAKRQGKSIAGY
                     GAPGKGNTLLNYCGIREDFIDYTVDRNPYKQGKFLPGTHIPIFHPDKIQETKPDYLLI
                     LPWNLKNEIIAQMSYVRDWGCQFVVPIPEVNVYS"
     gene            87326..88180
                     /locus_tag="DP117_00330"
     CDS             87326..88180
                     /locus_tag="DP117_00330"
                     /inference="COORDINATES: similar to AA
                     sequence:RefSeq:WP_017744958.1"
                     /note="Derived by automated computational analysis using
                     gene prediction method: Protein Homology."
                     /codon_start=1
                     /transl_table=11
                     /product="glucose-1-phosphate cytidylyltransferase"
                     /protein_id="PRJNA477356:DP117_00330"
                     /translation="MKVVLFCGGLGTRLREYSTNIPKPMVHIGYRPILWHVMKYYAHY
                     GHKDFILCLGYKADVVKNYFLNYDECVSNDFTLQEGGKKIKLANSDIEDWKITFVDTG
                     LTSNIGQRFKAIEEYLEGEEVFLANYSDGLTDLHLPDIIEDFHKHNKIASFLCVKPSH
                     SFHLVSMQENGLVTDIEDVKTSGIRINGGFFVFHRDIFKYIEPGEELVLEPFQRLMKL
                     QQLVAYKYNGFWACMDTFKEQQQLDDMYCQGNAPWAVWKLLERKAKFLEYSPIHHVAT
                     HSIPVNLA"
     gene            88291..88944
                     /locus_tag="DP117_00335"
     CDS             88291..88944
                     /locus_tag="DP117_00335"
                     /inference="COORDINATES: similar to AA
                     sequence:RefSeq:WP_017744959.1"
                     /note="Derived by automated computational analysis using
                     gene prediction method: Protein Homology."
                     /codon_start=1
                     /transl_table=11
                     /product="PIG-L family deacetylase"
                     /protein_id="PRJNA477356:DP117_00335"
                     /translation="MLKFSFEETSDLTYKVLCLGAHCDDIEIGCGGTILKLVESYPNI
                     NFYWVVFSSNTQREKEAYNSANKFLEKVQDKKILIQQFQDGFFPFMGSEIKQSFEQLK
                     RNYNPDIIFTHSRHDLHQDHRLISDLTWNTFRNHLILEYEIPKYDGDLGNPNLFVHLN
                     EEIYQEKVKYILDSFPSQNSKQWFTEETFLSILRLRGMESNAPNKYAEAFYCRKVVF"
     gene            89126..90442
                     /locus_tag="DP117_00340"
     CDS             89126..90442
                     /locus_tag="DP117_00340"
                     /inference="COORDINATES: similar to AA
                     sequence:RefSeq:WP_017744960.1"
                     /note="Derived by automated computational analysis using
                     gene prediction method: Protein Homology."
                     /codon_start=1
                     /transl_table=11
                     /product="peptidase M28"
                     /protein_id="PRJNA477356:DP117_00340"
                     /translation="MNITDIRQKLNPDEVSHQMYQFITKLYPICRSITGNGFRETLHW
                     IEKYIQLTKHEVPTGTQVFDWTVPREWNIKDAYIKNLKGERIIDFNKSNLHVVNYSVP
                     VRQKILLEELKKHLFTLPEHPDWIPYRTSYYKESWGFCLSHNQFLELQDEEYEVCIDS
                     SLENGHLTYGEYYLKGEKPDEVLISCHACHPSLCNDNLSGISLATFLAKYLSQINLSY
                     SYRFLFIPGTIGSITWLCLNENHLHKIKHGLVLTCLGDSGKSTYKKSRRGDAEIDKAV
                     THVLKHSHQDCDIIDFFPYGYDERQFCSPAFNLPVGCFMRTPHSCYPQYHTSADNLDL
                     VQPQYLADSFSKCLSVLHILENNKKYLNQNPKCEPQLGKRGLYGAIGGQTDTKMTELA
                     MLWVLNLSDGEHTLLDIADRAGMSFDFINKAADALLKHDLLKDKPE"
     gene            90505..91737
                     /locus_tag="DP117_00345"
     CDS             90505..91737
                     /locus_tag="DP117_00345"
                     /EC_number="6.3.4.18"
                     /inference="COORDINATES: similar to AA
                     sequence:RefSeq:WP_017748456.1"
                     /note="Derived by automated computational analysis using
                     gene prediction method: Protein Homology."
                     /codon_start=1
                     /transl_table=11
                     /product="5-(carboxyamino)imidazole ribonucleotide
                     synthase"
                     /protein_id="PRJNA477356:DP117_00345"
                     /translation="MKRVGVIGGGQLAWMMASAAKKLGVELVVQTPSLNDPAVPVSAK
                     DNVFAPIDDADATAQLAKRTDVITFENEFVDIAALSKLAELGVCFRPRLEALTPLLDK
                     YHQRCYLRDLGLPVPRFVAIEQNWHTTTEVIFASQIGFPAVLKARRHGYDGQGTFIIR
                     EIDSLKQKLELENTKSLESQSSFLLEELIPFERELAVIAARSVSGEVITYPVVETQQE
                     EQVCRRVIAPADISKDLVVEIENIASTLLNSLGTVGVFGIELFLTADGKVLVNEVAPR
                     THNSGHFSIDACETSQFEQHLRAVCGMQLGNTSMICPSAVMVNLLGYEISQSDYITKR
                     QQIQQIPQARVHWYGKTESRPGRKLGHVTVLLDTENQAQAIAIAPNAQGVALSADADN
                     VNLALAIARNIESIWYPQ"
     gene            complement(92281..92682)
                     /gene="tnpA"
                     /locus_tag="DP117_00350"
     CDS             complement(92281..92682)
                     /gene="tnpA"
                     /locus_tag="DP117_00350"
                     /inference="COORDINATES: similar to AA
                     sequence:RefSeq:WP_011056255.1"
                     /note="Derived by automated computational analysis using
                     gene prediction method: Protein Homology."
                     /codon_start=1
                     /transl_table=11
                     /product="IS200/IS605 family transposase"
                     /protein_id="PRJNA477356:DP117_00350"
                     /translation="MTTQFRKERHSVSDLKIHLVCVTKYRRSVFTAESLMVIEKSFNE
                     VAKKMDFQVQEFNGESDHIHALIEFPPKLSISQIVNALKGVSSRRYGQAGYPKPYGKD
                     ALWSPSYFVSSVGGAPIEILKQYIREQEKPS"
     gene            92733..93884
                     /locus_tag="DP117_00355"
                     /pseudo
     CDS             92733..93884
                     /locus_tag="DP117_00355"
                     /inference="COORDINATES: similar to AA
                     sequence:RefSeq:WP_015127171.1"
                     /note="internal stop; Derived by automated computational
                     analysis using gene prediction method: Protein Homology."
                     /pseudo
                     /codon_start=1
                     /transl_table=11
                     /product="transposase"
     gene            94416..96206
                     /gene="ltrA"
                     /locus_tag="DP117_00360"
     CDS             94416..96206
                     /gene="ltrA"
                     /locus_tag="DP117_00360"
                     /EC_number="2.7.7.49"
                     /inference="COORDINATES: similar to AA
                     sequence:RefSeq:WP_015205156.1"
                     /note="Derived by automated computational analysis using
                     gene prediction method: Protein Homology."
                     /codon_start=1
                     /transl_table=11
                     /product="group II intron reverse transcriptase/maturase"
                     /protein_id="PRJNA477356:DP117_00360"
                     /translation="MSKDKTKYTNWSEINWRKLEKKLWKLQKRIFRAKRERNVKQVKQ
                     LQKLLVKSFAAKTIAVRKVTQDNRGKRTAGIDGIKSIPPTQRLELANELQISHKAKPL
                     RRIYIPKANSDEKRPLSIPTINDRAVQMLVKMALEPEWEAIFEPNSYGFRLGRQSHDA
                     IEQIFGSIKGKPKWVLDADISKCFDSINHSYLLNKLGKCPKNIRVQIKAWLKAGYLEG
                     KELFPTKEGTPQGGTVSPLLANIALHGMENVLTEWVKTWKGRKDRNLESFSFIRYADD
                     FVCLHESKEVIEKAKDILSDFLKPIGLQIKPEKTQIVHTLQTNKGFDFLGFNIRQYQI
                     QNGKTNKHTGVKRAYKTLIKPSKKAIKRHYEKMANTVRNNRTVKQENLIKILNPIIKG
                     WCNYHSSAVSSEVFSKLDHLVYGVLRRWCNRRHPKKSKHWIKDRYYHQVVTKDSVRNW
                     VFKEGNQTLLVHADTKIERHIKVKGEKSPYDGDTVYWASRLGRSKELDTSTSKLLKHQ
                     KGKCSHCGATFIEGDIMEIDHILPKSLGGKNSYNNLQLIHAHCHDQKTSDDGSLKRGI
                     HDKNQVREERYEAKASGTVLQTSSHREIAT"
     gene            96700..96883
                     /gene="ssrS"
                     /locus_tag="DP117_00365"
     ncRNA           96700..96883
                     /ncRNA_class="other"
                     /gene="ssrS"
                     /locus_tag="DP117_00365"
                     /product="6S RNA"
                     /inference="COORDINATES: nucleotide
                     motif:Rfam:12.0:RF00013"
                     /inference="COORDINATES: profile:INFERNAL:1.1.1"
                     /note="Derived by automated computational analysis using
                     gene prediction method: cmsearch."
                     /db_xref="RFAM:RF00013"
     gene            97210..98454
                     /locus_tag="DP117_00370"
     CDS             97210..98454
                     /locus_tag="DP117_00370"
                     /inference="COORDINATES: similar to AA
                     sequence:RefSeq:WP_016874240.1"
                     /note="Derived by automated computational analysis using
                     gene prediction method: Protein Homology."
                     /codon_start=1
                     /transl_table=11
                     /product="insulinase family protein"
                     /protein_id="PRJNA477356:DP117_00370"
                     /translation="MFPASVFKLDNGLTLIHQEMITTPVVVADVWVRAGANQEPEPWY
                     GMAHFLEHMIFKGTATLPPGMFDQKIENWGGVTNAATSHDYAHYSVITASLHVKETLP
                     HLGELLLKATIPEDEFIRERHVVLEEIRQSHDDPDWIGFHALISSVYQHHPYGRSVLG
                     GEQELMQQSPEIMRCFHRAYYQPENMTVVIVGGIGADSALELATQTFADFAEPCCDCP
                     QRKEVTKPILSGIRRQELFLPRLEMGRLLMAWTGPGVEQLHTCCGLDLLSVLLAEGRT
                     SRLVRDLREEQQLVQGICSHFSLQQDCSLFTITAWLEPENLERVESLIRLHLQDLIDN
                     GISEQEIIRAQRLLCNDFAFSTETPNQLAGLYGYYNTIAQAELAMTYSWQIQSYNEKQ
                     LQKLAQECLSPNHYAVTVLKPY"
     gene            98571..99878
                     /locus_tag="DP117_00375"
     CDS             98571..99878
                     /locus_tag="DP117_00375"
                     /inference="COORDINATES: similar to AA
                     sequence:RefSeq:WP_015113735.1"
                     /note="Derived by automated computational analysis using
                     gene prediction method: Protein Homology."
                     /codon_start=1
                     /transl_table=11
                     /product="insulinase family protein"
                     /protein_id="PRJNA477356:DP117_00375"
                     /translation="MTTSVQKSHIYRTVLNNGIVVLVVENPAADIIAGRIFIRAGSCY
                     ENQEQAGLAYLLSTVLTKGCDGLSSLDIAEQVESVGASLSADTASDYFLLSLKTVTSD
                     FPQMFTLAGRILRSPTFPQAEVELEKRIALQDIRSQQEQPFTIAFDQLRDVMYQNHPY
                     ARSALGNEATMSSLTQKDLVQYHQTHFRPDNIVISIAGRITPESAIALVEEVFGDWQS
                     PPTQPLVKLNLPKLSIEPQIKIKPQQTQQSIVMLGYLGASVLSDDYAALKLLSTYLGN
                     GLSSRLFVELREKRGLAYEVSAFYPTRLSTASFVVYMGTAPENTQVALSGLRKEVDLL
                     FTTQLEEDALQAAKNKILGQYALGKQTNAQIAQIYGWYEILGLGIDFDTKFQQAIASV
                     NSTHAMTAADQYLREPYVSLVGQEQAVNSAIAYFNSYSTTPVV"
     gene            100187..100438
                     /locus_tag="DP117_00380"
     CDS             100187..100438
                     /locus_tag="DP117_00380"
                     /inference="COORDINATES: ab initio prediction:GeneMarkS+"
                     /note="Derived by automated computational analysis using
                     gene prediction method: GeneMarkS+."
                     /codon_start=1
                     /transl_table=11
                     /product="hypothetical protein"
                     /protein_id="PRJNA477356:DP117_00380"
                     /translation="MKKNIFSNQQRIQNNVKLAGQNLLLGRLHQECVSGWNIKFNTPE
                     FIGVRNGYTELCLLSFDSFWLRVFQPPCQLLQNKNTADV"
     gene            100431..101435
                     /locus_tag="DP117_00385"
     CDS             100431..101435
                     /locus_tag="DP117_00385"
                     /inference="COORDINATES: similar to AA
                     sequence:RefSeq:WP_016874238.1"
                     /note="Derived by automated computational analysis using
                     gene prediction method: Protein Homology."
                     /codon_start=1
                     /transl_table=11
                     /product="hypothetical protein"
                     /protein_id="PRJNA477356:DP117_00385"
                     /translation="MYKSLLVIKILLYCSVFLLLGFCAKESVASQPQQIAQATSSEGI
                     NRPTLQIGSKGERVTELQAALKLLGFYTGTVDGVYSESTVLAVSRFQEAAGLKADGIV
                     DATTWQQLFPSEATVASSRPLPSSTSRFPAPSATSNTNQVVIPTSNNSRPPTTSATTV
                     KPEPRPTTTSTATSNTTATTAKPEPRPTTTSTATTRTRKDSSNPGPQSATRNTTASSQ
                     RTSVRQSTSTRSGSTRSEQTVRTQQSSSPSSTTRTQQISSIQYTSEGLPILRLGMRGS
                     EVVRLQRRLQRLGLLKVDQIDGDFGASTEAAVIALQKRYGLEADGVAGGATWEILMRR
                     "
     gene            complement(101543..101887)
                     /locus_tag="DP117_00390"
     CDS             complement(101543..101887)
                     /locus_tag="DP117_00390"
                     /inference="COORDINATES: similar to AA
                     sequence:RefSeq:WP_017745542.1"
                     /note="Derived by automated computational analysis using
                     gene prediction method: Protein Homology."
                     /codon_start=1
                     /transl_table=11
                     /product="hypothetical protein"
                     /protein_id="PRJNA477356:DP117_00390"
                     /translation="MKTLLVIIIGFLPSLFSLWLMRKTRARMRSRFRRVATTSFVGRV
                     QQNTIPGNSDRYYLEGVGYLVGDISCRFNARSGFLRCAVNPSGPCEGCRLYEQKETVC
                     IENSSSDLISER"
     gene            complement(102176..104764)
                     /locus_tag="DP117_00395"
     CDS             complement(102176..104764)
                     /locus_tag="DP117_00395"
                     /inference="COORDINATES: protein
                     motif:HMM:PF12708.5,HMM:PF14252.4"
                     /note="Derived by automated computational analysis using
                     gene prediction method: Protein Homology."
                     /codon_start=1
                     /transl_table=11
                     /product="hypothetical protein"
                     /protein_id="PRJNA477356:DP117_00395"
                     /translation="MTSADVSLQIPSQNSNYTTHDVVSSWAANHELQAHNTQQGASYT
                     NIANSLIEASNTSNLNLLSAKLSVEDFGDILVSRNDDELRVASDLSKSNDELLGHNIQ
                     ENGLQKATQQSLVFIDSSVEDYQSLVAGVSPEAKAIVLDSSKDAVEQMTRELSKYDHT
                     ISKVEIISHGTSGSLQIGQTSLDSAAVERYSQQLQSWADALTDNADILIDGCHVAQGE
                     QGSRFVAQLSEITGADIAASTDLTGDATKGGNWELEYKVGQIESVSSLQPQAQRTYHA
                     TLGDPYLPQGFMKSVEDYGARPNDGIDDTAAIQRALDDGRVDANGNSIHDDYFGRPKA
                     LHFKDGTYDVSDTLNWIGSGVTLQGEGSGATVIKLRDYASGFDNSAAPKAVIQTPDGN
                     TSFRQNIHNLSVDTGIGNAGSIGIDYISSNVGSMKDVTIKSRDGKGFAGLAMDRQWPG
                     PCLIKNVQIEGFDYGIRLTPTEYGPTFENITLKNQNIAGIRNENGTLTIRGLNSTNSV
                     PVIQGTSWGGMVTLIDANLEGGASNVSAIETEGSFYVRNLNTSGYQSAIKHKGVVVPG
                     TTLTEYASESYQLFNGANQSLNLPVKETPEFQENDPANWGRITLNPVGFTDTSELQSV
                     LDSGKSTIYFDFGKYFSFNETVLTVPATVKRIVGFSSVVDGESHGQNGGGIKFVVEGS
                     STDSPLIVEGFGYGAKVDHNSSSRSVALKDGFYQYTSSSGAGELFLEDVNLGSLQVQP
                     NQNVWARQLNIESNNTKIVNNGGNLWILGLKTEGTGTIIDSKNGAKTELLGGLIYPAR
                     SFSSQEKQTPAFISDNSSTSLVYRSNHYDPAQYYDTLVSETRNGETRWLSTYQVPYMM
                     TLFSGN"
     gene            complement(104897..105730)
                     /locus_tag="DP117_00400"
     CDS             complement(104897..105730)
                     /locus_tag="DP117_00400"
                     /inference="COORDINATES: similar to AA
                     sequence:RefSeq:WP_016873078.1"
                     /note="Derived by automated computational analysis using
                     gene prediction method: Protein Homology."
                     /codon_start=1
                     /transl_table=11
                     /product="hypothetical protein"
                     /protein_id="PRJNA477356:DP117_00400"
                     /translation="MLSLDQPFASYHLWSLVTPAAWQQRWHCQMRRGFIKARQQEPQV
                     KALLTKATASQRIGLLAQKGVYEFHHHIHLLNQSDGVEKVAQLLKLSHSTVEVKERVL
                     QILKKYYDAPLLLGKHIILLTRGDEGFPKPILISQQHYRFRLYAAMDCVFIESDRILH
                     IIDFKTGKSAFDRRQALVYLLAARYLYPRHQAVASFYNLELCKKSEIISVTKSELDTI
                     EYELAEIARKHQQDLQKYQQKSSEFSQIFPPNPGYHCRFCPFHSICDFSTLKALPPHQ
                     N"
     gene            complement(106712..107164)
                     /locus_tag="DP117_00405"
     CDS             complement(106712..107164)
                     /locus_tag="DP117_00405"
                     /inference="COORDINATES: similar to AA
                     sequence:RefSeq:WP_017316099.1"
                     /note="Derived by automated computational analysis using
                     gene prediction method: Protein Homology."
                     /codon_start=1
                     /transl_table=11
                     /product="hypothetical protein"
                     /protein_id="PRJNA477356:DP117_00405"
                     /translation="MADWLEHSVQVEVEAPIELVWSLWSDLEQMPRWMKWIDSVKIPE
                     DTPEISIWKLDTRGLEFTWKSRILKVVPNQIIQWESVDGLPNRGAVRFYDRHSSSIVK
                     LTIAYAIPGILGKIMDNLFLGRAVESTLKADMEKFREYALEAKSNASQ"
     gene            complement(107229..108668)
                     /gene="zds"
                     /locus_tag="DP117_00410"
     CDS             complement(107229..108668)
                     /gene="zds"
                     /locus_tag="DP117_00410"
                     /EC_number="1.3.5.6"
                     /inference="COORDINATES: similar to AA
                     sequence:RefSeq:WP_016867700.1"
                     /note="Derived by automated computational analysis using
                     gene prediction method: Protein Homology."
                     /codon_start=1
                     /transl_table=11
                     /product="9,9'-di-cis-zeta-carotene desaturase"
                     /protein_id="PRJNA477356:DP117_00410"
                     /translation="MRIAIVGAGLAGLATAVDLSDAGCEVHIFESRPFVGGKVGSWVD
                     EDGNHIEMGLHVFFGNYYQLLELMKKVGMLENLRPKEHAHTFINQGGKIGALDFRFFM
                     GAPFNGLKAFFTTSQLSLLDKFQNAIALGTSPIVRGLVDFHGAMKNIRDLDKVSFAEW
                     FRSHGGNDGSLKRMWNPIAYALGFIDCEHISARCMLTVFQLFAVRTEASKLRMLEGSP
                     HEYLHKPILEYLEAKGTKVYTRRRVREIQFVEEEDQTRVTGMVIANGDTEDVITADAY
                     VAACDVPGIQRLLPQQWRKWSEFDNIYKLECVPVATVQLRFDGWVTELHDTQERKQRN
                     HAAGIDNLLYTADADFSCFADLALTSPSDYYRQGEGSLLQLVLTPGDPFIKQSNEAIA
                     QHVLNQVHQLFPSSRELNMTWYSVVKLAQSLYREAPGVDVYRPQQKTPIPNFFLAGSY
                     TQQDYIDSMEGATISGKRAAKAILENVKK"
     gene            complement(108791..108964)
                     /locus_tag="DP117_00415"
     CDS             complement(108791..108964)
                     /locus_tag="DP117_00415"
                     /inference="COORDINATES: similar to AA
                     sequence:RefSeq:WP_017316101.1"
                     /note="Derived by automated computational analysis using
                     gene prediction method: Protein Homology."
                     /codon_start=1
                     /transl_table=11
                     /product="CopG family transcriptional regulator"
                     /protein_id="PRJNA477356:DP117_00415"
                     /translation="MTNKKWAVKRITVNLAAQEAEKLERYCQQTGRPATDVIRELIRG
                     LPLSSEEATQSSR"
     gene            110164..110373
                     /locus_tag="DP117_00420"
     CDS             110164..110373
                     /locus_tag="DP117_00420"
                     /inference="COORDINATES: ab initio prediction:GeneMarkS+"
                     /note="Derived by automated computational analysis using
                     gene prediction method: GeneMarkS+."
                     /codon_start=1
                     /transl_table=11
                     /product="hypothetical protein"
                     /protein_id="PRJNA477356:DP117_00420"
                     /translation="MTFQVYYIFSIKRNLKLYLDDFQDGFLTEVIYARLVVIEKSEWT
                     LICKKSRLSVFSNQNTERIRRIFNE"
     gene            complement(110363..110563)
                     /locus_tag="DP117_00425"
     CDS             complement(110363..110563)
                     /locus_tag="DP117_00425"
                     /inference="COORDINATES: ab initio prediction:GeneMarkS+"
                     /note="Derived by automated computational analysis using
                     gene prediction method: GeneMarkS+."
                     /codon_start=1
                     /transl_table=11
                     /product="hypothetical protein"
                     /protein_id="PRJNA477356:DP117_00425"
                     /translation="MFSCERFLQLSDFKNTLGQKAIRFKEALEEKEFMENLLHFLSVT
                     PTDSRALDIICKEFSMIGIFIH"
     gene            complement(111628..113274)
                     /locus_tag="DP117_00430"
     CDS             complement(111628..113274)
                     /locus_tag="DP117_00430"
                     /inference="COORDINATES: similar to AA
                     sequence:RefSeq:WP_016872382.1"
                     /note="Derived by automated computational analysis using
                     gene prediction method: Protein Homology."
                     /codon_start=1
                     /transl_table=11
                     /product="hypothetical protein"
                     /protein_id="PRJNA477356:DP117_00430"
                     /translation="MTSFNRSTSRRLKKLSQIPSVWEGDRRPLSSSQTQNSDPEFNKG
                     ECILWVDGSQGVVRGMDVVAPETGPEAIVRTLMRAMEHPHSPAKPARPQRIVVKDREI
                     QFYLRGVLQDLDIAIDYTPELPLIDELFRGFTEILDSQVPDLPPQYAQLLREKAFEIW
                     QTAPWEFLEEQQILSIEINKWDVGTLYASVMGMLGMEYGILLYRSEESLKQFRATVLR
                     EDQSQGRLEEAFLRQDCLFLTFEHADDTEEEDDEFSDLADFPLSEIDPTFGNIHPLEG
                     LRSVLYEEEALVVFVAIESLCRFIHDYRHQLDDETFPSLSHRYRISLPESSDEPTKSA
                     SVAVSSMPQLAAELEEIAGFDTLEDESELPPPIFRSLRDDLIPEDSFLSLGVVSWEML
                     DYLRKGAKYQTTGEITQAGDGLPVILIQTSRPKAKTVIESIEQAGGLKAICFNPGADP
                     FDGARYDLGLLQTENDELFLFGEFEDDDPIHVEARKKWNQRCKNTKGYCGLIIAKGLT
                     GASRGNPQLRDMMALFEAQFFSPKDLGIGTLQLMPQLQFE"
     gene            complement(113419..113634)
                     /locus_tag="DP117_00435"
     CDS             complement(113419..113634)
                     /locus_tag="DP117_00435"
                     /inference="COORDINATES: similar to AA
                     sequence:RefSeq:WP_016867696.1"
                     /note="Derived by automated computational analysis using
                     gene prediction method: Protein Homology."
                     /codon_start=1
                     /transl_table=11
                     /product="hypothetical protein"
                     /protein_id="PRJNA477356:DP117_00435"
                     /translation="MCHLPFILQFWCELDFVAASSLIQTPSLPRGGFKSFCIHSSDIH
                     VVGMQIVNTPSKARKDFYSRIERFNVF"
     gene            113626..113982
                     /locus_tag="DP117_00440"
     CDS             113626..113982
                     /locus_tag="DP117_00440"
                     /inference="COORDINATES: similar to AA
                     sequence:RefSeq:WP_006194394.1"
                     /note="Derived by automated computational analysis using
                     gene prediction method: Protein Homology."
                     /codon_start=1
                     /transl_table=11
                     /product="iron-sulfur cluster assembly accessory protein"
                     /protein_id="PRJNA477356:DP117_00440"
                     /translation="MTQVTQSSQRGIQLSEAALQQVKLLQNKQDKDLCLRVGVRQGGC
                     SGMSYMMDFEDPSKITPQDEVFDYDGFKIVCDRKSLLYLYGLMLDYSDSMIGGGFQFT
                     NPNAAQTCGCGKSFGV"
     gene            114097..114522
                     /locus_tag="DP117_00445"
     CDS             114097..114522
                     /locus_tag="DP117_00445"
                     /inference="COORDINATES: similar to AA
                     sequence:RefSeq:WP_017316104.1"
                     /note="Derived by automated computational analysis using
                     gene prediction method: Protein Homology."
                     /codon_start=1
                     /transl_table=11
                     /product="hypothetical protein"
                     /protein_id="PRJNA477356:DP117_00445"
                     /translation="MTNTVESLFDTGLERYKAGEAAADLIPVFKEVCDRAPKSTAAWT
                     CLAWLYLLDDKPNFAYKAAQKAVKLNPQDPQARINLAVAMLETGEKGLRQHVDFAQQL
                     IFVNPEWREEVKKSIEDGLDRKPDWQSLAKVKNWLFPEE"
     gene            114977..115228
                     /locus_tag="DP117_00450"
     CDS             114977..115228
                     /locus_tag="DP117_00450"
                     /inference="COORDINATES: similar to AA
                     sequence:RefSeq:WP_015130463.1"
                     /note="Derived by automated computational analysis using
                     gene prediction method: Protein Homology."
                     /codon_start=1
                     /transl_table=11
                     /product="hypothetical protein"
                     /protein_id="PRJNA477356:DP117_00450"
                     /translation="MKDKFLSWLNLVLVADVFLVLFGFGWLAVAAIGETAGISLGLDL
                     WYKLWQPVFNPAIGILFAGAIMSGIINWVSQKFLKTGNK"
     gene            complement(115301..116221)
                     /locus_tag="DP117_00455"
     CDS             complement(115301..116221)
                     /locus_tag="DP117_00455"
                     /inference="COORDINATES: similar to AA
                     sequence:RefSeq:WP_016872378.1"
                     /note="Derived by automated computational analysis using
                     gene prediction method: Protein Homology."
                     /codon_start=1
                     /transl_table=11
                     /product="TIGR01777 family protein"
                     /protein_id="PRJNA477356:DP117_00455"
                     /translation="MKIAIAGATGFVGSRLVERLHGEGMKVLVLTRNTTYAQKVFPPT
                     AFPNVEIVAYTPNTSGSWQSAISSCDGVVNLAGEPIGEGRWTTERKQEILNSRKFVTQ
                     NIVDAIINANPKPSVLVNASAIGYYGTSETATYDETSSSGNDFLAQVCQAWEAEATRV
                     TDAGVRLVILRFGIVLGLGGALGKMITPFKLFAGGPIGSGRQWFSWIHVDDVVNLILQ
                     ALTKTQMQGVYNATAPYPVRMAQLSQAMGKVMNRPSWLPVPAFAIEALLGDGAMVVLE
                     GQQVLPKRTLESGFEYKYPNLEPALAQIVK"
     gene            116430..116777
                     /locus_tag="DP117_00460"
     CDS             116430..116777
                     /locus_tag="DP117_00460"
                     /inference="COORDINATES: similar to AA
                     sequence:RefSeq:WP_016860057.1"
                     /note="Derived by automated computational analysis using
                     gene prediction method: Protein Homology."
                     /codon_start=1
                     /transl_table=11
                     /product="hypothetical protein"
                     /protein_id="PRJNA477356:DP117_00460"
                     /translation="MARYTCSFILSVPIDQLQSLLVELLQDCQFEVQYYTSDYILARE
                     FLGSVPISKLVTVEVLIDKSTATEIETRMSIVIKNEELPLQKDNHCRQVFEYVKQAIE
                     NCRYWNLIESIAG"
     gene            complement(116913..117416)
                     /locus_tag="DP117_00465"
     CDS             complement(116913..117416)
                     /locus_tag="DP117_00465"
                     /inference="COORDINATES: similar to AA
                     sequence:RefSeq:WP_017309074.1"
                     /note="Derived by automated computational analysis using
                     gene prediction method: Protein Homology."
                     /codon_start=1
                     /transl_table=11
                     /product="FHA domain-containing protein"
                     /protein_id="PRJNA477356:DP117_00465"
                     /translation="MAANNTKHILINHSSTKEFSNNLSMAAQTNESHLLIIQDDQGRK
                     EFILDRPVYSIGRDRSCDIRLISQFVSRRHATLMRMLRDDKKHSYYYRIVDGDAGKPS
                     SNGLMINGRKIPVHDLKNEDEIVFGPQVRAIYYLLRDSMRTGGQTDSSEYDITLINPG
                     MTEDFED"
     gene            complement(117639..120098)
                     /locus_tag="DP117_00470"
     CDS             complement(117639..120098)
                     /locus_tag="DP117_00470"
                     /inference="COORDINATES: similar to AA
                     sequence:RefSeq:WP_017316109.1"
                     /note="Derived by automated computational analysis using
                     gene prediction method: Protein Homology."
                     /codon_start=1
                     /transl_table=11
                     /product="heavy metal translocating P-type ATPase"
                     /protein_id="PRJNA477356:DP117_00470"
                     /translation="MQIVSKTNLSPEEASTTEKMTLDVGGMKCAGCVRAVERQLTQYP
                     GVKSACVNLATEVAVVELEAGAVDADALAKELTAAGFPTHPRKLGGKVALETQSIQDP
                     AQRQRQEMQAAKRQLVIAVVLVVISLSGHFGNINGHVIPVLHNIWLHCGLATVALLFP
                     GRPILVDGWVGLRHNAPNMNTLVGLGTLTAYTTSLVALIFPQLGWECFFDEPVMMLGF
                     ILLGRTLEKQARSRAAAAFKELLALGPQVARLIGKPKTTETTSSLSSGAGVVEIPAQL
                     VRVGEWLQVLPGEKIPVDGEVVDGQTTVDESMLTGEAVPVTKQPGDLVTAGTLNQSGA
                     IAIQATRTGNDTTLAQIVALVEAAQTRKAPVQKLADTVAGYFTYGVLTAALVTFVFWY
                     FLGTHIWHHAVMAYAMETSHHSLLSTSHLPHLTIYTPFLVSLKLAIAVMVVACPCALG
                     LATPTAILVGTAIGAERGLLIKGGDILEKVHQLNTVVFDKTGTLTTGRPVVTDCIPFE
                     AEEKNASVTSVTLLQMAAAVESGTIHPLATAIQQEAQRQELSIPHAVDFHTEPGLGVS
                     AVVERTLVLLGNCDWLQWHGISISETVQKQAQELAADGKTIVFVGLGDTIAGLIAVQD
                     TLRPDAKATIEKLRQMGLRVMLLSGDTQDAASATAKQLGLTCADVTAGVPPAKKAAAI
                     QELQIRLTKAGGTQHSVVAMVGDGINDAPALSQADVGIALHSGTDVAMETAEIVLMRD
                     NLTDVVTSILLSRATLSKIRQNLFWAFAYNTLGIPLAAGVLLPSFGFVLSPSGAAALM
                     AFSSVSVVTNSLLLRRFAHHS"
     gene            complement(121398..121673)
                     /locus_tag="DP117_00475"
     CDS             complement(121398..121673)
                     /locus_tag="DP117_00475"
                     /inference="COORDINATES: similar to AA
                     sequence:RefSeq:WP_017316110.1"
                     /note="Derived by automated computational analysis using
                     gene prediction method: Protein Homology."
                     /codon_start=1
                     /transl_table=11
                     /product="hypothetical protein"
                     /protein_id="PRJNA477356:DP117_00475"
                     /translation="MANLTPSHATKQLLAGYCGIIFGGFGIHKFILGYAPEGFMMLVI
                     SLVGSYFTYGLTLLIMQLVGLIEGMIYLNKSHNEFVDTYFIKKQGWF"
     gene            complement(122388..123968)
                     /locus_tag="DP117_00480"
     CDS             complement(122388..123968)
                     /locus_tag="DP117_00480"
                     /inference="COORDINATES: similar to AA
                     sequence:RefSeq:WP_016878155.1"
                     /note="Derived by automated computational analysis using
                     gene prediction method: Protein Homology."
                     /codon_start=1
                     /transl_table=11
                     /product="CPBP family intramembrane metalloprotease
                     domain-containing protein"
                     /protein_id="PRJNA477356:DP117_00480"
                     /translation="MTLKRLGLIIMTLVVILFAGSSLLGSWQEPQFQSRLELYQTNIV
                     LQAASWEAPNDNKTNFKPLQDALLGVKPLESATEQYQQARNSAQTNLEKAKKQLAQLQ
                     SEPAKTPTIPKSQSEYPPVTNTSSQLQQQQLLQSLKGLEKLIAELDLRLGILQAQQAK
                     TQTALKTWSQLQQQPDINPQFDNTAAVLAGLWSNPPRILPNAEQPIQNNLEGWFRYTA
                     LERLYQLQQRQDALAELNSIQQEAAEQAILKLAIIGTVPALTAFFGVGLLIFLIGQRV
                     VKGKASVLAQNWDVRWSTPWNGETILQVFVLGFFLMGQIIVPLTISLLPIPRPIENVR
                     IQALYVLVSYLLVAFGALLVLYFSIKRFFPLPEDWFRFRLQGRWFLWGLGGYCVAFPV
                     VLIVSLVNQQLWQGQGGSNPLLQLALESQDTVALAIFFSTAAVAAPIFEEVLFRGFLL
                     PSLTRYLPVWGSILASSLLFAAAHLSLSEILPLFALSIVLGVVYTRSRNLLAPILLHS
                     LWNSGTLLSLFVLGSSSQ"
     gene            124216..125007
                     /locus_tag="DP117_00485"
     CDS             124216..125007
                     /locus_tag="DP117_00485"
                     /inference="COORDINATES: similar to AA
                     sequence:RefSeq:WP_016876735.1"
                     /note="Derived by automated computational analysis using
                     gene prediction method: Protein Homology."
                     /codon_start=1
                     /transl_table=11
                     /product="hypothetical protein"
                     /protein_id="PRJNA477356:DP117_00485"
                     /translation="MLSQPLKFIFLSGLSLSFVLGHCAAFAQVNRSGDVVVPTSPAGN
                     GTTTTTTTRDGRSSTTTTNTSTPIDSDNRFFCQSYNGQYTVMYQPQSQPGQYFAWAIP
                     RTLGGGWSAQQRCETIAQRLETYRPDGLVELKTAVENRENILCVTTEVNPECRIVLTV
                     PPEKDPYVVRDSVFQNLASADNGQQTIGVNTYTSGNDNLSNIGRTIFNGGKKPSASSK
                     NPINLKPFLDRADRGTGEKLRNGVSLNRQQSQPQTGNRLDPKKFR"
     gene            complement(125155..126648)
                     /locus_tag="DP117_00490"
     CDS             complement(125155..126648)
                     /locus_tag="DP117_00490"
                     /inference="COORDINATES: similar to AA
                     sequence:RefSeq:WP_012626553.1"
                     /note="Derived by automated computational analysis using
                     gene prediction method: Protein Homology."
                     /codon_start=1
                     /transl_table=11
                     /product="inorganic phosphate transporter"
                     /protein_id="PRJNA477356:DP117_00490"
                     /translation="MTSMNFFGDLTTISSLFLLLSLALALGFEFVNGFHDTANAVAVV
                     IYTNALKPVYAVIWSGCMNLLGVLTSTGAVAFGIISLLPVELVINAGSGTGFAMVFGL
                     LISAIIWNLGTWYLGLPVSSSHTLIGSILGVGFANSILTNGSFGEGVNWEKTLEVFTS
                     LLFSPLVGFTAAALLIFAAKALIQQPDLYKAPEGETPPPWWIRGLLILTCTGVSFAHG
                     SNDGQKGMGLIMLILIGILPGLYALDLNVDPATFSQLSQGSKAAIVTLDKYVPSGVSL
                     EGKDVDPELSNFLKSGYADDKTFAALATKNREISAQLSSKSSIKDISKADRRTLRSDI
                     YLLSKTIGKLNSQGTFTEKAEDKFLVDYKKDLEKVTEFIPYWVKVAVAFSLGLGTMIG
                     WKRVVVTVGEKIGKDQLNYAQGASAGFVAMSTIIGADQFGLPVSTTHVLSSGVAGAMT
                     ANGSGIQQETVRNLLLAWVLTLPACIFLGALTFAAGLFLILNVFGMN"
     gene            complement(126929..127552)
                     /locus_tag="DP117_00495"
     CDS             complement(126929..127552)
                     /locus_tag="DP117_00495"
                     /inference="COORDINATES: similar to AA
                     sequence:RefSeq:WP_015128844.1"
                     /note="Derived by automated computational analysis using
                     gene prediction method: Protein Homology."
                     /codon_start=1
                     /transl_table=11
                     /product="heme-copper oxidase subunit III"
                     /protein_id="PRJNA477356:DP117_00495"
                     /translation="MQSQTIDPAKTALNHHHAATAEAHHEEHPDHRLFGLVMFLIAEG
                     MIFMGLFGAYLAMRSTVPVWPPEGTPELELLLPGVNTINLIASSFVIHNADTAIKKND
                     VRGMQFWFGITAAMGIIFLVGQVYEYTHLEFGLTTNLFASAFYVLTGFHGLHVTLGVL
                     AILAVLWRSRTQGHYSNEHHFGIEAAEIYWHFVDVIWIILFGLLYLL"
     gene            complement(127631..129373)
                     /gene="ctaD"
                     /locus_tag="DP117_00500"
     CDS             complement(127631..129373)
                     /gene="ctaD"
                     /locus_tag="DP117_00500"
                     /EC_number="1.9.3.1"
                     /inference="COORDINATES: similar to AA
                     sequence:RefSeq:WP_016872876.1"
                     /note="Derived by automated computational analysis using
                     gene prediction method: Protein Homology."
                     /codon_start=1
                     /transl_table=11
                     /product="cytochrome c oxidase subunit I"
                     /protein_id="PRJNA477356:DP117_00500"
                     /translation="MTQAQVQEKANIPAQTEEPGIRHWRDYFTFNTDHKVIAIQYLVT
                     TFIFYCIGGVLADLVRTELRTPDTDFVTPEVYNSLFTLHATIMIFLWIVPAGAGFANF
                     LIPLMIGAKDMAFPRLNAVAFWMIPPAGLLLIASLVVGDAPDAGWTSYPPLSLVTGQV
                     GEGIWILSVLLLGTSSILGAINFLVTMLKMRIPGLGFLQLPLFCWAMLATSALTLVST
                     PVLAAGLILLSFDLLAGTTFFNPTGGGDPVVYQHMFWFYSHPAVYIMILPFFGAISEV
                     IPVHSRKPIFGYKAIAYSSLAISFLGLIVWAHHMFTSGVPGWLRMFFMITTMIIAVPT
                     GIKIFSWLATMWGGKIRLNSAMLFAIGFVGTFVIGGISGVMLAAVPFDIHVHDTYFVV
                     AHLHYVLFGGSVLGIYSAIYHWFPKMTGRMLNEFWGKVHFALTIIGLNMTFLPMHKLG
                     MMGMNRRVAQYDPQFTFLNEICTYGAYILAVSTFPFIINAIWSWMYGPKAGNNPWNAL
                     TLEWMTTSPPAIENFDKPPVLATGPYDYGLENTTKGVPLSSGDPVLSAGPNSVLRAEP
                     DEPYPAITAEKEER"
     gene            complement(129449..130537)
                     /locus_tag="DP117_00505"
     CDS             complement(129449..130537)
                     /locus_tag="DP117_00505"
                     /inference="COORDINATES: similar to AA
                     sequence:RefSeq:WP_015112486.1"
                     /note="Derived by automated computational analysis using
                     gene prediction method: Protein Homology."
                     /codon_start=1
                     /transl_table=11
                     /product="cytochrome C oxidase subunit II"
                     /protein_id="PRJNA477356:DP117_00505"
                     /translation="MKIPSSIWTLLIGIGLTLVSLWYGQNHGLLPTAASDEASLVDGL
                     FNTMMTVSTGIFLLVEGVLIYSAIRYRQRAGDNADGSPVHGNVPLEILWTAIPAVIVI
                     GISVYSFDVYNEMGGFNPHAIHEAPMTPQAMNMPGAAIAATLSDTPPTTEANLNQEKS
                     DEAMQDPATASVRNADQIPQKQDAPGVGSVAPNIGATPENEGKPPAIVVNVTGLQYAW
                     IFTYPETGVVSGELHVPIGREVQLDMTANDVIHAFWVPEFRLKQDVMPGRQSAIRFTP
                     SKEGEYALICAELCGPYHGAMRTQVFVQKPEEFDEWMQEQLVASTEELKQAVAVNPAD
                     LSPDEFLAPHTSHMGIHPEMLHQIHHHS"
     gene            131196..132170
                     /locus_tag="DP117_00510"
     CDS             131196..132170
                     /locus_tag="DP117_00510"
                     /inference="COORDINATES: similar to AA
                     sequence:RefSeq:WP_017315810.1"
                     /note="Derived by automated computational analysis using
                     gene prediction method: Protein Homology."
                     /codon_start=1
                     /transl_table=11
                     /product="heme A synthase"
                     /protein_id="PRJNA477356:DP117_00510"
                     /translation="MSEFVLEQQNITTAPQQVPQERIRRLVWRMCVATLILMAIGSAT
                     RVMNAGLACPDWPLCYGELVPTKQMNFQVFLEWFHRLDAALIGISAIALVGMSWWYRR
                     SLPRWLPWASTFALFLIVFQGILGGLTVTELLRFDIVTAHLGTALLFFTTLLVIGTAL
                     TPYQATGTVGNLPWVGLTAAILVYLQSLLGALVGSRWALHQCFGTSQLCAVMYSHIAG
                     VVPPTVATLAVVILSWRTPALHPVLRRLANIAAGLLIVQLLLGVATFRLHLQVEPLTV
                     SHQAVGAAMLGTLVGFTVLALRDWIHSRGINANSLIINANTTTEQAIE"
     gene            132314..133270
                     /locus_tag="DP117_00515"
     CDS             132314..133270
                     /locus_tag="DP117_00515"
                     /inference="COORDINATES: similar to AA
                     sequence:RefSeq:WP_017315809.1"
                     /note="Derived by automated computational analysis using
                     gene prediction method: Protein Homology."
                     /codon_start=1
                     /transl_table=11
                     /product="protoheme IX farnesyltransferase"
                     /protein_id="PRJNA477356:DP117_00515"
                     /translation="MIETNVSRHHQTFLQVIQSYYQLTKPRIIPLLLITTAGSMWIAA
                     KGEVDPLLLLVTLTGGTLAAASAQTINCVYDRDIDYEMERTRHRPLPSGRIQSRDALI
                     FASALAVISFTLLYVFANLLAALLAMSGIVFYVLIYTHFLKRHSTQNIVIGGAAGAVP
                     ALVGWAAVTGTLSWAAWVLFAIVFLWTPPHFWSLALMIRDDYAKVGVPMLPVIAGTTP
                     TVRQIWLYTLVTVAATFSLIYPLQVSGMIYGVIAVSLGGVFIYKAWQLLHNPENRDLA
                     KGLFLYSISYMMLLCLGMVIDSLPITHHVINVVVGKAYLLMG"
     gene            complement(133446..133616)
                     /locus_tag="DP117_00520"
                     /pseudo
     CDS             complement(133446..133616)
                     /locus_tag="DP117_00520"
                     /inference="COORDINATES: similar to AA
                     sequence:RefSeq:WP_011320684.1"
                     /note="internal stop; Derived by automated computational
                     analysis using gene prediction method: Protein Homology."
                     /pseudo
                     /codon_start=1
                     /transl_table=11
                     /product="ssl1498 family light-harvesting-like protein"
     gene            complement(133927..134982)
                     /locus_tag="DP117_00525"
     CDS             complement(133927..134982)
                     /locus_tag="DP117_00525"
                     /EC_number="4.1.1.37"
                     /inference="COORDINATES: similar to AA
                     sequence:RefSeq:WP_016874895.1"
                     /note="Derived by automated computational analysis using
                     gene prediction method: Protein Homology."
                     /codon_start=1
                     /transl_table=11
                     /product="uroporphyrinogen decarboxylase"
                     /protein_id="PRJNA477356:DP117_00525"
                     /translation="MGISSNAPYLLRAARGEVLDRPPVWMMRQAGRYMKAYRDLREKY
                     PSFRERSEIPEVAIEISLQPWKAFQPDGVILFSDIVTPLPGLGIDMDIAEGKGPIIHS
                     PIRTSGQVENLHPLEPEQSLPFIKTILQALRQEVGNQSTVLGFVGAPWTLAAYVVEGK
                     GSKTYSIIKNMAFSEPALLHQLLTKLADAITTYVRYQIDCGAQVVQMFDSWAGQLSPQ
                     DYETFALPYQQRVFQQVRETHPDTPLILLVSGSAGLLERMALSGADVITVDWTVDMAD
                     ARARLGKHVKVQGNLDPGVLFGSKEFIRDRIFDTVHKAGNKGHILNLGHGVLPETPEE
                     NVAFFFETAKQLSSAVV"
     gene            135129..135860
                     /locus_tag="DP117_00530"
     CDS             135129..135860
                     /locus_tag="DP117_00530"
                     /inference="COORDINATES: similar to AA
                     sequence:RefSeq:WP_017316157.1"
                     /note="Derived by automated computational analysis using
                     gene prediction method: Protein Homology."
                     /codon_start=1
                     /transl_table=11
                     /product="hypothetical protein"
                     /protein_id="PRJNA477356:DP117_00530"
                     /translation="MPPDSKQPPQKVFSGKPKARRFLIPPIERRSFFIQFTLLTVLGW
                     VVGGIASIGIEINIVKIVPPAILQQKIWYDFTKYFSNCVFALIFSTDQALVLYKYISG
                     WWWMFATTLGWLIANSVSAQWIHDIASIASSFNQNLSPKQIVILGFLSTIAYILSGIW
                     LGFFQWLILRRHTTSACWWIFLPSISFLFISILVVVLSLVQEFIPAVNRDQVVYLCKQ
                     GLTAVVLGAVPAIGLCILKRNSGST"
     gene            complement(136093..137820)
                     /locus_tag="DP117_00535"
     CDS             complement(136093..137820)
                     /locus_tag="DP117_00535"
                     /inference="COORDINATES: ab initio prediction:GeneMarkS+"
                     /note="Derived by automated computational analysis using
                     gene prediction method: GeneMarkS+."
                     /codon_start=1
                     /transl_table=11
                     /product="hypothetical protein"
                     /protein_id="PRJNA477356:DP117_00535"
                     /translation="MNFFGHNLLTEVIQLSQFLANDSSTSDAQKQRRQLRLLELQQEI
                     VRKFAHPIRREAYPVDAIPIAVRQAFVKAVALVTRYHELGGGAWKGTLFSPTLSKYRF
                     DTIADGLISEATLARLCQIFHICAEYEEHIATLVQTVDCQIAQQKQIIQAVLTDANLI
                     ADSNAQKSHAVVDLFHKLFGEIPMPVEAIGCIYTQTQIFFCIDYQDSQLCNPDCWNRL
                     EIPQQVKLQEFLESLDRSTFEKFRHFPTFSLCDSAQMNPKWIEHLAVLTGLTRFQITQ
                     ALSCSVSILATQNAEKYLIHDIWGHNWQSMLTQFKSDYAILANCNEPLHGGKTAYTCD
                     GPLTCRELFQIKGEQVIVNQDLACLFFHGEVRQRLGLVFTHVIAEIMADVTEFKFVRD
                     FPEFSKQLPCSSVFKNVPTKLDLELSDLYFLFLQVLQPLLEVKLSAFEESVLESDMLG
                     DWGKLGYPVQSLELRSSLKRAIAHLFQIFLQEYNTTYLPTITSEIGVFAKIISNLLYL
                     QNVVNELCTDPTLKTSSPHFPFQELLLVFIGNYCSNNSYAEFWEVDDAIANDFLPCWH
                     YLTKNLTGQ"
     gene            complement(138873..139073)
                     /locus_tag="DP117_00540"
     CDS             complement(138873..139073)
                     /locus_tag="DP117_00540"
                     /inference="COORDINATES: similar to AA
                     sequence:RefSeq:WP_016860862.1"
                     /note="Derived by automated computational analysis using
                     gene prediction method: Protein Homology."
                     /codon_start=1
                     /transl_table=11
                     /product="type II toxin-antitoxin system VapB family
                     antitoxin"
                     /protein_id="PRJNA477356:DP117_00540"
                     /translation="MTINLQIDEALIQEALALGNQQTERDVVEEALREYVQRRKQRMI
                     LDLFGTIDYDSDYNYKQQRQRQ"
     gene            complement(139127..140053)
                     /locus_tag="DP117_00545"
     CDS             complement(139127..140053)
                     /locus_tag="DP117_00545"
                     /inference="COORDINATES: similar to AA
                     sequence:RefSeq:WP_017316154.1"
                     /note="Derived by automated computational analysis using
                     gene prediction method: Protein Homology."
                     /codon_start=1
                     /transl_table=11
                     /product="LD-carboxypeptidase"
                     /protein_id="PRJNA477356:DP117_00545"
                     /translation="MQSNTQNLKSKILPPPLKPGDLLRVIAPSGALREFEAFQKGVEI
                     WRARGYRVEIPPEIEDKWGYLAGKDEYRRDQLATAWKEPECRGILCARGGFGSTRILE
                     DWTWHDLENSTLSKWLIGFSDITALLWSLYTAGISGVHGPVLTTLACEPDWSIQRLFD
                     CVEGRPLAALKGCGWGGGVVNGILLPGNLTVATHLLGTPMLPDMDGVILALEDVTEVP
                     YRIDRMLTQWRMSGVLLKVRGIALGSFSRCEAPPNVPSFSVEEVLRDRLGDLNIPIVS
                     NLPFGHEAPNAALPVGVLATLDAEQGILSLGN"
     gene            complement(140349..141428)
                     /locus_tag="DP117_00550"
     CDS             complement(140349..141428)
                     /locus_tag="DP117_00550"
                     /inference="COORDINATES: similar to AA
                     sequence:RefSeq:WP_017316152.1"
                     /note="Derived by automated computational analysis using
                     gene prediction method: Protein Homology."
                     /codon_start=1
                     /transl_table=11
                     /product="UDP-glucose--tetrahydrobiopterin
                     glucosyltransferase"
                     /protein_id="PRJNA477356:DP117_00550"
                     /translation="MQMTSKPLRLLFVSTSVGPLGTGLGGGVELTLHNIAQEMLRRGH
                     KLQIVAPSGSTWDSLFVVQIPGNLQIIAQSQERTAPVTMPENSVLANMWDYARQVQDE
                     YDLIVNFAYDWLPFYLTPFFRCPIAHLVSMGSLSDALDQIIRKVGKQFPGTIGFHSLA
                     QADTFALDEQFFCLSNGIDVSVYEFCAQPKQQLAWVGRISPEKGLEDAVAVAQITNIP
                     LKIMGKLQDESYWQQICQDYPNAPLEYLGFLSTSQMQQVVRECRALLMTHRWVEAFGN
                     VAIEALACGVPVISYRRGGPAEIVQDEKTGFLVEPDSIPGLVNAISRLDEINRQTCRA
                     WAETEFSLEALGDRFEQWFMKILDF"
     gene            141508..141940
                     /locus_tag="DP117_00555"
                     /pseudo
     CDS             141508..141940
                     /locus_tag="DP117_00555"
                     /inference="COORDINATES: similar to AA
                     sequence:RefSeq:WP_008278605.1"
                     /note="frameshifted; internal stop; Derived by automated
                     computational analysis using gene prediction method:
                     Protein Homology."
                     /pseudo
                     /codon_start=1
                     /transl_table=11
                     /product="hypothetical protein"
     gene            142043..142768
                     /locus_tag="DP117_00560"
     CDS             142043..142768
                     /locus_tag="DP117_00560"
                     /inference="COORDINATES: similar to AA
                     sequence:RefSeq:WP_015182330.1"
                     /note="Derived by automated computational analysis using
                     gene prediction method: Protein Homology."
                     /codon_start=1
                     /transl_table=11
                     /product="hypothetical protein"
                     /protein_id="PRJNA477356:DP117_00560"
                     /translation="MVKYDPFSKLPSSAELPCSDDTPVDNENQNFVPNLLLFLLKFIW
                     ANRLDWFFGVDMAIYHTTGVSHLVPVVPDGFLSLGVERFKGNVLRKSYVLWEENDVVP
                     IFALEIVSLTYGGEYDKKMSVYARLGVLYYVIYNPEYWRRDQHQPLEVYRLVNGEYKL
                     QIGEPFWMPEIGLGIGRGSYIDGEVELEVLYWYDAQSVRYQTPEEVAQQERNQRQLAQ
                     QQAAEMTELLERYRQRFGELPDA"
     gene            complement(142839..144005)
                     /locus_tag="DP117_00565"
     CDS             complement(142839..144005)
                     /locus_tag="DP117_00565"
                     /inference="COORDINATES: similar to AA
                     sequence:RefSeq:WP_017315703.1"
                     /note="Derived by automated computational analysis using
                     gene prediction method: Protein Homology."
                     /codon_start=1
                     /transl_table=11
                     /product="peptidoglycan-binding protein"
                     /protein_id="PRJNA477356:DP117_00565"
                     /translation="MRLHYSSLIFIACLACLGFNQHPTSAVTPKLVLRNLELAQVSSK
                     DTAKQSILRLGSTGVQVKSLQTRLQKLGYYDGEIDGQYGKSTSLAVTKFQKANGLTVD
                     GIFGDITRKSLQTAINNELPSSSLAISSTAQPTTEKETQTDIVWWLLVGIGVLGSIGA
                     LLYIVRRLEKGTKVAKYPESYSQVNNSPVPQTIQKLHVKNDGEFHNTDVISTQETTVS
                     PPKQLLPMETTSRLAKLDIIDQLIDDLRSPDPTLRRKAIWDLGQKGDSRAIQPLVDLM
                     VDADSQQRSLILAALAEISSRTLKPMNRALAISLQDESPQVRQNAIRDLTRVYDMMAQ
                     MSQILSHALRDSDADVQATAKYALSQMNRIRVLPGDANERDKDTKEEEEEDENF"
     gene            complement(144319..145392)
                     /locus_tag="DP117_00570"
     CDS             complement(144319..145392)
                     /locus_tag="DP117_00570"
                     /inference="COORDINATES: similar to AA
                     sequence:RefSeq:WP_017315702.1"
                     /note="Derived by automated computational analysis using
                     gene prediction method: Protein Homology."
                     /codon_start=1
                     /transl_table=11
                     /product="EamA family transporter"
                     /protein_id="PRJNA477356:DP117_00570"
                     /translation="MQLKVSASPLSLSSVLLIAPFFLWGTAMVAMKGVIPHTTPLFMA
                     GVRLIPAGVLILIAAAFMGRPLPKGWVAWLWIALFALVDGTLFQGFLAEGLLKTGAGL
                     GSVMIDSQPLAVALLSLWLFQEHIGFWGWLGLGLGVTGISLIGLPDELIFHFLDSDTI
                     VEMLRTISLEQLFASGEWLMLLAALSMAVGTVLIRFVSHHADPVMATGWHMIIGGLPL
                     WGISSAVESGQWQNIVPSDWLALGYATVFGSAIAYGLFFYFASSGNLTSLSSLTFLTP
                     VFALLFGNLLLKEVLSPLQWVGVSLTLVSIYLINQRETLPGATKKVVTNEKTITQQQQ
                     LSEVSTKKMNTLTLLVRESKPDI"
     gene            145709..146332
                     /locus_tag="DP117_00575"
     CDS             145709..146332
                     /locus_tag="DP117_00575"
                     /inference="COORDINATES: similar to AA
                     sequence:RefSeq:WP_016877710.1"
                     /note="Derived by automated computational analysis using
                     gene prediction method: Protein Homology."
                     /codon_start=1
                     /transl_table=11
                     /product="ADP-ribose pyrophosphatase"
                     /protein_id="PRJNA477356:DP117_00575"
                     /translation="MSYEWLEWAQQLQAIAQNGLTYSENPFDLERYQQLRQIAAQIMA
                     THSNTEFSYILDLFNSQVGYATPKVDVRAAVFHFDKILLVQEKEDRCWTLPGGWADIG
                     ESPSQAIVREVYEESGYHTQVVKLLAVYDRNHSRHGHPPMAHHVYKLFFLCELMGGMP
                     TRSLETEDVAFFGELEIPKLSLTRVVPSQMTRLFEHYRNPNLQTDFD"
     gene            146404..147066
                     /locus_tag="DP117_00580"
     CDS             146404..147066
                     /locus_tag="DP117_00580"
                     /inference="COORDINATES: protein motif:HMM:PF13419.4"
                     /note="Derived by automated computational analysis using
                     gene prediction method: Protein Homology."
                     /codon_start=1
                     /transl_table=11
                     /product="haloacid dehalogenase"
                     /protein_id="PRJNA477356:DP117_00580"
                     /translation="MKGTITLKGIIFDLDGTLANTLPVCFTAFRQAFFEYLNRHFTDE
                     EISSYFGPSEEGIFQRLVQSEWQACLQMYLDEYEKAHAICEQPFPGIETALSYCQQKN
                     IALGIVTGKGRDSAAISLRYLGLEDYFDTIKTGSANGGIKPLAIKSVLEKWKIAPECV
                     AYVGDSPSDMVDAKEVGVIPLAAAWAKTASFERLEAMAPLATFSTVENFIDWIRLHGQ
                     IQ"
     gene            148014..149357
                     /locus_tag="DP117_00585"
     CDS             148014..149357
                     /locus_tag="DP117_00585"
                     /inference="COORDINATES: similar to AA
                     sequence:RefSeq:WP_017743653.1"
                     /note="Derived by automated computational analysis using
                     gene prediction method: Protein Homology."
                     /codon_start=1
                     /transl_table=11
                     /product="hypothetical protein"
                     /protein_id="PRJNA477356:DP117_00585"
                     /translation="MKKIFILYLFVIGIAWAIFTQIPLPLQEGFSTVVSARQPKNLSY
                     EVWAIDQANSLDGTSLGGNLFVLSGEDQDFIRGKAKIEQINLAASAVKKGLQAGQKPH
                     WITFNQGATHAIVGHATTAQVYAIDASKREVVDSILPPGLPNSNSHAVYLSKDNKFVF
                     VADTPGQRIHKIATNYEAPGGKIFGDVQTLDFNTPETKTALGVPTTGATARPVVAQID
                     DTGKWVYVTFADGGVAIVNAETLTIAHIYNSTEATFNGLIAYQFGDTFITNAGNADPE
                     KADFVYVYNHKSLLENPSQRPAFIKVPQSGNDVHGVDILGGKYLWQLNRASNTITVHD
                     VKSNLFDPNIEGSNKVRAVNLIELADTVLGPDPTPDLIDTSPSEEVAFITQRGPNPIS
                     GNDPAFFNSVGIYPGIGVLQVENDGKDAKPAYLYRFDNVVDGVNIADFHALAVRK"
     gene            complement(149464..151113)
                     /locus_tag="DP117_00590"
     CDS             complement(149464..151113)
                     /locus_tag="DP117_00590"
                     /inference="COORDINATES: similar to AA
                     sequence:RefSeq:WP_015211299.1"
                     /note="Derived by automated computational analysis using
                     gene prediction method: Protein Homology."
                     /codon_start=1
                     /transl_table=11
                     /product="Ppx/GppA family phosphatase"
                     /protein_id="PRJNA477356:DP117_00590"
                     /translation="MVNLISANWESLPTQTVEQHRTIAAIDLGTNSLHMVVVGIESTL
                     PSFSIVAREKETVRLGDRDLETGNLKPEVISRAIAALGRFQKIAKTLNVETIIAVATS
                     AVREAPNGKDFLQRIEDELGLSVDLISGQEEARRIYLGVLSGMELNNQPHIIIDIGGG
                     STEIILGDSHEERILTSTKIGAVRLSGELITTDPISNYEFQYLQAYARGMLERSVEEI
                     QANLNVEELPRLVGTSGTIETLVMIHAREKLGSVPSTLNGYEMSLKDLRESVNRLRKM
                     SNSERAAIPGMPEKRSEVILAGAVILQEAMNLLGVESVTVCERSLREGVIVDWMLTHG
                     LIEDRLRYQSTVRQRSVLTIANKFHVNLEHSDRVAVFALSIFDQTKGTLHYWGAEERQ
                     LLWAAAILHNCGHYISHSSHHKHSYYLIRNSELLGYNETEIEIIANLARYHRKSGPKK
                     KHENYRNITSKNHRQIVNKLSAILRLAVALDRRQIGAIARVECEYLTEQQEFHLRIFP
                     SRADDDCALELWSLDYKKEVFESEFQVKLVVNLEPKVTVLN"
     gene            151389..152270
                     /gene="ubiA"
                     /locus_tag="DP117_00595"
     CDS             151389..152270
                     /gene="ubiA"
                     /locus_tag="DP117_00595"
                     /inference="COORDINATES: similar to AA
                     sequence:RefSeq:WP_017311837.1"
                     /note="UbiA prenyltransferase family catalyzes the
                     transfer of a prenyl group to various acceptors with
                     hydrophobic ring structures in the biosynthesis of
                     respiratory quinones, hemes, chlorophylls, vitamin E, and
                     shikonin; Derived by automated computational analysis
                     using gene prediction method: Protein Homology."
                     /codon_start=1
                     /transl_table=11
                     /product="4-hydroxybenzoate octaprenyltransferase"
                     /protein_id="PRJNA477356:DP117_00595"
                     /translation="MLTTKEHNTEPIWLVIIRLLRWHKPAGRLILMIPALWAVFLAGS
                     GKPPLPLVGVIILGTLATSGAGCIVNDLWDQDIDPQVERTRDRPLASRALSVKAGIVV
                     AIVAMACAAVLAFYLNVLSFWLCVAAVPVILLYPGAKRVFPIPQLVLSIAWGFGVLIS
                     WSAVTHNLSFPTWLLWGASVMWALGFDTVYAMSDKEDDSRIGVNSSALFFGDFAPIAI
                     GIFFASTVFLLSWLGLVMHLHLTFWISLVIATAGWIWQFTRLRQQDLPNSAYGEMFRQ
                     NVWIGFIVLAGMIVGSL"
     gene            152352..152840
                     /locus_tag="DP117_00600"
     CDS             152352..152840
                     /locus_tag="DP117_00600"
                     /inference="COORDINATES: similar to AA
                     sequence:RefSeq:WP_015121710.1"
                     /note="Derived by automated computational analysis using
                     gene prediction method: Protein Homology."
                     /codon_start=1
                     /transl_table=11
                     /product="cytochrome"
                     /protein_id="PRJNA477356:DP117_00600"
                     /translation="MRKIIIGVMGPGEKATAVDMQKAYELGKLIATQGWVLLTGGRNV
                     GVMDAASRGAKSVDGLTIGILRDHDNDGISEAVDIAIFTDMGNARNNINVVSSDVVIA
                     CGMGAGTASEVSLALKANKKVILLSVDEETKNFFQKLVSKNLYCANDVDNAIAITKEI
                     LA"
     gene            153625..153765
                     /locus_tag="DP117_00605"
     CDS             153625..153765
                     /locus_tag="DP117_00605"
                     /inference="COORDINATES: protein motif:HMM:PF01402.19"
                     /note="Derived by automated computational analysis using
                     gene prediction method: Protein Homology."
                     /codon_start=1
                     /transl_table=11
                     /product="CopG family transcriptional regulator"
                     /protein_id="PRJNA477356:DP117_00605"
                     /translation="MMQRYNLRLSDKEYEDLKKISASTHRSINDLIREAIRESPDQFV
                     SL"
     gene            complement(153731..154411)
                     /locus_tag="DP117_00610"
     CDS             complement(153731..154411)
                     /locus_tag="DP117_00610"
                     /inference="COORDINATES: similar to AA
                     sequence:RefSeq:WP_015127737.1"
                     /note="Derived by automated computational analysis using
                     gene prediction method: Protein Homology."
                     /codon_start=1
                     /transl_table=11
                     /product="carbonic anhydrase"
                     /protein_id="PRJNA477356:DP117_00610"
                     /translation="MSPLVSSKIRGNVAQAHNAQNAQNVAAGGKSSQVLQEVLSANQR
                     YVETFGDKANLTIPPARRFAVLTCMDARLDPAKFAGLAEGDAHVIRNAGGRVSDDAIR
                     SLVISYKLLGTKEWFVIHHTNCGMEFFTDDIIRNLLANSLTTAVLNSDGTFTDVGPAR
                     TGSTEGDYINWLTIANQEESVARDVRRIRFHPLVPDEIPIYGYIYDVKTGKLNEVPKA
                     TQIGRATL"
     gene            complement(155417..156376)
                     /locus_tag="DP117_00615"
                     /pseudo
     CDS             complement(155417..156376)
                     /locus_tag="DP117_00615"
                     /inference="COORDINATES: similar to AA
                     sequence:RefSeq:WP_011319839.1"
                     /note="internal stop; Derived by automated computational
                     analysis using gene prediction method: Protein Homology."
                     /pseudo
                     /codon_start=1
                     /transl_table=11
                     /product="aldo/keto reductase"
     gene            156474..157070
                     /locus_tag="DP117_00620"
     CDS             156474..157070
                     /locus_tag="DP117_00620"
                     /inference="COORDINATES: similar to AA
                     sequence:RefSeq:WP_016864322.1"
                     /note="Derived by automated computational analysis using
                     gene prediction method: Protein Homology."
                     /codon_start=1
                     /transl_table=11
                     /product="hypothetical protein"
                     /protein_id="PRJNA477356:DP117_00620"
                     /translation="MQELTMTNYALKEWAVAINALETGKTIMLLRKGGIHERHGRFEV
                     DSKQILLYPTFEHQQPFLLKPEYTNLVIPVTPGWHPETVRISSWAEITDIFPCCEESI
                     VNALLPFHIWNEYFISDRLKWKSRQPLYILLLRTYKLPQEQEIPYHSKYGGCKSWIEI
                     EQPISLKGAQPILSDLAYAQLVTQIRNIVSDKLYAPFV"
     gene            157341..157601
                     /locus_tag="DP117_00625"
     CDS             157341..157601
                     /locus_tag="DP117_00625"
                     /inference="COORDINATES: similar to AA
                     sequence:RefSeq:WP_006198776.1"
                     /note="Derived by automated computational analysis using
                     gene prediction method: Protein Homology."
                     /codon_start=1
                     /transl_table=11
                     /product="hypothetical protein"
                     /protein_id="PRJNA477356:DP117_00625"
                     /translation="MHQRMCWLSKSDNSGEKILHLQTAPNQPWRPYTTFPQYAVPDYE
                     IPGGSKGWATYQKLSKAGWTLIPSARANEFFSSTTSVRQEKK"
     gene            complement(157647..157977)
                     /locus_tag="DP117_00630"
                     /pseudo
     CDS             complement(157647..157977)
                     /locus_tag="DP117_00630"
                     /inference="COORDINATES: similar to AA
                     sequence:RefSeq:WP_006198777.1"
                     /note="frameshifted; Derived by automated computational
                     analysis using gene prediction method: Protein Homology."
                     /pseudo
                     /codon_start=1
                     /transl_table=11
                     /product="hypothetical protein"
     gene            complement(158075..159496)
                     /locus_tag="DP117_00635"
     CDS             complement(158075..159496)
                     /locus_tag="DP117_00635"
                     /inference="COORDINATES: similar to AA
                     sequence:RefSeq:WP_017743523.1"
                     /note="Derived by automated computational analysis using
                     gene prediction method: Protein Homology."
                     /codon_start=1
                     /transl_table=11
                     /product="serine hydrolase"
                     /protein_id="PRJNA477356:DP117_00635"
                     /translation="MQDLSEFINKTMQEWKVPGLAIAIVKDSQIIFCEGFGLRDVENN
                     LKVTPKTLFAVASCTKPFTTMAMGILADRGKLDWDKPVRNYLPTFKLYNSYATEHMTP
                     RDLVTHRSGLPRHDFAWYGSPLTRQEIFERLQYLQPTQELRTTFQYQNLMYMTAGYLV
                     GEIAQSSWEEFVLQEIFNSLGMRNSNFSVVTSQKTNDFAFPYKEKDEEVKKIPFRNMD
                     TIGPAGSMNSNITDMAQWLLLHLNQGKYGDKQIISTTNLTSMYSPQFIIPDAIKYNEM
                     FHSSYGLGWYITAYRGHKLIEHGGNIDGFSALTALLPQDNIGIVVLTNLHKTPVREIV
                     VYYVCDQLLNLETIPWNERKNKEAAEAKEAAEKTKEKMNSERKTGTQPSHSLEDYTGE
                     FEHPAYGVVKIEIQDDHFIATHNSLVYELRHYHYDIFELTFDFFETPKLISFLTDTKG
                     NINSLCIPLEPSFKDIVFTKGDS"
     gene            complement(159543..160220)
                     /locus_tag="DP117_00640"
     CDS             complement(159543..160220)
                     /locus_tag="DP117_00640"
                     /inference="COORDINATES: similar to AA
                     sequence:RefSeq:WP_015137000.1"
                     /note="Derived by automated computational analysis using
                     gene prediction method: Protein Homology."
                     /codon_start=1
                     /transl_table=11
                     /product="ABC transporter ATP-binding protein"
                     /protein_id="PRJNA477356:DP117_00640"
                     /translation="MESTVAVCNLNHSFGQGTLRKPVLNDVNLDIYPGEIVILTGPSG
                     SGKTTLLSLIGGLRSVQEGSLKVLGRELRGINKGQLTKVRNNIGFIFQHHNLLKCLSA
                     YGNVRMSLKLHPEIPKKEHRQRVVTTLQAVGLSDKVDSYPANLSGGQQQRVAIARALV
                     AQPKLLLADEPTASLDSKTGRDVVDIIQRLAKEEGCSVLLVTHDNRILDIADRIVHME
                     DGRIQRQ"
     gene            complement(160509..161753)
                     /locus_tag="DP117_00645"
     CDS             complement(160509..161753)
                     /locus_tag="DP117_00645"
                     /inference="COORDINATES: similar to AA
                     sequence:RefSeq:WP_017749586.1"
                     /note="Derived by automated computational analysis using
                     gene prediction method: Protein Homology."
                     /codon_start=1
                     /transl_table=11
                     /product="ABC transporter"
                     /protein_id="PRJNA477356:DP117_00645"
                     /translation="MKFPYFKSFLKNIDFETPLAWAQLSHQKVRLAVATTGVCFANIL
                     MFSQLGLLAMLTDGSTKLHESLAGDLLLVSSFSPSLLFRISFPRAFLYQAAAVEGVAS
                     VSPVYIGRANWVNPNQISSSGEANLSKEKRPRSRLFGNEVRVIAFNLAQPSTLKIPEV
                     NQQLAKLAIPDAVLFDRLSQSSLGDIPKLLGKREELPTIMDNHRTYVVGLFDMGSTMN
                     DKGNVIMSDWNYAQRNGQNSLQQVRIGVLTVEKGANIETVQAKLRDRLPKEVAVLTRE
                     ELIQREQQFHASQPEGIILKFGTIVGFVVGVIILYQVLYADISDHLSEYATLKAMGYS
                     DRSLLMVVLQEAIILGVMGFVPGFIASVGIYNLLVTLTRIPLTMKASVALQVFILTLV
                     MCAVSGAIATSKLRSADPADVF"
     gene            complement(162159..163370)
                     /locus_tag="DP117_00650"
     CDS             complement(162159..163370)
                     /locus_tag="DP117_00650"
                     /inference="COORDINATES: similar to AA
                     sequence:RefSeq:WP_017749585.1"
                     /note="Derived by automated computational analysis using
                     gene prediction method: Protein Homology."
                     /codon_start=1
                     /transl_table=11
                     /product="HlyD family secretion protein"
                     /protein_id="PRJNA477356:DP117_00650"
                     /translation="MVQQSHRFTQGVFFALRLCVTYTAILSFLGLCTACGATTQAQNK
                     TAETSPANPSSVTRVVALGKLVPEGDVIKISVANAQDSRVNQIFVKEGEFVKANQIIA
                     VLQGKDRAEQQLRDAKANVAIKRAQLLKIQQGDVKQGEIAAQRAAITELEARIRSETK
                     QREAAIAQVEATLRNAKLKYQRNLALSKQGAISRSNLDNTQEEFDKATATLEVNKAEL
                     ENTKTTLQAQLTKEQANLKRLQEVRPVDVEIAKAELEQALIQVEQRKAELDNTQVRVP
                     IAGQILRINTRVGELVNTQQGIAELGRTNQMYAIAEVYETDITKVRLKQQATVISEYG
                     GFQGEIKGKVDQIGLQIGKTRLNQDQSNPTNDVNARVVEVKIRIDPQDSPKVAALTGM
                     QVRVKIDTNSQ"
     gene            complement(163571..164308)
                     /locus_tag="DP117_00655"
     CDS             complement(163571..164308)
                     /locus_tag="DP117_00655"
                     /inference="COORDINATES: similar to AA
                     sequence:RefSeq:WP_016877723.1"
                     /note="Derived by automated computational analysis using
                     gene prediction method: Protein Homology."
                     /codon_start=1
                     /transl_table=11
                     /product="glutathione gamma-glutamylcysteinyltransferase"
                     /protein_id="PRJNA477356:DP117_00655"
                     /translation="MKNILLKTIKLPLKTLIIGTVVAAGSVFAQTLTLPKNLIAFNSP
                     EGEKLFVESQSREDFFPLSMQFVTQNNQAYCGVASIVMVLNGLQIPAPEVPEYSPYRV
                     FTQENFFKNEATRKVLAPEVVSRMGMTLEQIGQLLGTYGVKVKVYHAADTNQQDFKKL
                     VSENLKQPGNFVLVNYLRKEIGQEKGGHISPLAAYNEKTDRFLIMDVSRYKYPPVWVK
                     TADLWKAMATTDSASGKTRGFVFVSRN"
     gene            complement(164345..164527)
                     /locus_tag="DP117_00660"
                     /pseudo
     CDS             complement(164345..164527)
                     /locus_tag="DP117_00660"
                     /inference="COORDINATES: similar to AA
                     sequence:RefSeq:WP_017318666.1"
                     /note="incomplete; partial in the middle of a contig;
                     missing start; Derived by automated computational analysis
                     using gene prediction method: Protein Homology."
                     /pseudo
                     /codon_start=1
                     /transl_table=11
                     /product="hypothetical protein"
     gene            complement(164537..165286)
                     /locus_tag="DP117_00665"
     CDS             complement(164537..165286)
                     /locus_tag="DP117_00665"
                     /inference="COORDINATES: similar to AA
                     sequence:RefSeq:WP_017318668.1"
                     /note="Derived by automated computational analysis using
                     gene prediction method: Protein Homology."
                     /codon_start=1
                     /transl_table=11
                     /product="ABC transporter ATP-binding protein"
                     /protein_id="PRJNA477356:DP117_00665"
                     /translation="MPKDNQIAVEFHNVTFSRDNRPLVSNLNFTIHQGEALILLGRSG
                     SGKTTTMKLINRLFLPTQGEVLFDGIPTTQWDEIKLRRKIGYVIQETGLFPHFTVESN
                     VGLVPSLEKWKPKQIKIRVCELLNLVGLEPDKFAQRYPHELSGGQRQRVGVARALAAD
                     PPVLLMDEPFGALDPITRLELQQEFKRLQQELGKTVVFVTHDIQEAFILASRIGLMRG
                     GELVVLGTPEEFLRSQHPEAIAFLQCLKPVL"
     gene            165653..166252
                     /locus_tag="DP117_00670"
     CDS             165653..166252
                     /locus_tag="DP117_00670"
                     /inference="COORDINATES: similar to AA
                     sequence:RefSeq:WP_017320377.1"
                     /note="Derived by automated computational analysis using
                     gene prediction method: Protein Homology."
                     /codon_start=1
                     /transl_table=11
                     /product="superoxide dismutase family protein"
                     /protein_id="PRJNA477356:DP117_00670"
                     /translation="MKFSLQKSLFIFGVTLCLALACGFALWEPSMAQSQLKTQVEVTG
                     TNIAGTLTLIEQNNGVVRISGEIQGDPATLTPGEHGLHIHGVGVCEPNAQPAFTTAGG
                     HFDPGPAPFASELPVEANHPFHMGDLPNLVVDEHGYARYNVLTSRVTLSESAVSVFDE
                     NGSAIIIHQLQDLQKEGGTGSEAGGPRLACGVITRNHEA"
     gene            complement(166260..168221)
                     /locus_tag="DP117_00675"
     CDS             complement(166260..168221)
                     /locus_tag="DP117_00675"
                     /inference="COORDINATES: similar to AA
                     sequence:RefSeq:WP_017746474.1"
                     /note="Derived by automated computational analysis using
                     gene prediction method: Protein Homology."
                     /codon_start=1
                     /transl_table=11
                     /product="hypothetical protein"
                     /protein_id="PRJNA477356:DP117_00675"
                     /translation="MHDYHNIKIIGFDLGHGETALTWVRADNPETTPQSLLINNRKSQ
                     ITAIAHHPKKGIFIGEMACQMPDATIFEIALKSRQFNDIIYRKNLKEFVNAIYKHLLE
                     TKQIQSTDNNDFFIGCPSGWWQEEIESYKQLLSEDCLPNVTVVKESRAALMHAKESGI
                     FTIEELQKSVLVIDIGSSTTDYTLVKGMSDTPIDFGHDLGASLIEKQILQKTLEYQRQ
                     YREGREEILRLGELLRDEEILQLEEISQLEKVFEQNPLYKNRCELRCRKAKEEYFTYQ
                     DSYEENIVNVGIEDIQRRFKFLPLVNGKVMNAILSQPLPELGNKSWRDAFREQLQTVK
                     QKLEQISIQPSAILLTGSASKMWFVLEICQEIFPDLPCKRDGEPELCIARGLARWGRV
                     YIRTEGFLEEISQFLDRELTGIVGNNIPAFWEKLAEELANDLVDKVIKPSVQSWRNRD
                     IITLSSLESEIEQQAKAWLTGNDANNKMTTCLVEWLSKIQNEVREKTDSICRKYGLPL
                     GTFVSKTIDLGDHTQKVPTSISFDDFSGLSIFVGHLVALIVGVVLAGLFHILLFAGII
                     APIVGILAYFLGESIVKDTDIPGWIRAFVSDKRIDELARQKKPELQQKIQQTLTVDQT
                     VAVKLGKSISEWLKETVQEQADKARLLIA"
     gene            complement(168314..169357)
                     /locus_tag="DP117_00680"
     CDS             complement(168314..169357)
                     /locus_tag="DP117_00680"
                     /inference="COORDINATES: similar to AA
                     sequence:RefSeq:WP_017318673.1"
                     /note="Derived by automated computational analysis using
                     gene prediction method: Protein Homology."
                     /codon_start=1
                     /transl_table=11
                     /product="hypothetical protein"
                     /protein_id="PRJNA477356:DP117_00680"
                     /translation="MKTLISYYKEIKEKLQSQLERAETTEQVVKIVQEEINQLSDYSG
                     DYIQGLTPPQARLAIVMLKALNQYTSVLILVKLQDSTANTLEKSNNSANFQSENQLGL
                     TELASNTLSPFNTMVQIENNLKALTSLDYYKQGLLQQIQQNREVVSSLVAGGITGTLA
                     GGYSWGLIGAITGSVIGILVQQTKLSENTSLVSQTTPPKNKLKIGVDIDKLLEHLYQA
                     FQTIDLTIAAYGGTEEKAFKPGLENYLDLLEYLQDLMADALDEQNQLPTAVRRRIEQA
                     ATILRRYGIETRVYQPTQEQDADMEAWSMFYFEPSLDPQMIDYITLKHAFVKDDQVLL
                     PGSVIEPASSSAS"
     gene            complement(169771..170349)
                     /locus_tag="DP117_00685"
     CDS             complement(169771..170349)
                     /locus_tag="DP117_00685"
                     /inference="COORDINATES: similar to AA
                     sequence:RefSeq:WP_004268199.1"
                     /note="Derived by automated computational analysis using
                     gene prediction method: Protein Homology."
                     /codon_start=1
                     /transl_table=11
                     /product="Uma2 family endonuclease"
                     /protein_id="PRJNA477356:DP117_00685"
                     /translation="MVNPTIVIPETFKVSHEQFKELAAVNRDLRLERTATGELIVMPP
                     TGSEAGKRNIDIEGQLWLWNRQTKLGVVFDSSTGFHLPNGADRSPDASWVKLERWEAL
                     TPQQREGFAPICPDFVVELRSPSDSIEKLRAKMREYIENGASLGWLIDRKNRKVEVYR
                     QEQDVEVLDNPSILSGEDVLLGFTLDLTEIWQ"
     gene            complement(170396..170818)
                     /locus_tag="DP117_00690"
     CDS             complement(170396..170818)
                     /locus_tag="DP117_00690"
                     /inference="COORDINATES: similar to AA
                     sequence:RefSeq:WP_016877730.1"
                     /note="Derived by automated computational analysis using
                     gene prediction method: Protein Homology."
                     /codon_start=1
                     /transl_table=11
                     /product="VapC toxin family PIN domain ribonuclease"
                     /protein_id="PRJNA477356:DP117_00690"
                     /translation="MTYYPIILVDSSLLIAFYNATDNYHNQVREFFVSCTSDLVTTVG
                     CVTEVMYFLAPNWRVQNEFLSHLATDIYKCEPLLPQDFIRIAELNTQYADLPGDFADL
                     SLVVISERLDIAAIATLDKDFDIYRRYRRQPFERVFRQ"
     gene            complement(170815..171090)
                     /locus_tag="DP117_00695"
     CDS             complement(170815..171090)
                     /locus_tag="DP117_00695"
                     /inference="COORDINATES: similar to AA
                     sequence:RefSeq:WP_016877731.1"
                     /note="Derived by automated computational analysis using
                     gene prediction method: Protein Homology."
                     /codon_start=1
                     /transl_table=11
                     /product="hypothetical protein"
                     /protein_id="PRJNA477356:DP117_00695"
                     /translation="MINISLDDETEKYLVEILAQEKSTSSELMKRLIHEHWQKLQPRK
                     TVLERMGGEPQHLLNGPSNLSDRDERYKYLAEYFQKRYEQRQQKQEA"
     gene            complement(171191..173038)
                     /locus_tag="DP117_00700"
     CDS             complement(171191..173038)
                     /locus_tag="DP117_00700"
                     /inference="COORDINATES: similar to AA
                     sequence:RefSeq:WP_017749041.1"
                     /note="Derived by automated computational analysis using
                     gene prediction method: Protein Homology."
                     /codon_start=1
                     /transl_table=11
                     /product="hypothetical protein"
                     /protein_id="PRJNA477356:DP117_00700"
                     /translation="MSDSLPLREKYLALIDEIIQTTLKGKISSQEQVYQMLLKGVSAD
                     TGEVFELALSDRLNSIQQQVDTEKDELKQAKATRSLRAIKTIQSQWQRAQQQNKTTEA
                     ITSAIREVTLAEAGSRLAAFLRAIDPNRKNALNLQQLQQVSKSLQQFAQADSDFQDIS
                     NGINRGIIAWQRLQDHLVSWMYEQSRESLGFGGVPGERGPWATWSKQVNSEFPQALFR
                     YLALEKSAIEFAQLHSGISLRDWVEIAIILQYLQRGLVNWFDQQPYNVKAGSKLSIST
                     FLTFAVIWSQLANGFGSAASIYSAGCSQVMLQILRTFAQRSYFPLYGGIFASFSGKYL
                     RDALNYLDEPLRQVEGTQEKARILTLLGSSQRAFGQYRRSVEFHQQALEIARSAGDRV
                     CEIANLNHLSRTHVAQKMYGDAIDFSQRALILSRQTGDRTGEANALVNLGYSEVMQAQ
                     QTEQVEPEVYETAINYLQQGLTLSERLGDVQSKALCLSSLGIAYLVIEQPQTAIKYLE
                     DGLQAAQISGDLYLQALNLANLAEAYYHLQDSEKAIYAGCLGMYLLNQIASNEWHKSA
                     GLLTIIQGQIGEESFRKLLYKNRSNIIPVIGVDGYDYIPQLLEEYKGSL"
     gene            173754..177422
                     /locus_tag="DP117_00705"
     CDS             173754..177422
                     /locus_tag="DP117_00705"
                     /inference="COORDINATES: similar to AA
                     sequence:RefSeq:WP_015207853.1"
                     /note="Derived by automated computational analysis using
                     gene prediction method: Protein Homology."
                     /codon_start=1
                     /transl_table=11
                     /product="hypothetical protein"
                     /protein_id="PRJNA477356:DP117_00705"
                     /translation="MNRSKKLWCIFGCSFFKFYRYSLTLLLTAVLLSDSVVAIPRNAK
                     LQIAQQANTNPEDTFTPEQKKLAEEGLKLFDEGHKLRDQGTLESKQQAIQKYEAALKF
                     ARQLPDKRLEVVVLQNIGSVYLNLGEHNKALEYLKPALSISREQKLTSLEADTLWHLG
                     VTYWVMDDSQKALESFNLALSMYRSQKRSKDEADTLRYIAKIYGEQFDKHQEAIQAYK
                     QALALEQNDPPSQASTYWYMGTTYWNWGENKNALDSYDKALEIYRRINDVSGQITVLE
                     SRKSVYAILGENQKALEQLQQAQRLLQQIPQDRRSQASILMNFASTYRSLGEYQKALD
                     YFQQARSLFKKVGLRNREISALKHISSFYQVFIGEYGKALDALEEALTVARAINNRVE
                     EAEILNKQADVLASQGEYQKALDTFNQALTIQRQLKIRGGQAYTLENMAKLYKSLGDY
                     QQSINTCQQALDLYRQLGDRKSEVWSLNSIGDAHYEMKDYPQAIEYYNKALSLSQQIG
                     SLFLQSIQFAALGRAYLSLKEYDKALNNASKYLSMVRQQKNKPLESSALGLQGRIYQE
                     KGDYQQALSISQQAKSLIQQLGNKYTEAAVLRNIGKTYNSLKQYQTAIDNHNQELAIR
                     KTLGNKAEEAATLYQIAVNERDRGNLPAALTNIKQTTEIIEGIRTKVTSQDLRSSYFA
                     TVQDYYQFYIDLLMRLHKQNPSKGYDAEALHISERSRARGLIELLTEAHANIRKGADP
                     KLLAEERRLQFLLEAREKRLLSLSDTKANERQAAALKTEIENLLSQYRELETKIRTTS
                     PKYGKIKYPTPEDILKLPQIQQQLDKDTLLLQYSLGEERSYLWAVTPNSMQSYELPGR
                     KEVEQKVEELRKLLSDSGMNKVAPEQTAKAADQLSQLILAPVAKDLGQKRLLIVADGV
                     LQYIPFTVLTVPKSSVSAENYQPLLLNHEIVSLPSATTIDILRQELKGRQKAPKTLAI
                     LADPVFSTKDERFTGVTQNRSLKNNDQRSGASQNTSSALDLDKSALTRATRDIDMGNI
                     GRLQGTRKEAEEIMKLVAQSDRLNAFDFDANYTWATNPQLSQYRYLLFATHGILNEKN
                     PELSGIVLSQIDKNGNRQQKGFLQLPDLFNLNYPAELLVLSACQTGLGKEVKGEGLVG
                     LTRGLMYAGAARVVVSLWKVDDEATSKLMSEFYKEILQKGKTPAAAMRAAQLEMWQQQ
                     EWRNPYSWAAFTLQGEWR"
     gene            177471..178403
                     /locus_tag="DP117_00710"
     CDS             177471..178403
                     /locus_tag="DP117_00710"
                     /inference="COORDINATES: protein motif:HMM:PF00089.24"
                     /note="Derived by automated computational analysis using
                     gene prediction method: Protein Homology."
                     /codon_start=1
                     /transl_table=11
                     /product="peptidase S1"
                     /protein_id="PRJNA477356:DP117_00710"
                     /translation="MKQQFILAFFAGVLGTMVLGTWAMVSVQAQSKPVPPKFTTVTNL
                     AEFNVVIDKKPVSASDVKEIGEPPGRRDIIGADDRIPMTNRKKPWSAIGKIEGIDADG
                     KGYSCTGTLIADDLVLTNSHCVVNPDTGKLSRAIAFLPNLINGQVRDKNDIAYATTAK
                     PGTDFKTGTLADYVDDWAILKLDRPLGKKYGIIPLKSLPSFDLVGDTKKFALVGYSAD
                     FPNPKKKQYQEFTAGERMTAGVHLGCSILRQKDNLLYHNCDTKGGASGGAIIGNINGN
                     YYVLALHSGWNKVNGLTLNRAVEISRIQPALRGN"
     gene            178719..179021
                     /locus_tag="DP117_00715"
     CDS             178719..179021
                     /locus_tag="DP117_00715"
                     /inference="COORDINATES: similar to AA
                     sequence:RefSeq:WP_006197462.1"
                     /note="Derived by automated computational analysis using
                     gene prediction method: Protein Homology."
                     /codon_start=1
                     /transl_table=11
                     /product="hypothetical protein"
                     /protein_id="PRJNA477356:DP117_00715"
                     /translation="MTDEELKQLIESNARTAQAMLDTMAEARQEREELREGIQELRVG
                     MLQLQNVVERLANIQEGVANLLASLDDDRPTILRKLTAIENKVDRLLHKEQENIGE"
     gene            complement(179060..179272)
                     /locus_tag="DP117_00720"
     CDS             complement(179060..179272)
                     /locus_tag="DP117_00720"
                     /inference="COORDINATES: similar to AA
                     sequence:RefSeq:WP_017652688.1"
                     /note="Derived by automated computational analysis using
                     gene prediction method: Protein Homology."
                     /codon_start=1
                     /transl_table=11
                     /product="hypothetical protein"
                     /protein_id="PRJNA477356:DP117_00720"
                     /translation="MTLTQLLPPIRQLSAPDKLKLIRILAEELDSDEDISPLEPFKTY
                     DLPTPYNSFGTGEALMQAMKSADNGG"
     gene            complement(179301..179873)
                     /locus_tag="DP117_00725"
     CDS             complement(179301..179873)
                     /locus_tag="DP117_00725"
                     /inference="COORDINATES: similar to AA
                     sequence:RefSeq:WP_016877386.1"
                     /note="Derived by automated computational analysis using
                     gene prediction method: Protein Homology."
                     /codon_start=1
                     /transl_table=11
                     /product="GNAT family N-acetyltransferase"
                     /protein_id="PRJNA477356:DP117_00725"
                     /translation="MGLKVSNEQNKILQPPQPIKPEYLLEDFDSGNPELDDWLRKRAL
                     KNEDTGASRTYVVTMEQKIIAYYCLANGSVLNTSAPGRVSRNMPDAIPVMVIGRLAVD
                     QNWQGKGIGRGLVRDAVLRTLQAASIAGIRAILVHAISEKAGQFYQKCGFIASPVAPM
                     TLMVTIGDVKAAFGIVETAAPSEIQEQLLS"
     gene            complement(179864..180157)
                     /locus_tag="DP117_00730"
     CDS             complement(179864..180157)
                     /locus_tag="DP117_00730"
                     /inference="COORDINATES: similar to AA
                     sequence:RefSeq:WP_016877387.1"
                     /note="Derived by automated computational analysis using
                     gene prediction method: Protein Homology."
                     /codon_start=1
                     /transl_table=11
                     /product="hypothetical protein"
                     /protein_id="PRJNA477356:DP117_00730"
                     /translation="MRSQSTESANRNRDVTINIRAHQAQRDLIDRAAEALGKNRSDFM
                     LETACREAEAVLLDRRLFMLDDEKFKQFVDLLDAPPSTNENLRQLLATKAPWD"
     gene            180395..181384
                     /gene="moaA"
                     /locus_tag="DP117_00735"
     CDS             180395..181384
                     /gene="moaA"
                     /locus_tag="DP117_00735"
                     /inference="COORDINATES: similar to AA
                     sequence:RefSeq:WP_016952727.1"
                     /note="Derived by automated computational analysis using
                     gene prediction method: Protein Homology."
                     /codon_start=1
                     /transl_table=11
                     /product="GTP 3',8-cyclase MoaA"
                     /protein_id="PRJNA477356:DP117_00735"
                     /translation="MNQVDYLRISLIDRCNFRCQYCMPEGAELDYILKQQLLTDHELL
                     TLIEEVFIPVGFTRFRLTGGEPLLRPRVVELVGAIASLSQTQDLSMTTNGFLLAPMAQ
                     SLYNAGLHRLNISLDSLDPDTFNQIIGNRGRPRWQQVWEGIHAAYRVGFDPLKLNVVV
                     IPGVNDHEVLDLAALTIDKQWHVRFIEFMPIGNSELFGDRGWISSQELRQRIRERWGL
                     TESQVCGNGPADVFQIPGAKGTLGFISQMSECFCDRCNRMRLSADGWLRPCLLNETSQ
                     IDLKTALREGISTAELRKQVRHLLAMKPEINFKQRYSGTTTGVYTRTMSQIGG"
     gene            complement(181452..182060)
                     /gene="rpsD"
                     /locus_tag="DP117_00740"
     CDS             complement(181452..182060)
                     /gene="rpsD"
                     /locus_tag="DP117_00740"
                     /inference="COORDINATES: similar to AA
                     sequence:RefSeq:WP_009342824.1"
                     /note="Derived by automated computational analysis using
                     gene prediction method: Protein Homology."
                     /codon_start=1
                     /transl_table=11
                     /product="30S ribosomal protein S4"
                     /protein_id="PRJNA477356:DP117_00740"
                     /translation="MSRYRGPRLRVVRRLGDLPGLTRKSARRAYPPGQHGQNRKKRSE
                     YAIRLEEKQKLRFNYGVTEKQLLRYVRKARRVTGSTGQVLLQLLEMRLDNTIFRMGMA
                     PTIPAARQLVNHGHVTVNGRVVNIASYQCRAGEEIAVRNREASRKLVEANLQYPGLAN
                     LPSHLEFDKNKMVGKVNSIIEREWVALQINELLVVEYYSRQA"
     gene            182588..183307
                     /locus_tag="DP117_00745"
     CDS             182588..183307
                     /locus_tag="DP117_00745"
                     /inference="COORDINATES: similar to AA
                     sequence:RefSeq:WP_017318188.1"
                     /note="Derived by automated computational analysis using
                     gene prediction method: Protein Homology."
                     /codon_start=1
                     /transl_table=11
                     /product="hypothetical protein"
                     /protein_id="PRJNA477356:DP117_00745"
                     /translation="MLSNKKSEGTHRLEQRAKHTAQRLERSADALKAVVFKATAGLAA
                     PVFAVAGWLTMTSSSMAVTGTYRNEFRVCAGRLLSVGIAADAASQACAAAVRPGDLSA
                     CVYKIGRQTQIAASDALATCRQARRPEEIATCVLGINKYNRETAGPEVLNYCGRSLLP
                     VRFAECVVGLRAEVDFASTQAMESCIDASDKISGFLPSFVPSNRQPTEFRPTFESTPA
                     PSAPIQTPAAPTQSPTNPSSK"
     gene            complement(183385..184284)
                     /gene="hetR"
                     /locus_tag="DP117_00750"
     CDS             complement(183385..184284)
                     /gene="hetR"
                     /locus_tag="DP117_00750"
                     /inference="COORDINATES: similar to AA
                     sequence:RefSeq:WP_016873360.1"
                     /note="controls heterocyst differentiation; has protease
                     DNA-binding activity; Derived by automated computational
                     analysis using gene prediction method: Protein Homology."
                     /codon_start=1
                     /transl_table=11
                     /product="heterocyst differentiation control protein"
                     /protein_id="PRJNA477356:DP117_00750"
                     /translation="MSNDVDLIKRLGPSAMDQIMLYLAFSAMRTSGHRHGAFLDAAAT
                     AAKCAIYMTYLEQGQNLRMTGHLHHLEPKRVKIIVEEVRQALTEGKLLKMLGSQEPRY
                     LIQLPYVWMEKHPWRPGRSRVPGTNLTSEEKRQIEQKLPSNLPDAQLITSFEFLELIE
                     FLHKRSQEDLPPEHRMELSEALAEHIKRRLLYSGTVTRIDSPWGMPFYALTRPFYAPA
                     DEQERTYIMVEDTARYFRMMRDWAERRPNTMRVLEELDIPPERFEKAMEELDEIIRAW
                     ADKYHQDGGVPMILQMVFGKKED"
     gene            complement(185809..187824)
                     /locus_tag="DP117_00755"
     CDS             complement(185809..187824)
                     /locus_tag="DP117_00755"
                     /inference="COORDINATES: similar to AA
                     sequence:RefSeq:WP_016873361.1"
                     /note="Derived by automated computational analysis using
                     gene prediction method: Protein Homology."
                     /codon_start=1
                     /transl_table=11
                     /product="hypothetical protein"
                     /protein_id="PRJNA477356:DP117_00755"
                     /translation="MGRYERRPDNPRGKGDPYETAETALRAVTEELQILQRNLLKSLQ
                     EDTKRLQTEKDRLTQDITRLQQEKENLQHGYQINEQQALIRQLSQVLANHISSQLQSS
                     LETLTTQAVERVSQPVGSSESTETTNSSASQVNEYAEKLLGSLDDSLTITFNSLQQEL
                     KNYQSSFSQQLSRMTVQQREGETILIELVNSLRRELQEATTKRATGNLPSVIAQVSPA
                     DVEETSEQQQPTLGGMPTKLQTDIPPEITVLPNNPPQEEPPAWNSLFQNTVSPNEITQ
                     SPAVPEPTSVPEPTSVPEPISVLQPTPAISQTETSSPPQPNVTPKQALASQKTGISSL
                     QITGMTLLVLSTVASALYNVVIKVIFLPGSQIFGVFDAQRLISPTLGSSLFILMLRML
                     IVVPLMLLLAPILHSRVWQDLQYLSYSVRGNNSNPTAKQVLTLSIVSGCFLFLSQILI
                     YLAIGQVPTGMAIALFFIYPIINGFLSWFLFRDRLTLFSLGATAVIGTGELLVLATSN
                     STVIGDLRMGSIAALASGIAFAFYLLVSRKCAAKLHPVSLTLTNFATMLVLSIFGLIL
                     PLPANWSLQLNRTYLLELVLCAFLLGVLSLFSYLLNNFGIRKIGASRSALIGAAIPAL
                     TVIFAGLILQETLQLEQVLGVLLVTFGALALCFDRIRRTKPSHQSSK"
     gene            188250..188951
                     /locus_tag="DP117_00760"
     CDS             188250..188951
                     /locus_tag="DP117_00760"
                     /inference="COORDINATES: similar to AA
                     sequence:RefSeq:WP_016863277.1"
                     /note="Derived by automated computational analysis using
                     gene prediction method: Protein Homology."
                     /codon_start=1
                     /transl_table=11
                     /product="NADH-quinone oxidoreductase subunit B"
                     /protein_id="PRJNA477356:DP117_00760"
                     /translation="MTNSVINPIERPEVTQQLSENVILTTLDDLYNWAKMSSLYPMMF
                     GTACCFMEFMAAYASRFDMERYGMIPRATPRQADLLITAGTITMKYAPNLVRLYEQMA
                     EPKYVIAMGACTITGGMFCTDSPSAVRGVDKLIPVDVYIPGCPPRPEAVIDAIIKLRK
                     KISNQSIQELPQLQQTHRYYSTSHKMKVVPPINNGQYLKSPTREAPSKEIIEATGLPL
                     PLRLQNISESEHRLS"
     gene            189416..189658
                     /locus_tag="DP117_00765"
     CDS             189416..189658
                     /locus_tag="DP117_00765"
                     /inference="COORDINATES: similar to AA
                     sequence:RefSeq:WP_017318037.1"
                     /note="Derived by automated computational analysis using
                     gene prediction method: Protein Homology."
                     /codon_start=1
                     /transl_table=11
                     /product="hypothetical protein"
                     /protein_id="PRJNA477356:DP117_00765"
                     /translation="MKTIETIATVTADGKITVQLPPDIPAGEHRVVVMIDEQLLVEKS
                     QTKEKRPPLDFPVHNCGPWPENLSLRREDMYDDWGR"
     gene            189993..190385
                     /locus_tag="DP117_00770"
     CDS             189993..190385
                     /locus_tag="DP117_00770"
                     /inference="COORDINATES: similar to AA
                     sequence:RefSeq:WP_017318036.1"
                     /note="Derived by automated computational analysis using
                     gene prediction method: Protein Homology."
                     /codon_start=1
                     /transl_table=11
                     /product="VapC toxin family PIN domain ribonuclease"
                     /protein_id="PRJNA477356:DP117_00770"
                     /translation="MQSPFYQAAVEAIQGFYDAGVELWISRQVLREYLATLTRPQKFT
                     ALLPITIVIQDIRYFQSRFQVAEDGSQVTERLLTLMEEISSGGKQVHDANIVATMLVY
                     GIPQLLTHNTGDFARFSELITVLPLLQE"
     gene            190624..191064
                     /locus_tag="DP117_00775"
     CDS             190624..191064
                     /locus_tag="DP117_00775"
                     /inference="COORDINATES: similar to AA
                     sequence:RefSeq:WP_015120432.1"
                     /note="Derived by automated computational analysis using
                     gene prediction method: Protein Homology."
                     /codon_start=1
                     /transl_table=11
                     /product="hypothetical protein"
                     /protein_id="PRJNA477356:DP117_00775"
                     /translation="MEPATLTAAAIATLAFSKVIEKTAETLTASVLNKLNNLREKIWQ
                     RFKGHRKLEETLAKAQKEGSKAEVDLIAAYLQVAMDTDQKFAQDIQQLAQEINQEINI
                     GKIEGRNVQNVYGGEAFQSNDANAPTFQGGSGHSVTINYNNPNS"
     gene            191125..>193440
                     /locus_tag="DP117_00780"
     CDS             191125..>193440
                     /locus_tag="DP117_00780"
                     /inference="COORDINATES: similar to AA
                     sequence:RefSeq:WP_017318034.1"
                     /note="Derived by automated computational analysis using
                     gene prediction method: Protein Homology."
                     /codon_start=1
                     /transl_table=11
                     /product="tetratricopeptide repeat protein"
                     /protein_id="PRJNA477356:DP117_00780"
                     /translation="MPLSGATKFVGREKELQQLHQLLQKSDRVAIAAIAGMGGVGKTE
                     LALQYANTHRETYQGGICWLLPKAADVGLQLVQFARTHLNLNPPEISPDFDLHAQLAY
                     CWRHWREGEVLLILDDVAKYKEVKPYLPPSSSRFKVLMTTRGHFGQIPKLSLGVLQPD
                     AALELLRTLIGAERVNVETLHATSLCEWLGYLPLGLELVGRYLARKEDLSLKEMLQRL
                     EKKRLEQPALVNSEDDMTAQLGVQAAFELSWQELNNTDKQLACLLSLFAPAPIPWELV
                     EFCLPDVDAEELEESRDDKLLNLHLLQRKEKGIYQLHPLLREFFQANLETPAILATWG
                     NLKYAFAKAMIEEVAKKIPQDATREQITAISPAIPHLAEVANNLIEYVSDEDLPWAFV
                     GNARFYESQGLYDQAEPWYKLCLEVTKKRLRDEHPLVATSLNNLAQLYFSQGRYPEAE
                     PLHQQALELTRRVLGDEHPDIAQSLNNLAGLYYSQGRYAEAEPLYQQALELTRRLLGE
                     EHPSVATSLNNLALLYSSQGRYTEAEPLLQQALELTRRLLGDEHPSVATSLNNLALLY
                     YSQGRYAEAEPLYQQALELTRRLLGEEHPNVATSLNSLALLYKSQGRYAEAEPLLQQA
                     LELTRRLLGDEHPSVAASLNNLAYLYKSQGRYADAEPLYKQALELTRRLLGEEHPHVA
                     ASLNNLANLYESQGRYAEAEPLLQQALELTRRLLGDEHPSVATSLNNLALLYDSQGRY
                     TEAEPLYKQALELRRRLLGDEHPDVATSLNNL"
BASE COUNT    56234 a  41118 c  41140 g  54948 t
ORIGIN      
        1 ctcatgtttt gtacatccca cccggctgtg ggggtttaaa accccaccgt ctatacggtg
       61 ctccgaattg gttggggttt gaatccccat ccaattcgta ccctacaccc tacaccctac
      121 accctacccc caacaagaac tgttcaatat agagctttag tggcgatcgc attgattgtc
      181 aggaatgttt aaagcgatct aactgatgaa gcgttgattg agtgtacgat cgcttcagtt
      241 gctaaaacta ggagcagata agctcagggt attttgtcac tacttcacgc ctacaccaac
      301 tgaggaaaaa caatgacgac cctgctaatt caaacccaaa acatcccact gacgatcaat
      361 cttcctgcga tcaaatcgat gagtgttgaa caattctacg aattctgttt agccaatagc
      421 gatttgagaa ttgagcgtac tgccagtggg gaagtgatca ttatgccacc agctttttca
      481 gatacaggta atcgcaacgg taaaattttt cagcaacttg cgaactgggc agagcaagat
      541 ggcacaggtg aaacgtttga ctccagtgca ggctttaccc tgccgaatgg ggcaactcgc
      601 tccccggacg cctcgtggat taaactagag cgctggaatg ctttaactga agaacaaaaa
      661 tcctcatttg caccgatttg tccagacttc gtgattgaat tacggtcttc tagcgatact
      721 cttagtggat tgcaaaacaa gatgcaggaa tatattaaca acggtgcctc actgggcttg
      781 ttgattgacc gcaaaaaccg aaaagtctac atctaccgcc ccaatcaaga actggaaatc
      841 ttggataatc ccgaaacagt gagcggcgat ccagagttac caggatttgt cttgcggatg
      901 acaaaaatct ggtgaatcat tgtctcaatt gtaggaggat acgcttaagg agactttgta
      961 acacctccat cttgagcttt gcctcatctg agagttcggt cacaattgca tttttgtaac
     1021 atatagttat tgacaccaca tcgttgattt cttatgtaac ctaccatgcc ttttttctct
     1081 aaattgcgtc catttattct agtgagtttt tttctgggct taattttcag tggagtcctg
     1141 tcagtagact atttcagcaa tgctgtcaca caaacggcag taacacctgt gtctaatatt
     1201 gctctgactc agggagtacg taaaacggtt ttgaaaaatg gtttaacagt gctaaccaag
     1261 gaagttcaca ctgcacctgt cgtgagtgcg caggtgtggt atcgagttgg ttcgcgcaat
     1321 gagaaagcag gagaaaatgg tatttctcac cagctagaac atttgatgtt caaaggaacc
     1381 actgatcgtc cagtacagtt tggtcgattg tttagtgctt tgggcagtca gtttaatgct
     1441 tttacgagtt atgatgaaac agcttatttt ggtacagtgc agcgcgacaa attagaagca
     1501 atgctgagcc tagaagctga tcgcatggaa agcgcgttaa ttggagccca acaactgaca
     1561 agtgagaagc gcgtcgtcat ctcagagtta caaggatatg aaaattctcc aaactatcgc
     1621 ctgaatcggg ctgtgatgcg agcagctttt ccaaaccgaa gttatggttt acctgtaggt
     1681 ggtacaaaag ccgatgtgga gaaattcacg gtagagcaag tacggaacta ctacaaaact
     1741 tattacagtc ctgataacgc gactctcgtg attacgggag attttgccac agaacctgtg
     1801 ctgaaaactg ttcaacagac ttttgggaag ctaccaaaac gggcgaaaga agataaggag
     1861 ataacagaac aaggggaagt caagaaagta gacagagaaa atacttcttc tttttcttct
     1921 ggtagttcta ctgctaaaaa atcgcctatt gtcttgaaag agccaggaag cgctgcatta
     1981 ttgcaggttg tttatccttt accaaatatt aatcatccag atgtccctgc aattgatgtt
     2041 atggatgcta ttctcacagg cgggcgtagc tcacagcttt accaagcttt ggtagaatca
     2101 ggtttggcaa gctcagtcag cgcaagtcct tctgaactta tcgaagcagg ttggtacgaa
     2161 attaatgtga cagcagcgcc aggtcaacaa ctctcgaaaa ttgcccaagt gttgcaacag
     2221 tccctggctc aactgcaata caaacaagtc acgacagaac aattgaatcg agcaaagaca
     2281 cagctgcaat cttcttttat actcggtaat caggacatca ccagtcaggc gacacaactg
     2341 gggtatgatc aaactgtcgc tggggattat cgctatgttg aacgatatct aaaagctctt
     2401 gccaaggtaa caccagcaga tatacagcaa gttgcgaaaa cttaccttaa tcccgctaag
     2461 caaactattg gtttgtttga accaactcta gcaagtggta aagctggaac ttccagtgct
     2521 ggttctggtc gcactgtaga aaacttcaat cctggtaaac ctgtcgatcc agcagaactt
     2581 gccaaatatc tgcctcctgc aacatcagcg actgcttcga ctcaacaacc gttaccagag
     2641 caattcatgc tcaaaaatgg gttgcgcgtt ttcttactgg ttaatcgcag tgttcccact
     2701 gttaatctca gtggacagat tgatgctggt agtgaatttg atagtaatca gaaagcaggt
     2761 cttgcaagtt tcgttgctac caatttgatg aatggaactc agacaaaaaa tgctctaact
     2821 ttagcaaaaa ttttggagga taagggaatc agcttgggat ttagtgctgg tcgcgaagga
     2881 gttagtattg gtggaagtgg actatctgct aatctgccgg tattcattca aactctggca
     2941 gatgttgtac aaaacgctac cttcccagag aaccagttag aacttagtcg tcagagggct
     3001 ttgataagtt tgaaattaca gcttgatgat cctcgcggat tgggacgacg ggtattccag
     3061 caagcaattt atccagaaaa tcatccgttt tatagctttc ctacagaaga aagcttaaaa
     3121 agtatttctc gtgctgatgt gcttcgtttc taccaagaac actatcgccc ggatacgaca
     3181 acgatcgccc ttgttggcga ctttgatcca attaaagtca aagcgctatt caatcaagct
     3241 ttcggaaaat ggcaaagtca gggtcagcca ccgactttga acttacctac agtgtcttta
     3301 ccacaaaaaa ttaaacagtt gagttcagtg attcctggta agacggaagc tgtgacctat
     3361 attggttata atggtatttc acgcaaagac tctcgttttt attctgcttt ggtactcaac
     3421 caaattttag gtggtgatac cttatctagt cgtttgggta ctgaggtgcg cgatcgccaa
     3481 ggtctaactt acggtatcta cagcggcttt gccacaggta tcaatcctgg tccattctta
     3541 attcagatgc agactgctcc aaaggatact cagaaggcta ttactagtac cctcgcttta
     3601 cttaagcagt tgcgagagca gggaatcacc gaagctgaat taaacaccgc caaacgctca
     3661 atcaccaaca gctaccctgt agacttagcg aatcctagta acgtagcgag catggttttg
     3721 gaaaatgctg tctacggtct ttctccagca gaaatccgag aatttcctca gcggatttct
     3781 gcagtcactc caaatcaggt gcagcagaca attcaagaac tgattcatcc agataagcta
     3841 gttattgtca cggctggacc tagagcttaa ttataacagt tatcagttat cagttattag
     3901 ttaactgata actgagttct tgttttggac atcttcttag agtttgacga cttctaagat
     3961 tggagtgact atgataattt tgacgtaacc acaaatcaaa cgggtgcggc aggattcgaa
     4021 cctgcgactc gctgcttaga aggcagctac tctatcctct gagttacgca cccaaacaaa
     4081 agcactggct tgttaaacag tcagcttata tattatatct gtgaacctat gcaaatagca
     4141 atctaaaatt attgcagatt tcaccttgat aaagctaaga tcctagtcat tgtaagaggc
     4201 aagcaaggtt tccaaggata tgcttaaaaa aaggaacgaa cacttttcat ctgttggcga
     4261 aataaatctc tattgagtca accgtagtct tagctcatag cagttgtctt ttttattgac
     4321 gggactgatt ttttaaaaga aaagctgttc ggtgaactct tattctgcca aaaaactgct
     4381 agagtgcatt tatacagtaa agttctatga gtagcgctga catcaagtta caccgtccca
     4441 aaactatgtt ctctagccaa agcattgtct tagctattct aagttgcagt ttgctgggga
     4501 ttctgtactt tcttccattg agtgccagaa tcccaggttc gcttggcata gaaaagcatg
     4561 ctgattggta tgttgttggt acatattttt ttgaagcgat agcttatctg ggtgcaggtg
     4621 tcttatgctt aagaaattgg cgcagtttaa aaatagccag tggtctgagt gtttggttag
     4681 tcattagtat aggtatgctt ttatatttcc taggacagat attcgtctgt gatacagaaa
     4741 taatcctgaa agaagaactt atcgttttcc tttgtgatgt ctttttagta ggcacttatt
     4801 tgtttctagg gacaggcgtg atgtggtttc aatgtgccac aaagattcct aactctcaaa
     4861 gtggaatatt agaggtattt tgggtgtgga atgaagtttt atttggcatg gatgcggttc
     4921 tggaatgtga cgcatcattc atccgttcgc gacgtgtcag taaaagaact caggaacaaa
     4981 atcttagaag tttgtggtgt ctaccgtgag aaaactaaca gaatcagata aacaagaaat
     5041 tctcaagcta taccgcgaaa ctgccgaaac gacctcaact ttggcagagc gttatgacgt
     5101 gagtaactcg acgattagcc gtttactcaa aagtactttg ccagaagatg agtacgaata
     5161 tcttgtgtct ttaaagcgtg ctgcgagaac tccagaagga agggcacagg ttaattatga
     5221 caatgtgcct atatttggca accagccaca ggaaaaccag acacaagagc aagaagttgc
     5281 atatcctgtt gttaagcaaa gtgttgttga ggttcagccg caagaagaac cggttgtcgt
     5341 agcagcacag gatctgtacc ctgtggaaat tgatgagcca actcctgctg tcagacgagt
     5401 taaacgccgc tcttcagcta cgacaaaacc aagtttacca attcgagtgc agcgtcctga
     5461 gcaaccaatc gccgagcaat tggaacttct agaacaaaaa cctccagaaa ccaccagcat
     5521 tcccagtccg cttttggaag atacacgtcc agaagctaac gtcatcgcgg aaatgtttgg
     5581 cgaagactta ctagatgagt cagatgattt ggaggatttg gaagatgatg atgatgatga
     5641 ggatgatgat gaggaatatt tagacgaaga agattttgaa agcgctcgac cttttgtcac
     5701 aagaccaaga tctggtgatg cctcagtcag agtcttacca ttgtcagcag ctagtttgcc
     5761 caaaacttgc tatttagtca tagatcgctc ctcggaatta atcactcgtc cactcaggga
     5821 atttggcgat ttagggcaaa ttcctaactt ggaaactcaa caaagaacat taccagtgtt
     5881 cgataaccac cgagtggcaa agcggttttc aaccaagcgc gatcgcgtga ttaaaattcc
     5941 agatagtaga atgctccata aggctcgtta tcatctacaa gcaaaaggaa tcactcgact
     6001 gttgattgat ggtcaagtct actctttgtc cagtagtgtt tagtcattag ccagaaactt
     6061 tttttggtta tggctgacgc aacagactac agtatggtgt tagtgatagc ttttgttagt
     6121 ctgttgccga ttcactctat ttatttgagc ataaggcagc catgtgaaac gtgaagaatt
     6181 tttcttctcg ttacttttgg tgagctcatc agaaaatgac aatgaatctt tgccagattg
     6241 aggagtcatg gtatagtaat attacgtatg ctaaattttt gaatagatgg tttacaaatc
     6301 taataagtct caagatttgg agtcctggca gcaagtccgt gcgccatatg gtgtaggcta
     6361 ccggataaaa ctcctctcac aactgcttgc tcgtaaattt acggaacggt tggaaccgtt
     6421 tggactaacg ccctttcact gggttgtgct ttgctgttta tgggaggaag atggtttacc
     6481 aacttctagt attggagaaa agctgcaaca ggtgggaggt acattaactg gcgtgttgga
     6541 tagaatggaa gaaagaggtt tgattcgtcg agaacgtgac tgtcgcgatc gccgcatctg
     6601 gcgtatttgg ctcacagatg caggtagaga actcgaaaca gtcctaccac cgattgccgt
     6661 agagattcgt gagcaaagca tgcacggtgt ttcctacgct gaacgagaac aattttccca
     6721 aattctgaac aaggcaatag ctaacttatc gtagaatcac ccatcgggat gaagcgcttg
     6781 catagatttt ctcaaaaata ttacgtatac gaaataattg atgattaaat atatttcacg
     6841 aaatatttat aaattcaaaa cgacactgag gactaatatc atggaatcca caaacaacac
     6901 caactccaac ggacacaaca gacacaaaac agtagttctg gagaaagaac ttgttcaaga
     6961 cataaagact ttagaagctt taacatcaga aaatcttaca aatagaattc taccagcaca
     7021 aacaacacca gaagctgatg ttcatactca gtctgagact gagaacaaac aagccaaact
     7081 ccaaccgccg gaaacaccaa agcaccaaaa acagatcgct ttgattttgg cagcattagg
     7141 tgtgggtgct gtagctgctg gaggttttgg ttatcgttgg tggcagtatg cttccactca
     7201 ccaagagaca gacaatgccc aagttgcagg acacctacac caagtgagta gtaaaattgc
     7261 tggaaccgtc agtcaagttt tggtgaatga taatcaacaa gtccaaccag gacaattgct
     7321 gatcaaactc gatccacagg attatcaaag caaagtgcaa caaactgaag cagcgctgga
     7381 aaattctcgt cgtcaggcgc aagcagcgca agcaaatatt aaattggctt cagaaacaac
     7441 taacgctaag acagtccaag cacagggaga tgttagcgct gctgttgcag cgatttccac
     7501 agcacaagca gccgtacaag aggcaaaagc tgggattcct gcagcacaag cgcaagttaa
     7561 acaggcagaa gccgggattc ccgcagcaca agcacaagtt gcacaagcaa acgccaactt
     7621 acaaaaagca caagctgatt acaaccgtta caacaccctg tatcaacagg gagcaattgc
     7681 ccgtcaacaa ttagacactg ctaagtcagc gtatgatgtg gctgttgccc aaaaggatgc
     7741 tgcaattcaa gaagtcaacc aagcgcaagc gcgattaact tctgccagag ttggtgtcgc
     7801 caaagcacag tcacaacttg cacaagcaca agaaggagta gcaactgccc aagcaaaact
     7861 agcagcatcc aaaggtgggt tgcaacaagc gactgctggc ggagaacaaa caacagtgaa
     7921 tcgtaaccag tacgaagccg caaaagcagc catagctcaa gcggaagcat ctttgaaaga
     7981 cgcgcagttg cagctatcct acaccaacat taccgctcct gcagctggac ggataggaaa
     8041 gaaaacagtg gaagttggta accgggtaca agcaggaaca cccttgatgt cagttgtgaa
     8101 tgatgattct tggatagtcg ccaactttaa agaaacccag ttggaaaaca tgaagccagg
     8161 agaggaagtg gagattaagc ttgatgcttt ccctcatcat acttttaagg gtcgtgttga
     8221 tagtctttcg ccagcctccg gcgcacagtt tgccctctta ccacccgata acgccacagg
     8281 taactttacg aaaattgtgc agcgtattcc tgtcaaaatt gttttcgaca aacaaagcat
     8341 caaaggttac gaatcgcgga ttacaccggg aatgtctgca gatgttagcg tgcaagtcaa
     8401 gtaggacgac gggataaaga aattcaaaat tcaacatgca agaaaactag tagtttgtca
     8461 agcgaagttt gaagtctctt gtacaaagtg gtggtgttgt gtttctgtat acatagtttt
     8521 tctaatgaga atcgtcctta aggttgcgtg ttgtttaaac ctacagacag ggcattctcg
     8581 tgtcgaggct aattactatc gaaatatcaa acagatgttg agattttgag atttgtttag
     8641 gagtattaac aatgcaaacc aaccctacta ctgaaaaacc tcctgttgct aaagcctaca
     8701 atggcgtaga ccgtaatgac tttatttttg gctggaatcc ccaagctgaa ctttggaatg
     8761 ggcgcttcgc tatgattgga ttccttgctt acctgctttg ggatctagct ggctatagcg
     8821 tggttcgtga cgtcctccac ctgattcgct agactttttc ctccacgcta tggcgcaagc
     8881 gtgtaaggga tattttacga agaagacgca tctgcgcgtc tgtcgatctg tgtgtcctct
     8941 tcgtaaattt gatgagactc ttacatcaag cgatctgccg aagcgcgtag cgtgcgcaaa
     9001 gcgctcgtaa ggcaagcaaa gctatcgcat cagtctcgtt atgtttcaac tatttccttc
     9061 cctcattcag gctttacagc ctgttgtagc tcctttttgt tttgtcacta tttgtgcatt
     9121 aatttttctt ctgttgcggt ctatatggat gtctacgcgc attggaattg ccaatctgaa
     9181 gcgtttgcat caaatcaagt gtgcagactg tcgattcttt acaaacgact ttcgtctcaa
     9241 atgtactgta caccccactt atgctctcac tgaagaagca atcaattgct ctgatttttg
     9301 tttgaagaat aaacatctcc aaaaattgac atcctcagtt tcttgaggag ttgggtagga
     9361 caaacccgag ttacctctac ttgagagagc caaagaatct caaactttta aggagtaaat
     9421 aactatgtct cactttcgta gttttcccac caaactcact gatgctgaaa tcctgaagac
     9481 aacgctacgt gacttgggca ttcgtgtgat tacagacggt actgttcgtg gtgtcaacgg
     9541 tcaacgagtt catgcagaca tcattgctgt tcttgaaggc gaatgtgaca ttggctggtg
     9601 tagcaatgat gatggaactt ttgacttcat tgctgacgtg ccgggtgttg ccataaagca
     9661 taaccaggct caactcatta actccatcaa tcagaagtac gcggttaaca agaccttgag
     9721 ccagctcaag caatctggtc tgcaaaatgc caatgtcaag ttagtggtgc aaaattaatt
     9781 gctttatcat tccacatgac ctccaaaata agcattcatc atttttggtg ggggacgcat
     9841 ttatctatac aaaagcaaca aaccttatca aaaagcgcgg ggttattggg aataatctca
     9901 agattattga gaaatcccgc gctttttgat aaccaagggc gagaaatcgt cgttttcaaa
     9961 cctagtaaat aaaaggtttg ttgcttttgt acaggatttt tccacggggt cttaaaccgc
    10021 aaggcttccc tttggtcacc cagagggtcc aggcattcag gagaagggaa aatcctttga
    10081 gctccctctg cctttgttga taaaattctt tcttagacaa aaggcaaaga aagttttaaa
    10141 aggatttttc tcaaagaacg acattaacat cataagaaca ctctagttcg taaatatcat
    10201 ttgtagacga gctaaagctt tcctggatcg agtatttatg atcacaaatg aacttaatat
    10261 tagcctagtt cgtttggcag atgttgtgag gaaaaaaggg aaattactat tcagtcataa
    10321 attaacatag gcaccctaat taaaaacaac caccactgga caatttggtg gtggtttttt
    10381 attgaaaaac taagactatg caagtggctt gcttcctgta gacttaggca aataaggaga
    10441 gtcagtcaat cacaaatttt cagaaaacta gagaaaaaca agggtttcag ccctactcaa
    10501 aaacgagttt aacaccgttt acgttcaggc gataagcctc cggcttgacg cttgaacgta
    10561 tcgcctgaac accacttaat gtcatcggct gaaatgctta ttaaaaggtg gttttttggg
    10621 aaactagtgt ttaaatcgaa tgctcgaatg cttatgtagt aaagctttta aaaaactttg
    10681 tgattgactg agagtcaagt ggacgagcga tagttgtatt gattagcaca gatttttgta
    10741 acttaagtct ctgactttag gagggatttt gaaaagacgc aaggtagata gtatgaaaaa
    10801 gactgttttt tcaattgcat cgtgttgtta gctcattaaa actagcaacc tgaattagtg
    10861 tttagagagg atgtttgtaa aatacatggc aaaaaaattt cctaaattta accaagatct
    10921 cgcacaggat ccgacaacac gtcggatttg gtacgcgatg gctatgggaa atgattttga
    10981 aagtcatgat ggcataactg aagaaaatct ttaccaaagg attttcgcga ctcactttgg
    11041 tcacgtggca atcatattcc tgtgggcatc tagcctgttg ttccacgtag cttggcaagg
    11101 taactttgaa cagtggatgc aagatcctgt tcatattcgc ccaatcgccc atgcaatatg
    11161 ggacccccac ttcgggaaac cagcaataga tgcttttacc caaggcggcg ctaactatcc
    11221 agtaaacatt gcttactctg gtgtttacca ctggtggtac accattggta tgcggacgaa
    11281 caatgacctg tacataggtt cagtgttctt gttgctgtta gcagcattgt tcttgttcgc
    11341 tggttggctg cacttgcagc ccaaataccg tcctagctta gcttggttta agagtgcaga
    11401 accccgtcta aaccaccacc tagcaggttt gtttggtgtt agctctctag catgggcagg
    11461 acatttggtt cacgtagcaa tccctgaatc tcgtggtatt cacgttggct ggaataactt
    11521 cctgacgact ctaccacatc cacagggatt gggaccatta ttctctggta attggggtgc
    11581 ctacgctgcg aacccagata cagcgaacca tgtgttcggg acatctcaag gtgcaggaac
    11641 cgcaattctg acattcttgg gtggcttcca tccacagact gaatcgctgt ggctgacgga
    11701 tatggcacac caccacttgg ctatagcagt catctttatc atcgccggtc accaataccg
    11761 caccaacttt gggattggtc acagcattaa agagatgctt aacgccaaga acttctttgg
    11821 tatccaaact gaaggtcaat tcaacctgcc tcaccaaggg ctgtacgaca cctacaacaa
    11881 ctctctgcac ttccagttgt ctattcactt ggcagcgcta ggtactgctc tttccttggt
    11941 agcgcagcat atgtacgctt tgcctcctta tgccttcatc gctaaggact acacaaccca
    12001 ggcatgtttg tacactcacc atcagtacct agctggtttc tttatggttg gtgctttcgc
    12061 ccatgctgga attttctggg tgcgtgacta cgatccagag caaaataagg gtaacgtact
    12121 tgagcgagtc ctaaagcaca aagaagcgat tatctctcac ctgagttggg tttctctttt
    12181 cctgggcttc cacactctgg gattgtatgt ccacaacgac gtagttgttg ctttcggaac
    12241 tcctgagaag caaattctga ttgaaccagt gtttgctcag tttatccaag ctgctcacgg
    12301 taaggcactg tacggcatga atgtactgtt atccaatcca gatagcattg cacacactgc
    12361 ttggcctaac tacgcaaacg tgtggctacc aaattggctg gatgcgatta acaacggtac
    12421 taactccctg tttttgacca ttggtcctgg cgatttctta gttcaccacg cgatcgctct
    12481 aggtttgcat accacgacac tcatttgtgt gaagggtgcg ttggatgccc gtgctaccaa
    12541 gttaatgccc gacaagaagg attttggttt caccttccct tgtgacggtc ctggtcgtgg
    12601 tggtacctgt caaacctcct cttgggaaca atcttttttc cttgctatat tctggatgct
    12661 taaccttctt ggttggacta ccttctactg gcactggaag catttagcaa tttggcaagg
    12721 taatatcgct cagttcaatg aatcttctac ctaccttatg ggctggctgc gcgattatct
    12781 ctgggctaac tcagctcaag tcatgaatgg gtacaacccc ttcggtacaa ctaatctagc
    12841 tgtttgggat tggatgttcc tcttcggaca cctagtttgg gcgacaggtt tcatgttcct
    12901 catcgcttgg agaggttact ggcaagagtt gattgaaact cttgtttggg cacacgaacg
    12961 cactccattg gcaaatttag tgcgctggaa ggataagcct gttgctttgt ccatcgtcca
    13021 aggttggtta gtcggtctga ctcacttcac agttggatat atcttgacct acgcagcatt
    13081 cctcattgcc gcaaacgctg gtaaattcgg ttaaaaattt tgattttgat atcttctgac
    13141 ctttagcttt cccctctaac tggatagtac agaggggaat tttttttgct ctgtgtatca
    13201 acagtgtcgc aggggaactt ctacccgttt catcgcttgt actgaaaaac tgcggtgctg
    13261 aattacccag ataatactgc tattgcaaac taaatgtgga acagcttatc cctttgtacc
    13321 tatggagagg ggttaagtgt catgttacat gatatttatg aaaagatatt gttgaattag
    13381 tataaagtta agcttgaatg aatacacaag ccactaaaaa gagtctgttg ttaccggcat
    13441 taaggtcaag aaactaccgt ctgttttttg ccggacaagg aatctcgctt attgggacat
    13501 ggatgacgca aattgccaca atttggctag tttatgactt aacaaaatca cccttaatgc
    13561 tgggttttgt aggcttttct agtcaaattc ccagcttttt tcttgccccc tttggtggag
    13621 tatttgttga tcgcttttcc cgttatcgca ccattattag tacacaaatt ctgtcaatga
    13681 ttcagtcgtt gacattagca tttctggcgc taactggcgt gattcatatt tggcacatta
    13741 ttgtcttaag tttgtttcaa ggatttatca atgcttttga tgcacctgcc agacaagcat
    13801 ttgtaccaga attagtggaa cgcaaagacg atttagcaaa tgccattgct atcaactcga
    13861 caatgtttaa tggtgcgcga ttaatcggtc cagccattgg aggtttattg attgctcgta
    13921 ttggtagtgc atactgtttt ttaattgacg gtttcagcta cattgctgtc atttttgctt
    13981 tactagcaat gaaagtgaag ccgtggaaaa ctatagtgat tgacacaaat atattgcaga
    14041 gagttaaaga ggggtttgag tatacttttg gctttccacc aattcgtgcc atcttattat
    14101 tatcagctct tgtcagtctg atgggaatgc aatatacagt acttgtacca atttttgcag
    14161 aagaaatttt caaaggtggc gcacaaactc taggtttttt gatggcagca tcaggagttg
    14221 gagcactctc tggtggaatt tatttagcga cacgacaaac ggtcgtagga cttggtagat
    14281 taattgttct tgcaccagct tttataggaa gtggtttgat tgcttttgcc ttgtcgcgct
    14341 ttctaccatt ttctttacta gcaatgctgt tggttggttt aggaacaatc attcaggttg
    14401 ctggaagcaa cacagtttta caaacaatta ttgaagatga taaacgcgga cgagtgatga
    14461 gttttttcac tatgtccttt ttaggaatga caccctttgg gaatttgtta ggaggtgcat
    14521 tagcaaatca tatcggtgct acaaatacat taattattga tggtattgct tgtcttttgg
    14581 gttgtatctt tttttcaaga caactaccag ctttaagaca aatggttcgc tcaatttatg
    14641 tagagaaggg tattttgacg agtactaaac gctaatacta atttaatata aagctgcata
    14701 gaatatggct tcaagaataa aattgtaaga tgacaacgag cagatttgct ctagcgtgat
    14761 ttgttcaagg acttgttagc cataagccgg aggcttgacg caaagcgtat cgcataactg
    14821 ctggagtgtt gtaaagacaa ctccagtaag ctgctgttag taattttagt actcgcatta
    14881 ccagtgccga acagatgggc gctgtatctg tgtgatgata atttgaatga caacgctaaa
    14941 attgaatagt actttgtact ttcatgtgta gccgcaaaca caaaagtcat gactcgccgt
    15001 cttattttgc aagaggggca atcctacaca tttcgctcct attttgagat gccttatgag
    15061 gcagacgaaa tattggcgga attgggctat gctttggtga aaacacgcct tgatttacca
    15121 cgtagcgctc gacatttaga acgtttgcaa gaattgcgac agcgaataga tgagtcttta
    15181 ccactagtta gtttaagcag cgagactgcg cgacgcgaga cgcttgtagc accgacattg
    15241 ctggaagttg ctcgatattg tcaatgtcaa ctgcgaattg agtacccatt gtcagtcaat
    15301 aactggctaa agggtaattt agattacttt ctcaaacttc atccagggtt gttagtagtt
    15361 gaagcgaaaa atgatgattt aacaagagga tttacacagc ttgcagtaga actcatcgca
    15421 atttccgaag ttgaagaagg tgatgtgttt tacggtgcag tgacaattgg tgatgcttgg
    15481 cgctttggac gcttagaaaa aacaaagcag cagatttttc aggatatttc gctgtatcga
    15541 attcccgatg atttggaaga tttaatgaag attttggtgg gaattttgga atgaagtcat
    15601 ttccaatatt atgagtattt tgcagcagag gtgtctcgtc ctcagttaac agattctcag
    15661 catttggcag gatttctgag aagatttctg gatagatagt catgagaatt cgtaaatgag
    15721 gagcttttct attctcagtt tacatatttc ctcaaaattc tcgtctatac tcttttacct
    15781 ttagagttga aaataaaaat atatctctat ttctacacct ggagtactgc tgtggctaaa
    15841 acaaatgcag ttgacaatca agggagtcag ggttctacac aatcttcgac caatcaacaa
    15901 ataccgctga aaacctggat tggcgttatg gcgagtatgc tgggcgcatt catggcggtg
    15961 ctggatattc agataaccaa ctcttcgcta caagatattc aggcgagttt ggcggcgact
    16021 ctagaagaag gttcttggat ttctactgct tatttggtgg cggaaattgt ggtcattcct
    16081 ttaactggat ggttgtcgcg agtgttttcc ctcaaacgat atttgttagt taacaccgcc
    16141 ttatttatct ttttttctgt atgctgtgct tggtcgtgga atctcaattc tatgattgtt
    16201 ttccgcgctt tacaaggctt gacaggagga gttttaatcc cgactgctat gacagttgta
    16261 ctcacaactt tacctccatc caagcaagca attgggttag ctgcgtttgc gattacagca
    16321 gtttttgcac catcaattgg tccgacattc ggaggttggt taacagaaaa cttcagttgg
    16381 cattacagct tttatataaa tgtcgttcca ggaatattaa tgcttgctgg agtttggtat
    16441 ggaattaagc aagaaagacc acaattacaa ttgctaaaac aaggcgactg gtggggaatt
    16501 ctttcaatgg caattgggtt agcttccttg caagttgttt tagaagaagg tagccgcaaa
    16561 gattggttta gttcaagttt aattgtgtac ttgagtatat tagcggcaat tttcataaca
    16621 atatttttct ggattgaatt aacccgcaaa cagccattta ttaatttgcg acttttacga
    16681 tatcggaact ttggtttagc aagtattata aatgtctctc tagggatagg attgtatggt
    16741 tctatttata tcttgccgct gtatctcgct caaattcaag gatacaatgc tctgcaaatt
    16801 ggtgaagtgt tgatttgggc aggaattccc caattattta tcattccttt catcccaaaa
    16861 ttgatgcaac gtattgatgt acgtttgatg gttggtgtgg gtgtgtcgtt atttgctgtg
    16921 agtgcattta tgaactcaag catgacttat caaacgggac tagatcaatt gcgatggtca
    16981 caacttgttc gcgcaatggg acaaccactc attatggtac cactaacctc cattgcaact
    17041 gctggtttga gtcagaaaga tgcaggatca gcaagtggtt tatttaatat gatgcgtaat
    17101 atgggcggtt ctataggaat tgcagcatta gcgactctgt taacaaatag agagcaattt
    17161 cactccaata gattaggtga atcaatatct ctatataatc cagcaactca agagagaatt
    17221 aaccaactca ctcaatattt tgtcagccgt ggttctgatt tgagtacagc acaagaccgg
    17281 gcaatcaaag ccattgataa tatagtacgt cgtgaagctt tcgtaaatgc ttttaatgat
    17341 tgtttctatt ttattgcaat tgctttgtta ctgagcggta ttgctgtttt gtttatcaaa
    17401 aaagttaagg tgacaggtgg tgctgttgct cattaagtag ctcggcgtga atatttatcg
    17461 ttgagacaaa gcatctattg ggacttagac aaaaattaag cccaaataaa gcccaaactg
    17521 gctttataag cagcaaatac gtcacgatta agagtcaacc aatcaacaaa tcgaaaagac
    17581 atagctgttc taaaggctga caaagcatca gcaaaggtct tcaaaggttt gttcgcccat
    17641 cttcgtctta accccccagt catctgatgc caaagaataa aagtataggc acaaaaaacc
    17701 aagataaaat gtcgcattag gctagtttta tctcggactt ggtattctct tagtcccaac
    17761 catcccttgg cttctcgata aaaaacttct acggggtctt acacgtaaaa atcttgcctt
    17821 agcgtagcgg ctccccttgc tcgcttcctt actactacga gtacccgtct tctcccacga
    17881 attaacaaaa caaaggctgg caagatttta ggggacaatg cgtcacccaa tttctttgag
    17941 aataggtatt aactatccat tctgcggtga caagtgatga agagatattg gtgataaaat
    18001 aatcaatatc agtggcttga gagaaagttg cagcattcat gacgatggca atgcttcgct
    18061 ttccttgtag acgtgatatc tctacttcta gagttgctac ccatactatt ctgggcttat
    18121 ctaagtttag ttggatttct ctaaaagcct cttggggtaa agtttgtgct aattcatcta
    18181 gtcttagtgt ttgtttgtta ttgggttgtt gattaacagt tactttgcgg tttttagcta
    18241 atcctcctaa atactttaat tgacgattct ctaactctaa taggaaggat gtattgttgc
    18301 catatccagc atccacaatc actattcccg gtttatatcc tcgcttcaga gtgaggtcta
    18361 tcaactttat agctaattcc gtttttttct caaattctgg gtcttgtttt ccttcaggca
    18421 aagaattggc gtgctggtat aattctatat ctaatggtaa actttttctc ccatcatata
    18481 gatgagttgt tactgggagt tactttgacg tgaaagctat gctgaaaaag cattataccc
    18541 ttttttcctc ttttgttttg tttaagtccc attaggggtc aacatacgta tgctcacatc
    18601 ttgcaccaag aaaaattgat ggtacttcgt tactcagtat taaaccaaaa gtcctttatc
    18661 tagccagaaa aatcaataaa aataatgtag ctttatcgca catatttttg gtttatacaa
    18721 ttttctacac agaactgcaa gatatgagcg cccaactagc cgcgtttttt cgccgctagc
    18781 aacgaatgaa acaaacacat tttttgtttg gctaaaagct ttgctctata agggttttaa
    18841 aatgtgttag ttaggagtta tgcccaattc ccaattctgc caacttcacc gccggaaatt
    18901 tgtagcattc cagctattta gcgtattaca aaattctcta cacaccactt ggctatttat
    18961 atagatacag gagtagtgag taaatgcgat cactccacaa taatatggaa gtacaaagat
    19021 gttatgacca cgataatacc aatgacaatg gacaatttta ccgttcgacc aatgaggagg
    19081 tcagaattag atttggtaat tgattgggca gcagttgaag gctggaatcc aggaacttat
    19141 gatgctgaat gtttttacca agctgatcaa tgcggttttt tcgtagggga gttgaacaat
    19201 gaacttgtgg caagtatttc cgctgttgct tactctaagc actttgccgt tattggcttt
    19261 tatattgtca aaccgcagtt tcgtgggcgg ggttttggca tgaaaatgtg gagggcagca
    19321 atggcatatc ttggtactga gcgtaacatt agcatagatg gagagattgc tcaactggag
    19381 aactaccaga aatcaggttt tcaaatcacc taccgtcata ttcgttatca ggctgtaggc
    19441 tcaggcgttg cgccgtccgg cattgtagaa ctcaaaactg tgccttttga gaagttagtt
    19501 gcttataatc aagagctttt tccggctgag cgcaaccagt tcctacgact ttggataaac
    19561 caaccaaaca gtgctgcctt aggggttgtt agagatgggc atgttgttgg ttatggagtc
    19621 atccgccaaa gccacatagg tttccggatt ggaccgttga atgctgacga tgaacagatt
    19681 gccgagcaac tcttactcgc cttgcttgct tttggttctg atgcgagggt gtttcttgat
    19741 gtgccagatg ctaatccaga agcgattaag ctggctcaac gttacgcgat gaagccagtc
    19801 tctgaagtcg ctcggatgta caataaagaa attcctaact tgcctataaa tcgtgtattt
    19861 gctgtgacaa gtttagaagt tggttaggta agtatcatta caaaaagctc aaatggagaa
    19921 attatttaaa cctattgtcg agaaaattgc cattatcggt gctaaacttg gcggtttagc
    19981 gactgctgta gcattacaaa aacaggggtt tgatgttcac gtatggaaag cgcaatatca
    20041 aatgcagact gtgaggtagc accctttcaa cgtaaaaacc aaatcaggtg gaagccacgc
    20101 taatagaaac agaacttaag catgaacaac gtagctgagt cattacaaac actcggatag
    20161 catgccgtat ctccctcgca gtgcagcacg gctcttgccg aagagcaagt tctcacgttc
    20221 atgcagcgtg tccgaagaac ataggaggca caaagacgct gcgaattgca gcgatcgccg
    20281 tggtattagc catagtcata gggaaacaat tacaacttgc tctctttctt agcgcgtacg
    20341 taagtcctaa aaaacacaga ctactttgct ttgtccaaaa gtacggttat taaatatttt
    20401 tactgtactt taatgtcgat atactatatc tatgtaagtt actgtgtcaa gttctcaaga
    20461 gcaaaatgtg attgcaaatt gctgccagat tgcgaaaaat gggagtagag ccagataaga
    20521 tataaagtat tagcaccgac tgtagctgac ttcgtatgtg tcgctgcatc ttttagggag
    20581 tcggcaaagt agttatctcc cttggacaaa accacctatg ctcactcaag ataaacaaca
    20641 acgcaactgg aaacccatcc tcaaacaatt tgaggctgtc gttggcaaaa atggcgtggt
    20701 acaacgccgc gaagaactca ttacatacga gtgcgatggg ctgactagct atcgccaacg
    20761 tccggctgtg gttgtcttac cgaggacaac agaacaagtt gcagaggttg tgaagatatg
    20821 cgatcgccac tctgtcccct tcattgcacg tggttctggt acgggtttat ctggtggggc
    20881 gttaccagtt gaaaattgcg tcttgattgt cacttcttta atgcgacaaa tacttaaggt
    20941 tgatttagaa aatcagcaag tcactgtcca gccaggagtc attaatagtt gggtgacaca
    21001 aactgtaagt ggtgccggat tttactacgc tccagatcct tctagccaaa tcatttgctc
    21061 aattggtggt aacgtagcag aaaattctgg cggagtacat tgtctcaaat acggtgtcac
    21121 aacaaaccac gttttgggat tgaaactcgt ccttcctgat ggttcaattg ttgatgtcgg
    21181 aggacaaatt cctgaaatgc cagggtatga cttaacaggt ttgtttgttg gttctgaagg
    21241 gacgctcgga attgccacag aaattactct acgaattctt aaaagtgctg aatctatttg
    21301 cgtcctttta gcagatttta caagtattga agcagccggt gcaagtgttt ccgatatcat
    21361 cagtgcgggg attattcctg gtggtatgga aattatggat aacctcagca tcaatgctgt
    21421 tgaagatgtg gtagcaacaa attgttatcc tcgcgatgct gttgctattt taatcgtaga
    21481 aattgacggt ttggcagtag aagttgcagc aaataaacag cggattgcgg aaatttgtaa
    21541 aaagaatggt gcgcgtaata tcacaactgc aagtgagcca gaaacgcgct taaaactttg
    21601 gaaagggaga aaagctgctt ttgctgcagc aggtcatgtc agcccagatt attatgttca
    21661 agatggtgtg attcctcgta ctcagttacc ctatgtactg ggagaaattg aagcattgag
    21721 tcaaaaatat gggtatcgaa ttgctaacgt atttcatgct ggagatggta atcttcaccc
    21781 attgattttg tttgataatt ccattcctgg cgaattagaa aaggtagaag aagtcggcgg
    21841 agaaattctg aagctatgcg tgaaagttgg tggtagtatt tctggagaac atggtattgg
    21901 tgcagataaa aaatgctata tgccagaaat gttcactgct actgatttag aaacgatgca
    21961 atgggtacgg caagttttta atcccagagg tttggcaaat ccaggcaaga ttttccctac
    22021 accgcgcact tgtggtgaag ctgcaaatgt tatgggtgag attgctaaaa agtttgaggg
    22081 agtcgaaaga ttttagcgat aactgtcttt agctactgat acaatatgtg acacttcagg
    22141 gtgcggaatg tggaatcata cgctcttaag agccacaact aagtagctgg acaaaaatat
    22201 ttaccgtcat tgcgtcgctt gatgtaaagt ttacagacaa ataaacaaag cttgcctatg
    22261 cctgttgaaa aaaacgttaa aaattataaa atttatgaga aggactattt ttttcttcat
    22321 atcatatgtg caaaaataag aaatataagg aaataaagaa atattaaaaa ttatttttag
    22381 taaactctta tatctcctgt aaatggaact tagcttccta ttggcagggt ttcctcaata
    22441 taaggacatt ggttatattt tttgtaagtc acaaaatagc gataaatacg agtatcgctc
    22501 gattggggct gagcatacta aagttttggt gctagggagc tttttctacc agtagaacta
    22561 caataaagag cgcctagtag agtcaggaac acaaaacagg gactctcgca tgagtatcaa
    22621 tccattggaa tcaacggcag agttaacaaa atcaccgtct ttttttgagc gatctataca
    22681 tagagataag attggtatta gtaccaatat gactgagcac aagcaaccag aacaagggct
    22741 gcaacatcaa acagcgcggg agcaactgct gggagtcact gcccaacgta ttcgtcaatc
    22801 tctagattta gaaacaattc tcaatcagac agtgacggaa cttcagcagt tcttggagtg
    22861 cgatcgcgtc attattaccc gctttgagcc agatggcagt gctattatcg ttgtagaatc
    22921 aacggttgta tccggttgtc cgtttttagg aactatcatc aaagacccgt gttttacaga
    22981 aaaacatatc gagcgttaca agcagggtta tattcacgcg gtggaggata ttcttgcagc
    23041 cgggctagct ccatgttaca ttgacttgct tgcttctatg caagttaaag ctaagttggt
    23101 cgttccaatt ttactcgcac aagatttgtg gggtttgcta atcgcccagc agtgtcatca
    23161 accacgtcaa tggcaacaaa cagaaattga tttagttaag caactggcag atcaattagg
    23221 aattgctgtt caacaagctc aattgcacaa gcaggtagag tgtctaaaag tccagcaaaa
    23281 attgcagttg caaaaacaaa caactgagtt gcaatacttt ctcaagtttg aacccgtagt
    23341 tcgacgcatg actgagcaaa tctgcgacaa tctggacgaa agtcaagtgc tgcaagcagc
    23401 aatgcaggaa ttagcagagg ttttacaggc agactgctgt caaattgaac tgtatagtga
    23461 tgaccaaaca attgcaaccg ttgcctatga gtacaccaac atcctacctc gatgtcaagg
    23521 attaacaaga cgagttgcag attttccaaa aatttatcac tcactgttgc aaaaacaact
    23581 cacgcaatca atggaaattg ttcccggatg gaacctgagg ttgagtgttg ttgcacagat
    23641 ggcttgtcca atttttgatg ctcaagagat tttaggaaat atctgggtga aaagacaaac
    23701 acaagcgaca tttcacgaat ttgaggtgaa gttggtacag caagtcgcaa atgaatgtgc
    23761 gatcgcccta cgtaaagcca gactttgtca agtcatccaa acacaggcga atgaactaga
    23821 aaaagttgaa caactaaaac acgaattcct cagaagcctt tcccatgaac tgcgaacacc
    23881 cataactagc attaacctcg ccgcccagac tttagaaagt gttctcaagc aagaaaaatt
    23941 atttgatata gaactagtca cacaactgct acatatactt cataaagagt gtggtcgcga
    24001 aagtaaatta atcaatgact tgctggcact gacatatctt gaagctgaag ccgaatcttt
    24061 aactttaatc gtgattgact tacaaacttg gcttccttct attgtagaac cttttcgaga
    24121 agttgcttac tgtcagcagc agcagctaaa cctgatcatt cccaatgaac tcccagtttt
    24181 ggaaacagat ataactgact tagagcgtat cctgactgaa ctgctgaata atgcttgcaa
    24241 atttactcct gcgggggaat caatcacagt ttccgtttgc gaagttgcag atacaatcgt
    24301 tcttagcgtc accaattctg gagttgaaat tcctgcccac gaactatcac acattttcga
    24361 gccattttac cgcattccta aaaatgactc ttggaaatac gccggtacag gattggggct
    24421 tgcattagtg cgcaaactag tgaagcgtat aggtgcctca attgaagttc aaagtgtatc
    24481 tggtaagact acttttaccg tgaaatgtcc gcaatttttg gcgtagctgc cccatagatt
    24541 tatttttgta cttgacgata ggaaggattg aattatttac acgaagttta gatgtagcac
    24601 aaaagttaca gtcaacagaa aacattaatg aattaactta aacaaataga taacataggt
    24661 gaaaaacgtc tattcggaca tcacgaggca attattaaac tgaataagcc gaaaggattc
    24721 ggatttgcag cgtaatacag cgctgtaatg caactgcaag atacaagtaa gatcggagta
    24781 agacacgtgg atattcaagc tgctaccaag tattacattg ccaacaagcc agtacagcat
    24841 aaagctctag gtttaatgct catcgtcgat ttgtacccat ccagacttga cactgtgcag
    24901 gtgaaacttc ctaacggtgt agtcatgaat tgcgaactga agtttctgga tgaaccgggt
    24961 aaaacaacta aaaaccttta agctttcgag gaatctactg tagctgaagt gtaaatcttt
    25021 ggtgtcttgg tttcaaacat tggttgtgca agagcggttt tggattttgg ttgttgagtc
    25081 taaacgcaca agcattccag ttccagcaac attgccgcag ttactagcat acatgctgag
    25141 tgctcctcaa aagcagtctc caacaaagac gctaagccaa cttccagtat tcgtcggcta
    25201 gctactagtg gcgacgagtt tgtctttgtg aaactcatgc ttggagatac ttcgcagttc
    25261 gatgtatcac ggactttttc gctgtttcct agaagacacg aattagaaga ggttttacgg
    25321 tttatcaagc acttaggaca aacagtgctg gtgtgacatt tgctgtgttt gttgccgaca
    25381 ttccactgaa ttaggcaaac tataaagaaa tgtatcaaca tatagctagt atacaaacat
    25441 ggtaaaaaat ctgcccttag agagatggcg taaaaccttc cacagtgttc gtgctcgtct
    25501 tttagtttgg tattttttgt taacagcttg tacagcaacg ttttctattc aagcaactca
    25561 ccaaatatat tgcgataact tgaaagcacg agctgacgcc gctctcatta aggaggttgc
    25621 aagatttaag ttactagcaa agcgacaaag tgaaaaaaaa ttctcaacag caagtactac
    25681 taagttattc gataaattct tagctaacta tgctcccacg cagaatgaat atatcatcac
    25741 cctgatcaac gacaaaatct acaaatacag tcctgtttta cctatagctt tattaaagca
    25801 gtatccaagt ctgttagagc aatggactca acttacggtg tcaaaaggtg attacataca
    25861 aacttctaca caaagtattc attatgtagc tcaaccagtg aatatgggtg gagaacgtgg
    25921 gactgttgtc attatttatg atacatctgc tgctttccaa gcgggtacaa atgcgattaa
    25981 tctagtcatg caggtaacgc tcattgttct gctcatcttt ttcttactgg cgtggatcac
    26041 tgctagtaaa gtgttatatc ctttgcgact acttaagaaa acggctcagt ctattactga
    26101 gtcagatatg aaacaacgta tttccgtcaa aggctcggat gaaattgctg agttgacaaa
    26161 aacttttaat gaaatgctag atcgacttca gtttgccttt gatagccagc agaagtttct
    26221 caatgatgtc agtcatgaat tgcggactcc gatcaccatc attcagggac atttggagat
    26281 gctacagttt tacccagaaa aacagcaggt gactattgcc ttagttatgg atgaactaaa
    26341 ccgtatgtgt cgtctggtaa atgacttgct gctactggca aagacagaac gcccagattt
    26401 tctcagactg aagccggaag aattagactt acttacaaaa gaaatttatt tgaaagcttg
    26461 ctcccttgca aaccggaatt ggcggttaga gtctaaaggg ttgagtccaa tcatggtaga
    26521 tcgtcaacgg ttaactcagg cagtgatgaa tttagtacag aatgcggttc agcatactcg
    26581 tgatggtgat aacattacac taggctcatg tgttaaaggg gactatgccc atatttgggt
    26641 cagtgatacc ggagaaggaa tagctcctga agaccaaaaa cgtatttttg agcgttttgt
    26701 acgagcgact aaagatgacc aacagtttga aggacatggg ttggggcttg caattgtgca
    26761 ggcgatcgcc caagctcatg acggatgggt cgaactttcc agtcgtctgg gttatggatc
    26821 tacgtttacc attgtgattg ccctagcttc ttctgttaat actgcaatcc atgaatcgga
    26881 ttctcatcgc cgaagacaat cgccgcatta cagcctttct ggaaacaggg ttgcaagcgc
    26941 acggctttgc aaccaccatc gctaataacg ctgatcaggt agtgaccata gcgaatagtc
    27001 aaagatttga cctactcatt ttagacttag ggttaccaga taaagatggt ttagacgtac
    27061 tgcaagactt gcggggtaga ggagaaacgc taccaattat tgtcctaact gcccgtgatg
    27121 gtgtggatga tacggtagca ggattaaata gtggtgccga tgattacatt acaaaaccgt
    27181 ttcgttttga agtattgctg gcgcgtatcc gagttcaatt acgtaatcgc cgtgtatcaa
    27241 aagttaaaga agagacaacc ctaagagttg gtgatatcgt gttagatttg ctaacacgag
    27301 aggtttgggt aggcaatagg ttagtagaac tttctacccg tgagtttatt ttgacagaag
    27361 tgttcttgcg tcatcctatg caagttatga gtcgagagca attgcttaac cacatctggg
    27421 gttatgacta cgatcctgga tccaatattg ttgatgttta tattggttac ttgcgaaaga
    27481 agttgggaag cagcaggatt gagacaatta gagggattgg ttaccgtttg cgaacatgat
    27541 tgttgagtac atatagcaat cttatttaat ttgtcagaaa tttgtcagaa ttgaaagcca
    27601 cagatccccg acttcgtaaa agttgtcggg gatcaagttt gctcacgttt cttgcgcgtg
    27661 cccgcagggc ttatgattta ggattgctat agaacataaa acataaaatt tttggcaaat
    27721 gactaatttg aaaatccaaa atcgtttatt tatgtatgtg ccattagtgg ttatagcagt
    27781 gttaacgcta tttccaatgt tttggcttat cagtacagcg ttaaaatcct caacagaaaa
    27841 catttttcaa tctcctccgc agttattacc aagccaacca accattgaga attttattaa
    27901 tgtttggcaa acaaatccct ttgggcaata tctgttcaac agtaccttgg tagctgtgct
    27961 gagtgtgtgt ttaaatctca ttttttgcgc tttagctgct tacccattgg caagactgtc
    28021 atttccagga agagattgga tttttattgc cattatttca acgattatga ttccttttca
    28081 aatcgtgatg attccgctgt atattttgac tgtccagttc ggtttgagaa atacttattt
    28141 ggggattatt tttcctagct tggcttctgc ttttgggatt tttctattgc gacaagcctt
    28201 tataagtgtt ccaaaagaaa tggaagaagc agcacgcatg gatggctgtt cggagttagg
    28261 catatggtgg tttgtgatgc ttcctgcaat tcgcccagca ctggtaactc tatcaatttt
    28321 tgtatttatt ggttcttgga gtgactttct gtggccttta attgttattc aagatgaaaa
    28381 cttatacacc cttcctttgg gagtcgcaaa gcttgcgggt acattttctt tgaactggcg
    28441 aatagtcgct gcaggttcag tgatttctgt cgctccagta ctactattat ttctgttttt
    28501 acaacgctat attgttccta cagaaactgc tagcggtgtg aaaggttaaa ttatcagtta
    28561 tcagtttgaa gaagtattca gtattgctga atccagaatt cagaatagaa gaatcaatta
    28621 actcttttat tctgaccgga ggctctgcgg tgaagcagcg ctcttggtag ggtttcccga
    28681 caacaggcga ctgtgaaccc gaagggctgg tggctccgct cctgactcct gactcctgac
    28741 tcggtgactc cttccctgtt cactgtttac tgtttactga taactgttca ttgttcattg
    28801 atgttgacgg tttttttcaa agtcaaaaaa tacattttat aagcgcaaca gcttagaatt
    28861 ttagcgggtt gttggaagcc ctcaccataa tctctgattt ggtgagggag tattgaattc
    28921 aaacgagaat tgccataatt ttaattaaca aactaatcaa caagctaatc aaaaactccc
    28981 aaggcgaaat taactgtgta aggttcctct aaagattgct gaatgctagc tttgataaca
    29041 tcaagataac gagcaatagc ttgcagttgt tcagcattgg gacgataagt caaacttcct
    29101 tgtttttcaa aaagtggtgc ggctgttatc gctttatagt cagaattttc acatgaagct
    29161 tgggtgagcc aaatggcatc ttgactcgtg ggaatcaaac caggaggtaa ctcaccttcc
    29221 aaaaaagcca gcaggcgttg ctgacaactg cgggtattga taccacgatt ctcaaataac
    29281 tggataactt caccaaagga tatcgctctt gatggcagaa ttcgtagtaa ttctgtgaac
    29341 aggaaatagt cagtatactg ttgtcttgga acgtctaaga cttgaggatg cagaggaagc
    29401 accgccaaac catatgcaac ccgactgcag gtgggagaac cattctcacc aagatacgaa
    29461 tgttggatca tcttcgcatt gggtaatttt tgccgcagcc aacgactgac tgcgcctaaa
    29521 caagcaactc cacctgtgag gatagcttga ttgattgctt ctgtcggtat acctttggct
    29581 acgagtaatt tattgagttc tcggttgagg cgtcgtacaa acggaacaaa cacttggctt
    29641 tctaagtctc gtcgctgcaa aaaccattgc tgatctgcca gttctatggt aaatgattct
    29701 tggtgttgta atatcagctt cagggcgatc gccgcatcaa tgatcgcctt tcctaaaagc
    29761 gaactttcca accgttgctt taagcgaatc cgttccacaa catctggttc gccagcccta
    29821 gggaggttta attcttctaa gctcaaactg gaaaaggaca tctgctctaa accaggaatt
    29881 gctggttgcc aatttttgga atttgtggta gttgttttag tatctttatt cccaacagtg
    29941 cgtgattgtc gccatttgga tggcagtagc aattgacaga taatgtcttg ctctaatcca
    30001 atgccagcat aagcaaaacc gtgaagcata aaatgactat gggtgaggtc ttccaggttt
    30061 tctggcaaat caacgatcgc catttctgtt gtaccagcac cgatattgag gacgaaagta
    30121 ttaccaacaa gaggacgctc actgcttctt gcagaatgag taccttgacg acctctaatt
    30181 tttacaattt caccttcagc accgtcaagt tcacagagca aacaagcaat tccttcttcc
    30241 acaaaaaaga cttgttgcgg atgctgcact agtttgctga tgagtatggc ttctcggatg
    30301 ttaaagcgat attgttctga ccagttggat gggcaagtac agatgacacc agtaagatca
    30361 cgaataatat cactaaaggt ttctggctct agaccaacag cagccgttgt taaactcaag
    30421 gttgtgctgt tgcgatcctc cattaacgtt aacagcaatt tcgagagcga tcgcacaacc
    30481 caaaccaatg gaacagttga aaagtcgttt aattgcaaaa ctggttccca tttttgctgt
    30541 tcgtttttgt agggtaaagc aacttgcata taaggcttta actgggctga gaataagtta
    30601 ttgcctgaag cacccgactg agaggatata gaatctgtag ccatattttc aggtactttt
    30661 tctttagcca cagctgctgg tgctgtctgt tcttcttgta catctgagct ttctgtttcc
    30721 ccagcactca ctgaagcagt tggtagatag acttctgctg gtaaacgaaa cgactgtttt
    30781 aaagaacttt cttcgctttg agtttgtgcc tcccaataaa gaggatacac ctcagttgta
    30841 gagcgattta acaaagcagc agaaattccg gttgtaccta aatcaattcc caaataccaa
    30901 atagatttac gggcattttg tgaaacgtct ggattatcta ttgaaccaga aattgaaaca
    30961 gaagaacctt ccagtttttc ttctggcgta tttttttcaa gttctgcctg tgtctctata
    31021 gtatttgagt ttggcgaaat ctctaattgc tgtgcttgtt cttgattttc tgatttcgtc
    31081 aaaggttgta acagagcatt gatttctcca tcaaaacttg ctaaatcttc ttccaattgc
    31141 tgcaacagtg cttcttccaa ggaaatatca actatttgtg cagattgatt ttcttcttga
    31201 gatagcaaat tttcctgtgg tgaagcagga atattgcgat ctaaagactc ttcgacatca
    31261 atattttgaa tttcgccggc tgaatcttcc gcaacagttg tcttttgagg agtttctacg
    31321 gtttcggaag tagcaggtgc tgtgattgct gctagcgact gttcagggtt tgtatcagtc
    31381 aataactcag tcaacgctgt gattgtattt tcacttgcag gatacaatga attggtcgta
    31441 tctgaagaaa cagcctgatt gtactcttcc acaggcggta actctgtcaa tgtattttcc
    31501 tgaggaatag atgattgttc ttttgtttct aacagaacac tttgtgtttc ttcagcgtcc
    31561 tgacgactgg attctacaac atctgcttgt gtttcttcca accagggatc tggaatttca
    31621 gcaagaaaat cgacttgctg tgcttgattt gttgcagcgt ttggagaagt ttcagaaaga
    31681 ttcgacactg acgaagaagt tgtgacatct gtaactttct ctgttgacac ttgcggagct
    31741 tcaaaagtga cctcatacaa gaactctgat tgcggttgct cagttgtagt tgctggtgaa
    31801 gtgttaatag atgagctgag tgttggctct tcaaatgaat catctataac atttgttacc
    31861 ttatatgtgg tcacagctgt cacatctgtg tcattgtccg tttttacctc agatgtggtt
    31921 gtcgtttgct caccatcaaa gaacttatct atagcagttg tgacttcagt gatatcaagt
    31981 tcagataatt ttgtaacatc tgtaacctca ctctgggcag gtgtgattgc tgttgactct
    32041 tcaaataaat catctgtgat ttcaatggag gtgagtgtag ataatttatc ttctgtgagt
    32101 tcactctggg caggtgtgat tgctgttgac tcttcaaata aatcatctgt gatttcaatg
    32161 gaggtgggcg tagataattt atcttctgtg agttcactct caacagatgt ggttactgtc
    32221 ggctcttcaa aaaactcatc cgtgaaatca gtgactttat cctttgttac atctgtcacc
    32281 tcaacaccaa acaaactggc gtaaagttgg tctacttcat catgaaccaa cggagaacta
    32341 tactgttgtg tactactttc aggagtctct acagaacttt gtgcatcttg cctatcctca
    32401 gaaaggacag catccaaatc tgatgcatta gcattctcct gttgtgtttc caagctgaca
    32461 gcttggttat tttgtttgag ttggggtaac tcagacgcaa attgctcaga ttcttctaac
    32521 tgtaatcttt catcttttgc attctgaata gatgcttcgt tgatggaagt ttgttgttgc
    32581 aactgctgca tcaaattatt gatgaaacta gccagcaact gttctccttg tactcctttg
    32641 ctgtgcattc tcgccagcgc ctgagacaaa gactcgtcat aagtgtgaat attgcgctgt
    32701 aatgcctcaa aaacaacatt cacagttcca tcaagggcga gtaatttttg atccaagtct
    32761 ttagcaagcc ttgataaacg ctcgacttgc tctggtgatt ccactacagg taaagttcca
    32821 gagattgcag gttctgtatg attgtgatca ctactcggcc aatacagcat ttgagaactt
    32881 gctgcagctt cttctgtcgc ttgtggagtt aaatcaggta caatacggct tctgaggact
    32941 tgcaaaaatt ctgaaatcat ttgctcctga tttgctaatt gctgtgctaa ggagtagtta
    33001 tgcagtcgct tttgttctaa ttgcctgatt tcctctacaa gatttgatcg ctcttgcaat
    33061 agggttttta tttcttcttg caacggtaat agcactgccg cgaatggatg attttcttgt
    33121 tgtaccacaa catcagtatt ttcttgttgc tgtaactgat tctgttgtgc tgaggactgg
    33181 tgatgctcct cctcctgctc gataacttgt gtggatagag aagattgttg ggattgttgc
    33241 tcctgctggg tttgagcttg agtttctgat aaattgacta aaaagtcgcg aattcgttgt
    33301 agaatctgtc gtagttctga gccttgattg gagaaaagcc taggcaaacg cttgttggtg
    33361 agtaagcggt caatctctgc aattagttgt tgagtttctg ctgggcggga agtcacgtta
    33421 atttacctta tctagaattt taagtcaggt ggttgtagaa attgtttttt tactgttgga
    33481 actatgttag gcatcaaacg agcgtccagc aatactatta tcaatcaaca ttgatttaca
    33541 taacaaagta gcgggagcta gtgcggtgag tccagcactc tccataagtg actggtgtca
    33601 gcgcaaatct ttattttaaa tttatttaaa atgcgttaat aaatgcatga atgtttgagt
    33661 aagctgttcc agatttaatt tgcatatttt ggattgtctg ttaaaaagct caattcctct
    33721 gtacatctcc ccaatactcg cgcttcccct gaaggggcgc ggagctaacg ctctctaccc
    33781 catcagccaa aacacatgca aactagatgt attacagctt actcgtgggt cagtcatcgc
    33841 ttgctgaaaa caaccaaata ttataattta gcaaaaagta attacgatga gtattcttga
    33901 tttagcttgt ctataattct aagtattgag tattacagta ttgcgaacct tcaactacgg
    33961 aagcgttaag ccttacaatg tttattgcaa gacttttgcg agattttcag ttatcatgac
    34021 gcaaattttt agtaaaaaac gcttggctcg ttttattgtg tagcatagtc tatttttaga
    34081 atttaatggc tgtcctttga tagcttaggc tgataagggt aacgttattt tttgtgtata
    34141 ttgcaaattt tatttagaag atgtcgtaat ggaagacagg tatagcgtgc aagcacttac
    34201 caatcctgta aagtacttgg cacccttttt tcaagggttg ccagaaactg ttgtagagca
    34261 agcgctgact catctagtca cccgtactca cccagcaaat caagtcattt tgttggagaa
    34321 tgattgggga ggttccgtat atttccttgt acaaggatgg gtaaaaatac ggacttataa
    34381 tctagaaggt aaagaggtaa cactaaatat tctgggcaaa ggagaattgt ttggtgaaat
    34441 ggcagctctt gatgaagtgc ctcgctcgac tgatgtcatt accttgactt ctacggtgat
    34501 tggtagtatg ccagcacaag attttgttca gttactgcaa acagaaccaa tggcaggagt
    34561 ccgactggcg caactgatgg cacgtcggtt acgacaagtc aatcggcgat tgcgcttaag
    34621 agaatctgac agtcaatcgc gagttgcaga cacgttatta tttttagcag agggacaggg
    34681 aaaaaaggga gaagagggaa ccaaaattcc taatttgcct cacagggaat tgagtagttt
    34741 aagcggactg gcacgggaga cagtcacacg agtcttgaca agactagaaa aaaaaggatt
    34801 gattaaacgg gagcacgaga tgatttgtat tcccgatttg tcagccttag aaaaaatgat
    34861 cgtttaacaa ttcttcgaca aacaactcac aatactggaa gcaagaagcc cactaatggc
    34921 aggttgactt agaaaatctg ccatgttctt cagggatgat aactgaataa ctgagttctg
    34981 cattcttgtg atctcaaccc ctggaaataa atggtcaggc aaacaaaaga ctctaacaaa
    35041 acctcaatga agctagaagt gccgttaaga ttggtagaaa cggcattttt agctagcacc
    35101 gccagcttaa tttggtttat taatttttac ttccctttag gacctttgtt acggatattt
    35161 ttccccgtcc ccatcgccct agtatacctt cgttggggca gacgagcagc atggatggcg
    35221 gcactcacat ccggtttact gctttcggtg ttgatgggac cagtccgcag tctacaattt
    35281 gtcatgcctt ttgcctttat gggcgtactt ttaggatcaa catggaatcg tcgtgttcct
    35341 tggatagttt ccatcacctt gggtacgcta ttaggcacca taggattctt ttttcgggtg
    35401 ttgttgatgt ctgtgctgac aaatgaagac ctttggattt atgtgattaa ccaggtgacg
    35461 gattttgtag agtggttaat cctcaaattg ggaattttga tgaatcccag tgttttttgg
    35521 attcaagtat tggcgatcgc cctcattatc ctcagcaact ttatctacct gtttaccgta
    35581 cacatagcag cctggctgct gttggatcgc ctaggtaacc ccatcccccg tcccccacgc
    35641 tgggtgcaag tcatcatgga ttatgaagaa taaccaaccc tgggaaaatt caaaattcac
    35701 gcattcgctg cctacggcac gctactaaca cattcaaaaa ataattttgg atttggacgt
    35761 gaccggaggt catttgtcat aattgaaaga attcttaatt aatgactagt gaccaaagaa
    35821 gagttcagga aacagaattg gtgaattcaa aaggaaaaga agctaagaag cattaacttt
    35881 tgttcctctg actcctgact cctgactcct gaacgccagg tgctttatgc cgggggaccc
    35941 cttcgggttc gccagttgcc tgttgtcggg aaaccctccc gcagcactgg tctcaccgtc
    36001 caccgcactg gctcctcctg actcctaact cctgactaat gactcatgac tttattcgca
    36061 tttatactca gattgaacag gctcaagaat ggataacgaa atatcgtggt tgtttacctg
    36121 tatttgcctg tgttttagga tttactgaaa ctggtttgat tcctggaatt tccgcagcag
    36181 gtcgcacttg cgaagataga aaatataccg cttgtgctga tgctgagttt ttatattatg
    36241 gttcacaaca tcaacctcag tatcctttac caccattagc tgctggggct tcccctgtga
    36301 ttctttcccg tgctgtggtt gaggcgctaa atcttccggt ttatttattc aacgctggtt
    36361 tacctcagcc tcctgctgtc ccagccattg atttaggtgg ttatccagct aggtgtttga
    36421 gtcaaggcgc tgctatggaa ctcgcaacag tacaccactt atttcagcag gggctggttt
    36481 ggggagaacg acttagtaaa gaaatccaaa gtagatattg tattttgagc gaatgtgtgg
    36541 taggaggaac aacaactgct ctagcaattt taactggctt aggtgtacca gcattaggaa
    36601 aggttaacag cagtcaccca gtttgcaatc acacgcaaaa atgggcagtt gtagagactg
    36661 ggcttttgat gatgaggaag agattgggag gtggggagat tgggaggtgg ggagaggata
    36721 tcaccccatc tcaacgagta gatcccttgg agttaattgc agcggtgggc gatcccatgc
    36781 aagtggttgt agctgttatg gcgatcgctc tgagtcgcag ttgtggcgtt ttgcttgctg
    36841 gtggaacaca gatgctggca gtttatgctc tgatgagtgc cattgctcaa gcttacgcct
    36901 tatcctggcg accagaagaa gttgttgtag gaacaacgcg ttgggtagcc gaagactcaa
    36961 caggaggtac aattgaacta gcccagctta ttggtaaaag caaaatcact ccactaggag
    37021 tgactccacc gctaatagcg actgaactga gttttgccga ttcccgttat ccccaactta
    37081 gagcttacga gcagggtttt gtcaaagaag gtgtgggtgc tggaggggct tgtattgctg
    37141 ctcatcttgt tcagggttgg gagcaagatc aacttttaca agcgatagaa gcccaattag
    37201 agcaatttga gaagaattct tctacagttt gagcaatagc gagtggttaa aattccgtgg
    37261 tcaaaattcc aaatatagcc aagtgcaaaa tatacttata tcgtttgaca ttgaataagc
    37321 aaattattag cctgcggaag caggctttgc tcgtaatgta aaagaaacag tattaagagt
    37381 gaattctttt aagcagtaac tgttcttcca aagccgcaat gcgattgtat gctgcagtta
    37441 attgtgctgt cagccgttgg atttgaattt ctggtgttaa aattttctct ccgctttgca
    37501 gattcatatc tggataaatg ccatctgcga tgacgtcctt atgttcaagc tctgaattga
    37561 aactgatttg cccttttaac tgatagcgcc ttgtttcgcc attctccaat aaattattgt
    37621 ttgtctgctg tgctttcact aagcagcctt ctgataaagc ttgagaaact ttactgtcaa
    37681 gctgctcaat catttgatag agggcatcca gcttgttacc caaagttagg acctgctttt
    37741 gtaatggctc catttaatac ccttatccgc ttatttttct ctatagtatt caatctcttg
    37801 acgatgttaa ctatacttat gattttttta acttttaata tattctgttg aaatgcaata
    37861 cttaagtcat taattagaaa tatatctaca tgtttgccac aagccctact aaatattttt
    37921 gttgagaaaa attaatgaga cagactgatt tatgagaaaa atagcacttc acgcttgatg
    37981 agtaccgagt gtttaggggc gtaaagtctt gttttttggg ggattttcag gaaatcctcc
    38041 ctgacaaatc caacagatta agcgactaca gccgatactt tttcgataaa gaaattcact
    38101 atgtagaacc tttacctaag tgcctttgac tctagcgagt gtaaaaccaa aaatgacaca
    38161 ctcaatactc aatactttcc gactatttct gtgaataatt acttagatac aacatcactc
    38221 atagcttaca ctggtatcaa cttgaaagaa taaatttcaa atcgatttgt taacgaactt
    38281 taacaattac ctatattcac tagtattggc tcaaaataaa tattttttca aataaaaata
    38341 aaaactataa ataaagccaa aaatgaacca atatctaacc atagcaaaaa taccttaaaa
    38401 accttttgtt gaattcttgc tacacttaga ttttgtgaaa ctgttaccaa gaaagaactc
    38461 aggagccagg agccaaaatg gcgaatgtgt gactggggag ctagtacttg atgaaggttt
    38521 cccgacaagg gcgtggggaa ccctcgctgt aaaacttctc tgcggattca tccgtggaga
    38581 gattctgaat actgttagct gcgcgggacg cagcggagcc accagccgcg cagcctccgg
    38641 tccattctgt cttctgactc tttcttacaa ctaaagcttt ttcaagtcta aaaaccaaaa
    38701 tcaatggagc gacggtcttt tttgctaggt acaacttccc tagcacttgc acaactgctt
    38761 gctggttgta ctaacaacaa acagatgaca ctcaatgtac aactgttgaa aggttccatt
    38821 cctgctcagg tggttaatca attcagccaa agtttgaact caaaagtgca gttaaagttt
    38881 actcctgtag aacagttaca agatatcttg caaaaattgc aaacttggca aaagaaaacg
    38941 aatacctcag atgaggaagg atggcgtccg gtcttaccac tggttcaatc tcaaaaagtt
    39001 accaaagctg acttagtcac tttaggagac tactggataa gtgatgcaat tgagcagaaa
    39061 ctcatagaac cactggatgt gacaaagata aaacaatggt ctgctttgtc ccaaaaatgg
    39121 caggacctgg taagacgtga cgacaaaggt ttagtctctt ctaaaggaaa ggtttgggct
    39181 gttccttacc gctggggtgc tacggtgatg atttatcgcc gagacaagtt ccaacaattg
    39241 ggttggacac cgaaagattg ggatgattta tggccaaaac aagggcgcat taataaagtc
    39301 caagagcgta tttctctttt aaatcaacca cgggaagtta ttggtctagt tttaaaaaag
    39361 ctaaaaaaat cttacaacac agaaaactta aatacaattc cagatttaca aaaggaacta
    39421 cagctattaa atcaacaggt gaaattttac gattctacga ggtacttgga acctctgatt
    39481 attggagata cctggttagc agttggctgg tcaagcgata tcgtaccaat cattggacgt
    39541 tatccacaac ttgctattgc gattcctcaa tcaggaacag cactttgggc agatgtgtgg
    39601 gtaaatcctg ctggtcaaga aagacaacct tggctatatc aatggataga tttttgttta
    39661 gatcctgacg ttgcgagaaa aatatcttta ctgaccaaaa cgagtgtacc taattctaaa
    39721 aaaattgctg cttctgattt ccaagaatca ttacgtaatc ttttagtgat gaatcctgaa
    39781 gtttttgaaa aaagcgattt tttacgcccc ttacctcaac cagtcatggc tcagtatgaa
    39841 tctttattta gcaaaatgaa ggagtgattg gtgacaatca ttcgtaattc gtaatgattg
    39901 cgattttgaa ttacgaatta cgaacaaata tctacacacc cgtcattttc atgcttctgc
    39961 aaggaactta cctcgatatg agaacactag tttatccagc gcttcgattg acgatattga
    40021 gctgacgatc tacaggatga atgtcggttt ctgcatcaga aagccttgga gtcggaacgt
    40081 caacgttttc ttgatcatga acagagtcat ttaagtcatt gacatcagaa gttacttctg
    40141 tattcggtga cgggttaatg acttgtggat cagcagtttc atgaactgat aaattgatgg
    40201 gtttgcgtgg ctcttgagtc attttctacc tcgttgttga acttgcagag actaactata
    40261 tatacaagtt aaaactcagt tcagaattgt ttcctctggc aaacgacgta cccttaataa
    40321 ctcacattcc ataccttgga gtgctgacgg ggcaacaaaa ttagttttca cagagactgc
    40381 acagtgaggt gttacctcaa aacatcctca gccaacgcca ccgcccccca caacggtgca
    40441 tcatccccca gcgccgccgg aacaatctca aaattcactt caggtaaagc cgtctcccgc
    40501 gccacccttc gcaacacttc ccaaaaatcc tcacccgcct tcgtgacacc accacccaac
    40561 acaaaccgct gtgggttcat caaattcgcc acattaccaa taccaacacc caacgcccaa
    40621 ctagccctgt acaaaatttc tttagccaaa ctatccccag cagctgcagc ctcactcacc
    40681 actcgccccg taattaactc caaattatct tccaccaatt tccttaacac ctctcctctg
    40741 ttgtgttggt gtccttggta atccttccgt tcgttcaaga gtagacttgg cggtatgtcc
    40801 tctggacacg ctgcgctaac gtttctcaaa acctctttca catcctgcgc catataaggt
    40861 cctgatgcca acctttccac acatccccgc ttcccacata aacacactgg tccagaagga
    40921 tctactacca tgtgtccaat ttcaccagcc attccctcag cacctcgcca cggcttcccg
    40981 ttaagtatcc aaccaccacc cacaccagtg ctgacagtca cataaaacag gctatcgtaa
    41041 ccttgccctg caccaaagcg atactcaccc aaagcagcaa cattagcatc gttatccaca
    41101 gaagcaggaa cgccaaactc ttcctctagc aactcccgta aaggaacatt ctcccatcca
    41161 agaatatgat gggacaatct tactttcccg gttgttgcgt ctactggtcc cccaaagcta
    41221 acaccaatag cttctggttg cgctcccttg agtaaagagt tgataagaga acgcataatt
    41281 tccaaatcag tgtcagcatt tgcatttgtc ggtgaaagcc gacgctcata tcccagccat
    41341 tgctgagaac ctgtattaac tgttgctgct gctagcttgg ttccaccaaa atcaagcgct
    41401 aagatgagtg tcacagtttt tacacctgcc tacttaactg gtactttcta gtttaggaca
    41461 ataactatga ttataaaaat tagcaaatac ttgcttttgt tattgacttc agctagagtc
    41521 atagcagacg cctcactcta attttggcag attttcaggg actcagatca ggtaaatgaa
    41581 tgcttaagag ggtctgagcc agaatatatg ataagaatga ccaaaatctg cctaaaagca
    41641 gttttttcac agtagtcttc acgttattct taaggggatc actgcgtcaa cgctaagtac
    41701 aaatactttt tataagttca actttaacct tgaaaaaggt gacattaaca agatatagtt
    41761 gctaatattt agtattaagt agaccagcaa atcaacaggg tattaaatca agtacccttg
    41821 tttgcacttg cttaatttgt tttgccatca tttatttcca ctttattttt tttgaggctt
    41881 aaatgagaaa ctttagcatt atatatccaa ggatagattt aggaaaacta ttgagattcc
    41941 aagaactcaa aaaaattgtc caaaaaaaag cagtttttag atcttaacga gattatctgg
    42001 agtttgtaat tctttgtttg tcaaacatat caataaacac agcaaggtta tatggatact
    42061 tttttttgtg cagaccattc acgagaagca ggagaagata ttattggtag tgcctgcact
    42121 caccaaactt atatattagt ggagtgtcct ccaccttgga catcggaagc ttttcaatcc
    42181 agatgggttc cggagaattt gcggatttta attaaggaga ttaaacgaaa taagctaccc
    42241 ataagatttt tattggttgc taataattta tctcataaag tagagcagac aactctattg
    42301 atttatcaaa gaaaacaggg tttaagtcat ggatatcgta agcaagaatt tcagttgaaa
    42361 aatattgagc aagtcgctgc tgttgtcaga aaatggttac gaggtgattt ttctgattat
    42421 aatattgatg ctcaaacaag cacaaccaga gatattctta tttgtactca tggtagtcat
    42481 gataaatgtt gtgctaggta tggcaatcct tttcacttct atgcgacatc tataatttct
    42541 aatttggaac tagataatgt tcgtgtttgg aaatctagtc attttggtgg acatcgattt
    42601 gcaccaactg cgatagattt tccagatgga agatattatg ggggtttgga gcaagaatcg
    42661 tttcagtcaa ttttaactcg tagtggtgac ataacattct tgaagaaagt ttatagaggt
    42721 tggggaattt tgccaaattc aattcaggtt ttagagagag agcttatttt tcgttatgga
    42781 tgggattggt ttaactacaa agtatcaggc gaaatcatta atcagaatct agacaaaaat
    42841 ataattcttg ctgaactgaa ttttgaaaaa ccagatggtt ctcaatactg ctatcaagca
    42901 aagctagtca aagatgaaac aaaaactcta aaactgaaag gttcttgcaa tgctacgcaa
    42961 gaatctgtgt gtacgaaata tgctgttgat agtttctggc ttgcatctaa ccaaccagca
    43021 acttctagtc aagaaagtga agctttgttg agcgttaagt acatttgaca cagaagaatt
    43081 caggagtcac cttcttttgg gaaactgata tcttgcagca ttctcaacaa gacccaaaaa
    43141 accgggttta tgaaccagaa attaaggttt acacaagcag gtattctcaa taaacccggt
    43201 ttttcacttc atacaagatt tgaggaaatt caaaattctg aacgcgagtg cgtacacgca
    43261 ggatatatgc tgtttacagc taatcagtgg cataatatcc ctgtttatcg acgggaaaat
    43321 ttacaaccgg aagatagtat tcatggacct gcgattattg tagagaaaat tagcacagtt
    43381 gttgttgaac ctgagtggga accaagatta aatgaatgta atcatctgat tttgcaacgt
    43441 atttaaaaca gtacacagta cagagtacac aagaaacagg gaaggagtca ccgagtcagg
    43501 agtcaggagc ggagccacca gcctccggag ctccggtcag aataaaagag ttaattgatt
    43561 cttctattct gaattctgga ttcagcaata ctgaatactt cttcaaactg ataactgata
    43621 ctgcgcttcc ttggtaattg ataactggta actgttaaaa aatgtctaac aactgatacc
    43681 gtttctttat gaagaaacgg tatgacgttc atctacttaa tggtgtaagt accctttaga
    43741 aattctgaat tctgaattct ggattggtga gttctttctt cagtcataac atttatcttt
    43801 tcaaaaagcg ctgacgcaga cgagagacaa aaacattgat ttctggtaac ttcatccatg
    43861 cggcaataac agtaaaaacg ctgatgccaa ctaaaccagc aatagataat tgcaacagtt
    43921 gaattggtaa accattttca cctaaaaact tttgtaaaac ctcaagagtt ccatagcttg
    43981 ctgcaccagc taccacgcta ccagcagtca aacctaaaat tggcaaactc cactctagcc
    44041 aaggtaatcc atgaattttg cgatctagca accataacaa cattaatgta gagctaagat
    44101 tgactcctac agtagttaac actaaaccgg gagcacctaa attcaaaaca ttgataaagc
    44161 agaaagctaa aacgacgttt agaaagatat taacactgct gatgcgaaag ggtgtatcgc
    44221 catcgcctaa agcgtaaaat acccgaacca aaacatcacg cgctaaatag acaaacatcc
    44281 cagtaccata agcaataagc agggaagata ctagctgtga ctcatctttt tggaaagcac
    44341 cgcgttcata aatcacacgc acaatgggca ctgccaaagt tatcatcaaa gcacccaaag
    44401 gcagcatggt aaaagcagaa agaatgagtc cttgacgaat gcgtagtttc aaatctcccc
    44461 agtctttggg atcggtgagt cgcgaaaata ttggtaagag gggaaccaaa atcatattag
    44521 aaataattcc caacggagtt tgcaccaaaa gaccagcatt tgctagtgct gaagcagcag
    44581 atggaatacc agacgcaaaa aacaaaatca cccagagatt aatttgcagc atcccagaag
    44641 aaatagtagc aggtcccatg attttcatga cctcgctgac tccaggagtg ttgatattaa
    44701 atcgcagacg aaagctaccc ataccagctt ttgcttgagc aatgagttgc actatccact
    44761 gcagtaaagc tccagttaag gttcctacag ctaaaatgac tccgccgatg atagcatttt
    44821 caggagcagt aattttgtta cccaactgca accataaaat acccaagcca ataataacgg
    44881 tgatgctaga gaataacgga ctgattgagg gaagccaaaa tagattagca gcgttgaggg
    44941 taccaaagcc aataccaatg agtccagcca aaattgccat tggtgccatg atctggagtt
    45001 gttgagttgc gatcgccttt attgccccac ctgtttccag attgtttaag cctggtgcta
    45061 ccaagtcaat cagattgcca gaaaaaagaa ccaaaataac ggtgagaatc agtagtatag
    45121 cacccacaag ggtcgtaatt gtctccacca aaggagctgc ttcttctttc gggcgcttgg
    45181 ctagaacact gacaatcgca ctatggaatg gtccattaat cccgccaagt aaaatcaaca
    45241 gaaaaccagg aatcacgtag gcatattgat aggcatcagc aacgacacca agaccaaaag
    45301 cagctgcgat cgcctgctgg cgaaccaaac cgacgacttt actaatgaga gtaccaacag
    45361 caacaattcc tgcaattgag gcaacagaac gagagacttt ttgttcttgt gtcacaaatt
    45421 gtacctgaca actttattga aggcgcgtat ctgggaacat ttaacctgaa atttcgtagt
    45481 ttgtcaggat agtttagaca aaatcagaaa tatggcggtg tcagtgagca atgtcctagt
    45541 agactatttt attgacaaaa ccagacattt actgacaaac cgcttcacaa aaccgtctac
    45601 caatttttgc gaaaatttac atcaaccgac tagacctacc tgcataagtg atgtgatgat
    45661 ttgaaacata cctagtacag tatctatttt tagaacggta cacagtaaac agtacacaat
    45721 gaacagtgat aactaataac taataactag taactgataa ctggtaactg ataactgata
    45781 actgttaaat gataaaatgg agaactacaa tgacagtcaa ttctaaaagc actatagttc
    45841 aaccaggtca gggttccaca tatttgtttt ggggtgactt gtacactttt ttggctgtgg
    45901 gagaagatac aggtggagca tattccttaa ccgaggtcat actgcaaccg caaagcataa
    45961 caccactcca catgcatgac caagcagacg aagcgcacta cattcttgac ggggaggttg
    46021 agtaccaact tgatgagaaa actatcgttg caactccagg aacctttctt caattgccca
    46081 aaggtcaaag ccacggtttt aagaacaatg ggtcaaagcc tgctaaaatg ctaatacacg
    46141 ccacaccagc aggacctgag cagttttttg cagaacttgg acagccagta cacttaccaa
    46201 taaacgaaga agaaatacgc agtctcagtc aaccaccaag tcctgacgaa attgaaaaag
    46261 ctattgaact cgctacgaca aagtatggga caaaagttgt gactcttact tctagttctg
    46321 gcagttagag ttgagttttt gcttaagcat acgctggact agcgtaaatc agcacccata
    46381 accaggcaag aaccaaaatc gcgagcaatc ccaatatacg gagtaggatt tttttcataa
    46441 gcttgccatt tgtgagcagt tagttgctta gcactaacta ctcacaactc actacttcca
    46501 atccttacca atccggattg tgatatctga ttctagatca ccagtggctg acacttcaac
    46561 atgacctaaa cctaacattt gctgtaattg ttctcctgct tgtcggtttc ctttttggac
    46621 aataatctta gtttcacttc ggtcatcaga ccaatctggg acagcgtaag ctttcgcaaa
    46681 tccttgctgt ttgagacgat tgagaacctg ttgagtcagt tggggttttt tggaagcatt
    46741 ctgaatagca attttgaggc tagtgggtgg tttggcagtt gaggacatac ctcctattgt
    46801 gactccagca taatcctcaa gtaagtcaac tcgcccagtg agatctaacc agtagctatc
    46861 gggatcttga ctcagacggc tgaaaattcc aggtaatatg gtcatctggt aattatctcg
    46921 ctctaagttc aagccaaagt tgaccagtgc catcatttct tctagtttca ggttcgtgtc
    46981 gaagtgtctt cgcatgacgc gaatcagttg aggcaatctg gataaaacag taggactatt
    47041 taggcgatcg cgcaatccgt taagaagtgt ttgctgtcgc tggactcttt ccaaatcgcc
    47101 cattgctggt tcgcgaaacc gcacaaattg ttctgcttgt tcgccattca atgtttgcca
    47161 gccgttgact aagttaatcg aaaattgtgt cgtcggatct ttggaaacca ttgttttagg
    47221 aacaaaaact tctactccac ccaactgatc cactaggcgt cgtaatccac tggtggaaat
    47281 gcgaatatag cggtcaatcg gtgcattact gagagtacgg ctgacaaccc gcgccgccaa
    47341 gactcgacct ccttcggcgt tggcaccaga tacctttgtt aatccttttt ctggaataac
    47401 tgtcatggta tctttgggaa tagaaagtac ccggattgtt ttgttgcttg ggttaagtcg
    47461 tatcagcagt attgtatcgc tatgacctgc aaaactttct ggagaaccat ctacactctt
    47521 gggtactggc tcaataccca tgaccaagat attcattggt cgagtcagac gatattgtga
    47581 aatgttactc cataactccc ctggtagagg tgttttttgc tcttttgagc ttaatgctaa
    47641 ttcttcatct gttcgatcta tgtcactcca taggggagtc caaagtgcca gactcgatac
    47701 caacaaaccc gacaaagtgg ttcctgtaac aactgtcagt atccaaaaga gccatcgagg
    47761 catggctaat cccagccgat ggtatagttg gctgggaata gaacccgtag atacgaagtt
    47821 acgggaagtc ttttgttgct ttgtgacgac taccccattt ggggattttt gtaattgact
    47881 tgatgtactc ttatgttctt gacttgctac ttgtttaacc acaatactct ccccactcat
    47941 ccactcccta aacgtaatct taatgcaagc tatgaatctt gcccgtgaat aacgtcacct
    48001 aaagtctgaa gtcttaagtg taaatttttc atcttagctt tctttgacaa caagctccta
    48061 gagtcactct atatctttat tttcacgctt ttttgccgta catctgtgtc atctcctctg
    48121 acttggttca agcatcttta tacttcatta ctttgatttg tcacagtaca cttgtaatgt
    48181 tgtttagtaa gttttactga cctcatgact agagcattgt tccctgttat ccttgctggt
    48241 ggtaaaggag agcgtttttg gcccctgagt cgtcaaaatc gacctaagca atttttgaat
    48301 cttgatggga cgaatagaag tctcctacaa gcaactgctg accgactgtt gacacttgca
    48361 ggcggttggg acaatttatg ggtaatcact tctggtcaga tcgcgcaagg agttaaagaa
    48421 caactaccac aactgctatc agacaactta cttgttgaat cgcaaggaag ggacactgca
    48481 gcagcagttg cttggaccag tttggaaatt caaaagcgtt acggagatga tgctgttatt
    48541 ggttttttcc ctgctgacca ctggattgct gaccaagaag catttgtatg cactatcaac
    48601 gcagctacag agcttgcaac aactcaagcg gctattgtta cactgggcat taagcctacg
    48661 tttccatcaa ctggttacgg ctacattgaa caaggtgaaa agattggtag atttaatgac
    48721 ttgccagctt atcacgtcaa ccgttttact gaaaagcctg accgtcaaac ggcagaaagt
    48781 tttctctcta caggacgttt tagctggaat agcggtatgt ttgtttttcg agcgggtgtt
    48841 gttctggcag aactgcacaa atacgctcca gaaattattg aaccgataga aaagtatggt
    48901 cctgatatct accaaaagct acctaagaaa agtatagact atgctttgat ggaaaagaca
    48961 gatattgctt atgttttgcc agcagaattt ggttgggatg atttgggaga ttggaatgcg
    49021 atcgagcgtt tactgaaaaa agaaggcact cccaacgttg aattggcgac tcatgtcgga
    49081 ttggatacac agggatctgt tgtctattcc acaaatgatg aggatgtgat tgtgaccatt
    49141 gggttagaag atatcgtcat tgtgcgcgat cgcaacgtta ccctgattgt caaaaaagac
    49201 cgtacccaag aaattaagca agtcctcaaa accttacaag gcgatccccg atttgctgac
    49261 ttactttaaa acttaaaacc cttggcagag gcgcattagg tgtatcaacc agtataactt
    49321 ttgtgtctgt tatttcattt gaacaattat gcaaatcagt cgttatgagc ctctagccaa
    49381 gagcatggca ataaactgca ttattgctcg agaaaggtgg atttctgtgt acaaaagatt
    49441 tttatttccc catcgtctaa tagacgatgg ggatttctgc ttaaatcact tgacattccc
    49501 atacccaaaa ggaatgggat tcttggactc aaagtgcctc tttcagttgc cctacttaag
    49561 gtcttacact ctgatgtacc tagtcttgca actagcttct caagcgttag tttccgtgtg
    49621 ccccacggta ctgaacacaa tcataccaca gcactgataa ttgctctttt cctgttctga
    49681 ctacatcctt ttgctcttac ggttcaataa aactatgttt ctcacccaaa ctgttcctcg
    49741 tcaaagagaa attcttgaag tcctgcttcg taatggttgg gactatatgc gacgactcct
    49801 gactggagga aaagccgatg aacctcagct acccacacct gctgttttaa aaaatatttt
    49861 ggtggattta ggaccagttt acatcaagct aggtcagtta atgtctaccc gtccagacct
    49921 actgagttca gcatacatag acgaattatc aacactacaa gatgaagtac cgccagtttc
    49981 ttgggcggaa gtagaagtcg ttattcgtaa acagctaaaa cgtcctttag aagaaacctt
    50041 cgccacaata aatgctatcc cagttgcagc aggctcgatt gctcagacac acaaagctac
    50101 acttgcaaat ggtcaagaag ttgctcttaa ggtgcaacgt ccaggaatag atatcactgt
    50161 tccccaggat attgccttaa ttcaaggtat tgccgattta gtcgctcgta ccgaatttgg
    50221 tcagacttat gaaatcaaat ctatagctga agaatttacc aaagccctag aagcagagtt
    50281 agattttaca acagaagcag gcttcaccga ccagttacga cgcaatttat cccagagtcg
    50341 ctggtttgat cccacacaac tcgtcgttgc tgaaattttc tgggatttaa ccacagcaaa
    50401 attactcgtg atggagtggc tagacggagt tcccttgttg tcagcagatt ttagcctcga
    50461 caaaaatggc aaagatccag ccgaagaacg caaagcaatt acgacattac tgtttagagc
    50521 tttctttcag caactgtata ttgatggctt ctttcacgct gatccccatc ctggaaactt
    50581 attttatctc aaagatggtc gcgttgctct tttagattgt ggcatggtgg gaaggcttga
    50641 cccccgtaca caaggcatat taatagaaat gttgttggca attgtagatc tggatgcgag
    50701 gcggtgtgct cagttaactt tacaactggc ggagtctaca cagccagtga ttatggttca
    50761 actagaaaat gattatgacc ggatgctgcg aaagtattac aacttaagcg tagcgcaact
    50821 taatttcagt caaattatct acgaacttct gcaaatcgcc cgtaacaata aaatccgctt
    50881 gcccagtaac atgggtttgt atgccaaaac tctggcgaac ttagagggag tcgcacgggg
    50941 atttaatcca gagttgaact ttattgatga aattcagcca ttgctgacag atttgtttcg
    51001 ccgacagttg cttggggata ctcctgtgcg atcgctcctc agaacagctt tagatctcaa
    51061 aagcctctct ttacaatctc ctcgactcct agaggtactg ctagaacgaa ttacctcaga
    51121 atctttacaa tggaatttat cagtgcgagg tttagatagc ttacgccgaa ccacagatga
    51181 tgctgcaaat cgtctttctt ttagtatctt agtcggttca ctgattatgg gtgcagcaat
    51241 tatttctagc aatgcacgga cttcagagtt atctttttta agcaatgtgt tgtttgctac
    51301 tgctagtttg ttggggcttt ggttaattat cagtattttg cgctcaggac gactacgtta
    51361 aaacagtgac cagtgaccag tgaaggagtc aggaggagcc agcgccgggg tgaggcagcg
    51421 cggtcttggg ggttcccccc atgagcgact gccgaaaggg tttcccgaca gccaggcgtc
    51481 tggcattcag gagtcaggag tcaggagcgg agccaccagc ctccggagct ccggtcagaa
    51541 taaaagagtt aattgattct tctattctga attctggatt cagcaatact gaatacttct
    51601 tcaaactgat aactgataac tgttaacaag acttacgcaa catcgctatc aaacccggtt
    51661 tcttctttgt atttggttgt aaaacagagg atttttgcta gaaaccgggt ttatttgcat
    51721 attgaagctg gaaattacgg ttattggatt tgatgcatat aagaaaatta atgtcaatct
    51781 gtaaaagata attaatatta atagcaagta ttcatacctc agacagattt ttataacata
    51841 tgtttagtga ggtgttggaa attcgttata gtttatacga catatcttat gcacctacct
    51901 gtcgcactgc aaagtttctt tctggcgtca ctatattggt atgctttttg tgtagaaacg
    51961 ccattggaac tgatagcaag tcgtagtaaa gatagtagta aagataattg atatagattt
    52021 tcatgcccct gcgccgccat gtccaccgaa cagttaacca gagaaagcga tcatttagat
    52081 ttaaaacagt tactcaaaac gctggtagct gttaaaaaag gtgacttttc tgcacgtatg
    52141 ccaatagacc aaactggtat ggcaggaaaa atctctgata cgctcaacga tattattgaa
    52201 caaaatgagc ggctaacagc agagctacaa agaattagcc atgttgttgg taaagatggc
    52261 agaattagtg aacgcgcttc tttaggaaat gctcgtggtt cttggtcaga ttgtgtgaat
    52321 tctgtcaata cactagtgac agatttggtt cagccgacag cggaaacagc gcgtgtgatt
    52381 cgggctgtgg caaatgggga cttatcccag gcgatcgccc cagaaataga aggtagacct
    52441 ctcaaaggag aatttctgca aacagcccaa atggtcaata caatggtagg gcagttaaac
    52501 tcgtttgcca gcgaggtgac acgagtcgcg agggaagtag gaactgaagg aaagctggga
    52561 gtgaaagcag atgttcccgg tgtcgctgga acttggaagg acttgacaga cagcgtgaat
    52621 ttaatggcgg gaaacttaac cgcacaagtt cgtaatattg ctgaagtcac gacggctgtg
    52681 gcaaatggcg atctctcgaa gaaaattact gttgatgtca acggtgaaat tctggagttg
    52741 aaaaacacga tcaacacaat ggtggatcaa ctcaattcct tcgcgtcgga agtgacgcga
    52801 gtcgccaggg aagtgggaac cgaaggaaag ctgggcgtac aagcagaagt gcagggtgtg
    52861 gcgggaactt ggaaagactt aactgataac gtgaacttga tggcgggttc tttaaccgcg
    52921 caggtacgga atattgctga agtgacgacg gcgatcgcca acggtgatct ctccaaaaaa
    52981 attactgttg atgttagagg tgaaattcta gaacttaaga acaccatcaa tatcatggtg
    53041 gatcagttga gttccttcgc gtcggaagta acacgagttg caagagaagt cggatctgaa
    53101 ggaaagctag gcgtacaagc agatgtcaaa ggtggtgctg gtacgtggaa agatttaacc
    53161 gacagcgtga acttcatggc gggttcccta acagcgcagg tacggaacat cgctgaagtg
    53221 acgacagctg tcgccaatgg tgacctctcc aaaaaaatca ccgttgatgt caaaggcgaa
    53281 attcgagaac tcaagaatac catcaacaca atggtagatc aactcaactc cttcgcaggt
    53341 gaagtgacgc gggtggcgag ggaagtcggt gcagaaggaa agctgggcgt acaagctgaa
    53401 gtacgaggcg ttgctgggac ttggaaagat ttgactgata gtgtaaactt catggcaggt
    53461 tccttaacag cacaagtgcg gaatattgcc gaagtgacca cggctgtagc aacaggtgac
    53521 ctctcgaaaa aaattactgt cgatgttaaa ggcgaaattt tagagctgaa aaataccatc
    53581 aacacaatgg tggatcaact cagttccttt gcatcggaag tgacgcgagt tgctagggaa
    53641 gtgggaaccg aaggaaagct gggtgtacaa gcagatgtta aaggtgttgc tggtacatgg
    53701 aaggatttga ccgacagtgt gaactttatg gcgggttctt taaccgcgca ggtacgaaac
    53761 attgctgaag tgaccacagc tatagcaaac ggtgaccttt ctaagaaaat caccgtgcag
    53821 gtgaaaggcg aaattttgga gttgaaaaac accatcaata ttatggtgga tcagctcaac
    53881 tcctttgcat cggaagtgac gcgggtggcg agggaagtcg gtgcagaagg aaagctgggc
    53941 gtacaagctg aagtcaaagg cgttgggggt acttggaaag atttaactga cagtgtaaac
    54001 tttatggcgg gttccttgac agcgcaggtg cgaaatattg ccgcagtcac caccgctgtc
    54061 gcaacaggtg acctctcgaa gaaaattact gttgatgtca aaggtgaaat tttagagttg
    54121 aaaaacaccg ttaacacaat ggtagatcaa cttaattcct ttgcatcgga agtcacgcgg
    54181 gtggcgaggg aagtgggaac agaaggaaag ctgggcgtgc aagccgaagt acgaggtgtt
    54241 gcaggtactt ggaaagattt aaccgacagc gtgaactcga tggcaggttc tttaaccgcg
    54301 caggtacgga atattgccga ggtgacgacg gctgtggcaa atggtgacct ttctaagaaa
    54361 attactgttg atgttaaagg tgagattttg gaattgaaga ataccatcaa tacaatggtg
    54421 gatcaactca attctttcgc atcagaggtg acgcgagtcg ccagagaagt gggaacagaa
    54481 ggtaaactag gtggtcaagc acaagttgtc ggtgtagcgg gtacctggaa agatttgact
    54541 gacaatgtga actcgatggc ggggaacttg acggcacaag tgcgaggtat tgccaaagtt
    54601 gtgacggcgg ttgcgaatgg agacttaaag cggaaactca cactcgacgc caaaggtgaa
    54661 attgaaactt tggcagaaac aattaatgag atgattggta ctctggcgac gtttgctaac
    54721 caagtgacaa ccgtggcgcg tgaagtgggg attgaaggta aattaggtgg acaagcgaaa
    54781 gtgcctgggg ctgcaggaac ttggaaagat ttaaccgaca atgtgaacga actggctgcg
    54841 actctcacga ctcaattgcg ggcgatcgcc gaagttgcaa ctgctgtcac caaaggcgac
    54901 ttaacacgct caatttctgt tgaggcgcaa ggtgaagtcg ccatgcttaa agattacatc
    54961 aaccagatga ttgctaacct gcgagagaca acgcagaaaa atactgaaca agactggtta
    55021 aaaactaacc tagccaagtt tacccgcatg cttcaaggtc aacgcgacct agaaacagtt
    55081 tctaaactta ttctctctga attagcaccg ttggtaggag gtgctcatgg tgtcttctat
    55141 atcatggata ctattgatga gtcacaaaat ttgaagttac taagcagcta tgcttatcgt
    55201 gagcgtaagc atcttgctaa ccgcttccac ttaggtgaag gtttggtagg acaatgcgct
    55261 ttggaaaaag aacgcattct gctgacagag gtaccacatg attatatcaa gattagctct
    55321 ggtttaggcg aagcaactcc tctcaatgtc gttgtcttac ctgtcttgtt tgaaggacaa
    55381 gtcacagcag ttgttgaact cgcttcattc cgacgcttta gcgaaattca tctgtcattc
    55441 tttgaccaat tgacagaaag tatagcgatt gtcttgaata ccatcgcagc cagtatgcgt
    55501 actgaagagt tactcaaaca gtcgcagtct ttggcacaag aattacaaag tcagcaaaac
    55561 gaacttaggg aaacaaacaa gcgcctcgaa caacaagctc aatcgctcaa agcctcagaa
    55621 gatttactga agaaacagca agaagaatta caacaaacga acgccgaact agaagaaagg
    55681 tcggaattat tagctttaca aaacaaagaa gtagagcgca aaaataatga aattgaacag
    55741 acaagccgag aattagaaga gaaagcagaa caattagcac tctcgtcaaa atacaagtct
    55801 gagtttttgg cgaatatgtc tcatgaatta cggacaccac taaacagctt gttgattttg
    55861 gcgaaattgc tagcagataa cgttgagcaa aatctcacag cgaaacaagt tgaatatagc
    55921 tatacaattt actcatcagg aaacgacctt ttaacgctga tcaatgacat tttggatttg
    55981 gcaaaaatcg aatctggaac gatgtcaatt gacatagacc agatgctgtt gacagaatta
    56041 caagaacatc tagagcgaac ttttcgacaa gtcgcgatta acaaaggact cgattttccc
    56101 attgactttg cccctcaact accgagaagc atccacaccg atgccaaacg cttacaacaa
    56161 gttttgaaaa atttgctcgc taatgctttt aagtttacag aacatggaga agtccgctta
    56221 cgcgtctttg tcgcaactca agggtggagt cgcgatcacg aaactttgaa tcgcgctcaa
    56281 actgtgatag catttgcagt tagcgataca ggcattggta ttgctccaga taagcaaaaa
    56341 atcatttttg aggcgtttca acaagctgat ggcaccacaa gtcgcagata tggcggtacg
    56401 gggttaggct tatcagtcag tcgcgaaatt actcgtcttc ttggtggaga aattaaactt
    56461 caaagtcgtc ttggagaagg tagcactttt acactatact taccccagtc gcatccctct
    56521 catcgagaga tgagtaagat gagtcagatg gagacgatca gccagacgag gacgatcagc
    56581 cagatgaggg agcaacattc ctctgattct cttcatcttc ctgcttccgt caccacatca
    56641 cccaaccacc aaattacaac tcctctgtta gacgacagag gaaatattga acaaggcgaa
    56701 cgtgtacttc tgatcatcga agatgacatt aattttgccc gaatcctttt agacatggca
    56761 cgacaacaag aatttaaagc cattgtcgct catggtggca gtgcaggctt aacactggca
    56821 caacaatttc aaccttcagc tatcatctta gatatccgct taccaggaat ggatggttgg
    56881 acagtcctag atcgcctcaa gcatgatccc agcactcgtc atattccagt acatattatg
    56941 accgttgagg agggacgcca gcgtggattg caactaggtg caattgctta tatacaaaaa
    57001 ccagttaata gtgaggcgtt gtctcaagca ttaagcaaaa tcaaaggttt tgttgaacgc
    57061 cgagtgaaaa atctcttggt tgtggaagac gacgatcatc aacgccatag cattgtagaa
    57121 ttgattggca acaccgatgt tgcaaccact gctgtgaaaa caggtgcaga agcgctaaaa
    57181 gctgtacaga acgaatattt tgattgtgtc gttcttgatt tgggtttacc tgatatgagc
    57241 ggatttgaac tcatcgaaag aatcaaacaa catcccagtg gtgaaacact accaattatt
    57301 gtttatacag caagagagtt aagtcgagca gaagatactc aactaaggcg catggcagag
    57361 acaataatta ttaaagatgt gcgatcgccc gaacgtctcc ttgatgaaac agctttattt
    57421 ctccatagag ttcaagcaaa tttacctgcg cccaaacgac aaattttaga acagttgcat
    57481 tccaatgatc ctgtccttgt gggcaaaaaa gttctcatcg tagatgatga tgtgcgtaat
    57541 atatttgctc tgacgagcat gctagagcgt tatcaaatgc aagtctcata tgctgaaaat
    57601 ggtagagatg ccattcaagt tttgcaaaac acaccagaca ttgatgtcgt tttgatggat
    57661 gtcatgatgc cagaaatgga tggttacgaa acaacccgcc tgattcggca gaataaccaa
    57721 tttaaatctc taccaattat tgcactgacc gcaaaggcaa tgcaaggcga tagagaaaag
    57781 tgtattgaag caggcgcatc agactacatc accaaacctg tagacatcga acagttgctt
    57841 tcgctgttgc gcgtttggtt atatgcttga gcttcaataa gtcgctcaac ctaattaaac
    57901 gtaaaatatc attacgtatt caaagcaaag catttctaat agtatcagtg tccaactcta
    57961 aaattgttgc tatctcttga atgctcatcc ctcgttgcac aagcttgggc aaaattttca
    58021 acttagcttt tatttcacct tcttcttcac cttctgcttt tgcttcttga taaactctag
    58081 tccctttcag caagtttaaa ttcaacatag tttctatttc ctcccggctt aagttaggaa
    58141 atttgtagac tacgattgtc tctataaatt ctagaacttt tctttggtaa gaagtgtctg
    58201 tcaattcttc cttagcttta ttaattagcg ttttggcaaa ttctccggct ttgttctcgg
    58261 tttctacaat taagcgtaca attccgactg ccagagaatc atctggtaca tctttaagtt
    58321 cgtctaaata aaagcgacgt agatgaggtt ccaacaagga acgataacgt aggggacaac
    58381 tgcgttcatt gctgcgtttg tcataaataa ctattgcgaa ccagttatga ttcagtggct
    58441 gatattgggt gaagtaaagg aaaatacttg taaacagtcg gtcataaaat tcttcatctt
    58501 tgtaaaactg aatctctaca aagtacagtg gttcattcgg aaattcttca ataggagaaa
    58561 atactccatc taatcggaag cttttttgtt taatttctgg tgcggtaaac tcataggtat
    58621 tgatgttaat accaggtttg ccaatgattt caaaaaagat gttgggaaat tctttaaata
    58681 tctcgtagaa aattgcatct gtcttcatac cgccgactgt gcggatttag ccacaatatc
    58741 ccagttgact ttcatgtagc ctgaatcaac atgagtaaaa tgtgaactca attgctgatg
    58801 ggcttttggc aaagcgtgga acccaattga tgggtacaag tggtgttctg catgaaatgg
    58861 catattccac atgaaaaatc gcacaggtaa cagcgtcagc gttgtgcgtg tattcgtcag
    58921 cagattagcg tcaagagtgc aacctgtatg ttccgccagc agaataaaac gtagaatcgg
    58981 ttgtccaatc aaaagcggta gcagccaata aagcacgaac caaggctgct tgactgcaat
    59041 tgagagggcg atcgcccctg catatacagc caattgtaat cgagtcgagc gaattactgc
    59101 ggctcgtgca gtttctggca caaatgggca atcctcaagt aaaccgagtg cagcgcgaaa
    59161 atgcccgcgt atctttcctt tccaccaagg taaaccgcta attatcaaca aatatttacc
    59221 taagttgctc ggcttaggat cagttaattc cggatctttg tcaggaacgc gagtgtagag
    59281 gtggtgccac ttgtggtagt atcgaaaaaa tgtactgttg taaaatgaca acaaacctgc
    59341 gcaccaagca acagcatcat ttaaagaatt gctaacgaaa actgttctgt gaccacattc
    59401 gtgcataggt gcaaacatcg aagcgatact aaagccgtag atcacaagtg ctggtattgc
    59461 cagccaccaa ttgccaaaat tcgttgccca caaatagcca ctgcatccgg tgacagttag
    59521 atgcatagcc agttgaatca gccctttcca gttagagcga tcgctcaaaa cccttaattc
    59581 ttgcacacta agaatctggc gacaattatg ctgcttgtcc gttttgcaag ccaaagattc
    59641 accttgagtc attctttaac tcactcaacc tcaagttgtg ctgctgtcac tgcatcaaaa
    59701 gcaaaagcca aaaccagagg tattggacat ttaaataagt aagtggaaac gacagctaca
    59761 attgtgccaa acactgctga gattgaccaa aatttctctt cgtatgtcag tcccttttga
    59821 gctttaatca ctctcaaagt atgggttgga attggctcag gcatcactgc ccctggagga
    59881 aatgcccagt agttattaca ccgctcctca aatacatctg tccagccatt ttcttggcac
    59941 cattcctcaa tccattcatt gcgataatgt ttcatattgg aactgggaag tcgatttagc
    60001 ataatcttta gaaactaaat ataaatttca aagttctttc tggcaagtct accaatcggt
    60061 agaaaactca agatttttga atccaaatca agctttgtca atcaccaaaa agacttgtca
    60121 tacagttaaa ttgaagcttt tctcaattca caggctaaca gtctttaaaa tctttttgca
    60181 tgaaaagaaa ataaacttta cttggaagtt tgaaatgtaa taattctaaa cacaatcgcg
    60241 actcatgatt tgaaaaacac atagtcttta tcaagtcatc tgtcaagttt tgtaacaggt
    60301 atgaaatgta tatctacctt aagaattagt ttgaaaaata aacttttatg aatcaacgaa
    60361 tttgagaatt caatattcag tacgtgtctt gcgtgtacgc tacaaagaac agaagttata
    60421 ccagtttgaa aaaagaatgc gacacatggg gttgaaaact tttaaacccc tccctaaccc
    60481 tcccctttct gaggggaggg tgcgctctct tcgcgggtgg ggtcatctgt cgcaaacatt
    60541 ttttgaatcg gtattagaat ttgattttgt cataatgatg agtacaaaaa tgacatgaca
    60601 gagtgtaggg ggcttgcgca tcggtaacct aagcaatgat gttttcgatc acggtttttg
    60661 gtattattgt cattcactag atatattgac aaatgcgtca aaaagaattg cagtgtaaag
    60721 ccaacgaata ttttaaaaat aggtcattcc acggttttta caaaactaaa catacttggt
    60781 tttattatta tgccgactga cttaagccaa atcctgaata tcccgtaaac ttaagtaaga
    60841 ttattctgag cgtagagctt taactgggtc gatctgacta gctcgcacag cagggggcaa
    60901 actagccccc acccccacca gtaaagctga acccaatgcc agtgtagcga tagagctgtc
    60961 aaactggtag ggcaagttaa aggtatcagt aacaaccact gtcaatccat gcaccactcc
    61021 aagaccgaca gttcctccaa tgagactcaa aagcgtagcc tccagaataa actggagcat
    61081 gatttcttgc ttggttgctc cgactgcccg tctcaaacca atttcagcgg ttcgttctgt
    61141 caccgaggca atcataatat tggcaattcc gacaccacca accaagaggg cgatcgcccc
    61201 caccaccgtc agtccttggg acgccatctc cagggtttgc tgctgttgta ggagatctga
    61261 gacattgttc caaaacctaa atttttgacc tgggaatcgc tgctgtagca gttcctcagc
    61321 ttggtggctt aaattttcca cgtcttcgag tttataagga cgcatttgaa tgctaccaat
    61381 gtcacggcta ccagtcaggg cattgtaagc agacatcgtt atatacagtt gcccctccgg
    61441 aggagcattt tcatctagag tcgtcgtcac taccccgaca acgatataag gtctattccc
    61501 agcataaatc atcttaccta cagcgttttg cccactgaaa agttgttctg ccagcagttg
    61561 atccatgacg gctactggtc ggtagctggc aaaatcttca gctgtaaaga atcgtcctga
    61621 cactaatgct tttcctgaag tcagcaaaaa atcttgggaa acaggtgaca tgggtggagt
    61681 gaactccttg tcctgaaata cagttggcgt agcaccagcc caattaaaag aactgattgc
    61741 ccgcaacccc accagccgtt ctcgtaaaaa ttccatatct tccaacttga gtcgggtggt
    61801 tcgaccacca tcccgctttg gatatactga ggcttgaggt gcgcctcgct ttgccagttc
    61861 ctgagcaatc atagcccgac tgatgttacc gacagcaagt gtagcgctga cagcagccac
    61921 acccataaac actcctaaag tcgtcagtcc agaacgtaaa gggttcttag tcaaggagcg
    61981 aaaggtgata tccagtaaat ctaaaggtga aagacccata gcgcaaattc aaaattcaaa
    62041 attcaaaatt caaaaaaatt aatttgtttg gaatttaagt ccctcactgt tggttatgca
    62101 gctatatttg cttgtgacta tggcagaaaa ccgacccatc actggaatta aaaattcaaa
    62161 attaattttg aatttatcat tttgatcgct gtgcgggacg cagtccattt tgaattcccc
    62221 cttcgggggt gactggcatt ccgctcttga gttgcgactg agggggcggt actataatct
    62281 gttcaccagc atgcaaacca gaagtcactt ctgtggtcac taatccctcc aatcctaggt
    62341 tgatggttcg tttctgtgcc ttattttgac tatcccgaac ccagacaaag ggatgcggtc
    62401 cagaacgttg aatcgcttct gtgctcaaaa cgactacgtt ttgccgttgt tctaaaacaa
    62461 tctcaacatt cacccggcta ttagggatca acttgctagt aggggtatta agtagcactg
    62521 ttgcaggtac cgttgcttga gtcgattggt tttggttgcc gccctctttc tgagtttctt
    62581 caggtgtcag tgcttgagga tacaaacttt gcacatatcc agtgaacgtc tgtactgatg
    62641 gtccgatcgc actgacacga gcaatttggt tgacccggac tcgggctgca ttgagggtag
    62701 aaagctggag cttcacgagt acttggttag ggtcgcctaa ggtaagcagg ttggtgcgga
    62761 actgaactcc atcaccgtcc ttaacgtaaa tgcccaaaac gacgctatta aacggtgcac
    62821 tcacgattgt gttttggagt tgctgctcaa tgccttggcg ctctagttgc aggctttgaa
    62881 gtttgacgcc ggttatacgc gcctgtgcct gactatctcg cagtctagcc cgaactgtac
    62941 gcactgtgtc ttcctgcctt ttgacttgtt gttgggcgac agctcctact gtagctaggg
    63001 acgaatactt ctggagttcg ccttcctcgg ctgtgagctg ctgctgggct tcgacaattt
    63061 tctcgcgatc gcgtgctagg gtgaattcct gttctcgaat ctgcaactca tgcttggcaa
    63121 gggcaatttt tcgctcaggg taacgcaggg tgagtagcac ttgaccagac gtgactttct
    63181 cccctggctt taccagtacc cgatccactg caccctctgt tggggacttg acaatcctct
    63241 gttcgcgcag ttcaacagta ccgccctctg taatggtgat ttcaacattg cctcgctcta
    63301 cagtaagcaa gcgtactgcc actggttcgg gaggtcgatt caaaactagg aagtaagtca
    63361 gccagccgcc gagaccgaca gcagccagag cagctggcat ggctagccat tgcactccgg
    63421 ttttgaattt ctttttgtcc ttatgccaga tcatgaacac ttcaccccgt cagtttgcag
    63481 ttcactacaa gcgagtgcag ccttgggctg ctcacctcat attaatgttg cagaacctca
    63541 tggtccgaga tcgaacacga taaggcagct gttgtgcaaa acgcaacgaa aatttgcact
    63601 gagataattt ctgatcttag agtagtaatc aaggctacaa ttttttggat ggcaatttct
    63661 aaccatagtt tagagatgag ttggtaaagc tcctgtccaa tttgattgga ttgttgtgct
    63721 tcaatactgg aaatcatgtc tttcttccct aaatttttta aactttgagc aagcagtctt
    63781 agcttagtta tttaactaaa tcggttttac aaagggtcgg agactgatat cagtgacttc
    63841 agcacttcga ggcaagctaa gcgcgttgat gactacagca gctacatcct ccggctgcat
    63901 gagacgttca ggatcatagg gtttcccctc catctcgtga atgatggctt gtcgaggagt
    63961 agcggtgcga ccaggaaata cgctgaggac gcgcacctgg agaggattta cttcttctcg
    64021 taggctgtca gcgatcgcct taagtgcgtg ttgagtggca gcgaattgac ccacattcgc
    64081 ccgtgcatac ataattacac tagagttaat aaacacaatt tgtccctgac tcgatagaag
    64141 catcgggagc aatgcttgcg ttaggacata gggagcacga acgttagctc gatagagcca
    64201 gtcgagttct tcaacggaag ttttttgcaa aagacccatt gaaaaggcac cggcactgtg
    64261 gactagcagg tcaactcgtc cgaaatctcg ctcaagattt gttttcagct tgcttacatc
    64321 ttcatccacc gttagatcga tacaatagct aacaacggta ggggcagttt ttcgagcgat
    64381 cgcggtaact gcttccagag cttcgcgctt gcgtcctacc aaacaaagct ttgccccttg
    64441 tgtcgccaaa cctagggcga tcgctttacc aataccgcta ctggctcctg tgataactgc
    64501 aacctgctct gttaaggctt gcatgattag agttccattg attcaattta agttttagcc
    64561 caagaggaag ttctctcagg cggttaggaa gtcaaggttt ctaccggcgc tgggctgtca
    64621 taaagagcca ctagggattc gggaatagga cagaagtccg tacctcgcaa gaagtccccc
    64681 agggacgttc ccgtgcaggc tgaatcaata ttggaagcac cccgtctggc gatcgcgtca
    64741 tcgagatgta cagttctaaa atcgatactg aaacgggtat agccagacgt gttgggaaca
    64801 gtggagtgca tctgcgctgc cgagaagaga atcatccccc caacattcgg gatcagccta
    64861 aattgaggct ccaattctat gggttcttca ggatgaggtt gtttacggtt atctgcttta
    64921 atgtgcttcg cggcgttttt gcggttttct ttgttccact gagcgtagtt gtaatccttt
    64981 gacccgttct tgacaggttg gctccagtag cgaggatgaa acgccatcgc attggtcggc
    65041 ataacgtcgt aaactggaag ccaccagttg agctggcagg gaggcgcgga gtaccaggta
    65101 tcgcgatgcg gatgaaacgc ataggcaata ccagaggtaa gatagtcatc actggtcgca
    65161 gttctcagtc gcggcacgtc aaagtaagtt ttgttcaagt cacacccagc ttccttcaaa
    65221 atgctctgaa taagctgttt agatttaggg tgatggataa aggcaggctt gagtctggct
    65281 aaaatcgcaa cgtactcctc cacaggcagc gtgtattgcg cttctctggg atctaaggga
    65341 gtaaaagctt cctccaccat ttcgcgagca aattcacaga gggcgattcc gctagggcag
    65401 ggggaaaaga cgaatatttg tccgttgtaa agatgttcgc gtctgatgtc atcgctgctg
    65461 ggagaatcga agaagatcgt gttcacttta gccttttctc tcctgagtat cactataatt
    65521 ttatttaatt cttttctaaa aaatgcgata cagcttgttt attcctaatc aatatcagtt
    65581 aagatttaac aagttaagat tcatcggcta catacttcta aaggctgccg taggtcgaat
    65641 atgattaccc gactattgtg caagatgcaa tggaatgtgc agctaaggta attccgtagc
    65701 tcagagtaat aatcgaacca ccaaaaggct ggccatccga agactatata atctgctccg
    65761 cagtagcgca tccgttccag ttcgctgatc gcagttttat catcggatgg tgctccccag
    65821 tattgtccgt tgcgttcaac aaaaggtaga gtccgaaatt ctgaaaggat ctggaaaccc
    65881 cattgatctt cgtcaaccaa aatcacggtt ttatcggctg gaattgaagt cgcaatatct
    65941 tggagcgcaa tctgcaaccg ttcctcccaa gacaaattca gatttgggat atgctgggac
    66001 gtgatctcac tacgacgcat gctgatatgc aacaggcgtt ctgtgagcca tcgacggtac
    66061 atggcatctg ccgcacgagg agactgtagc aagtgagcaa tagcatccgt tctctctgcc
    66121 attgtggcaa gaggtccggt tccgcccggg gtgtgaaatc gaatatagcc atcttgttct
    66181 gcatggatgc ggacttgaga aagcggcttt ggaataaata caatgtcata ttgggctgcc
    66241 atccgtaagt agaggtttat atcgtttgag tgcttggagt gagggacatc taatcctcca
    66301 acggctttca gggcagaaga gcgtatcatc acgcttgagg catgaatcac ccaattgcgt
    66361 ccagctacaa tttggtgcaa gtactccact ccggaaatca gccctaccgg aggggaatcc
    66421 tccggcagca gtactgggtt atcatactcg tcaattcctt gaacgccagt tacggaaaaa
    66481 gcagcatttg gataagtgtc cagagctaaa acagattcgt gaatcaatcc gggaagcatt
    66541 gggtcatcat ccggcaagag aaccagatag tcactagaat tcagtttgat cgcttgacaa
    66601 aaattgcggt aagctccaat gttggttttg ttacgcacgt acgtgactcg tgggtcagca
    66661 aatgaccgga taaccgattc cgtatcatcc gttgacgcat tatctaatac aagcacttgg
    66721 aaatctggat aatcctgcgc tagcaagctc ttgaggttaa tcttcaaaag gttggagcgg
    66781 ttgtaggtag ggattgcgat cgtaaccttg gttttcatat cattatcgtc ttaccttttg
    66841 gtaacagttg ttaactaacc tgagcaaaca tctgattgca aatcaaaaac aatcaaatgc
    66901 tcattgttta aaacacagtg aaacatcgta tgcaaatagc gacagaactc tatgtagtag
    66961 tcaaaccacc aaaaagctgg atagccaaac acaataaacc ttgcaccctg cttgtgcaat
    67021 cgatcaaatt cttgaatagc tgtggcatca tcagcaggtg caccccagta aagaccgtcc
    67081 ttttcgagga aggggatggc ttggcgatca tccagaagtt gtcccggtcc ccattcggcc
    67141 atgtccacca aaatgtaagt ttgtgttggt gaaatgaagt attctagttc ttgccccaac
    67201 tcgaccatgt gctgaaggtg ttgatatttt ttacctttcc aagctgcaaa aacaggttcc
    67261 atttcaatcc cttgttcctg taagtattta cctaatacag tcatgtgatc atggtgttgc
    67321 tccaattggt gattgtaagt ccacttattg gtgccattgt tgccatgaat acgatacaaa
    67381 gactggtatt cactgatgca cttgacgcaa ccaaagaaag gagccaaaaa ggttaagcag
    67441 gaatcggcat agaaacggta gtcggactca ggtagaggta aaatctgctc tagaaaacgg
    67501 cgtgaccagg cgttgccact cgtaggagca gaaatatagc cctccagccc tttttcaagc
    67561 accacatcgc gtaaatctcc ctctagtaga ggtgcgttgg gaatcagttt tcctagtggt
    67621 tcaccattgg cattgatcgc ccagagcggc caatgtacct gaactacgtt aggttggtgc
    67681 agcagttcga ctgctctttc gatagcacta gggcacaaaa tatcatctgc atctaagaag
    67741 caaacggtat caccctggct ggcggcaaaa ccggcattga atgcagaacc ttgtcccccg
    67801 ttctccttta ctacaggaat tatttgttct ccatagtatt ttctataatc agcaatgatt
    67861 tgcagtgagt gatccgttga accatcatca accacgatca cttctgtcgg ctgatagctc
    67921 tgattaaaag cactttcgat cgcctctggc agaaaatgct catagttgta gttagtaatg
    67981 atgatactgg ctagaggctt attcatcagc gtagattaaa agcaatcaaa tggtcatttt
    68041 gtaatagaca gggaaacgtt tgatacaaat aatcccgaaa tccaggataa tagtctagcc
    68101 accagaacgt gtgccagagg aaaacgatcg cgcccgctcc catttgacgc aggcgatcaa
    68161 actctcgaat cgccatctgg tcatcggttg gcgctcccca atactgtcca cagtgttccg
    68221 tgaagggaat cgtccgaaag ccggcgatga tttcattgcc gttcaggcga tcctcatcca
    68281 ctaagatgaa aggttcctgg ggtgagatca acgattgcag tttctcccgg atctcataga
    68341 gatgaccaat gtgattccgc tcgattgcaa aactcagatc gccatacagt gaaaccaaat
    68401 tccacttttt ttgaatccgc tcaaggctct tgcccgattg ctcaagttcc catctgaaga
    68461 agaaatagtc gaggtcatcc ggacagggcg ggtaggggtg ccagaaatga acaacggact
    68521 ttggttcaaa aacaaccgga atcttggcat catataacgc caaactagaa tcgaggtgat
    68581 cgagataaat gacctcttca tcaaacgcaa atcggtcaaa aacgctgcga cgatagagcc
    68641 gacagtgagc ttctccagct aacgctagcg ttcggcggtg atcgcctgtg tcaatttgct
    68701 ggtctcccat agctggcagc agctcccatt gaatatcatt ggcggtttgc acgactctga
    68761 cttgcccctg gtgtttatcc cagtgaatgc tggttgctcc caaaggacct tcaataatcc
    68821 ggggcaccgc tacatccgca ggttgttctt cgcaggcagc aatcaggtga gacaaccaac
    68881 cctcctcgac cagaacatca ttctcgacga aacaaacgaa gtcatctgtc gctttctgaa
    68941 tcaccaaatt tcttaattga ttggcttgca aatactgatc cgtgtgaatg acggtgacat
    69001 tactccgacc ttctaatacc tgttctatct gttgccaata caccttagga gtgttgcaat
    69061 cgattacgat taggttgaac ggaatatggg tgtactcaaa gatccgctct aacgatttag
    69121 ccgctagaga gaactgttca cgaggaaaga atccgatagt tactgttgac atagtgatat
    69181 ttctttaaat tgatgattaa ttcattgccg cttctaaaat agatgtcaga actttatttg
    69241 agtcaaaata ttcctctgct aatctccgtg ctgcctgtcg atgtcgctca tagtccgcgt
    69301 taatcgctgc tatgccatca acggcttcgg acaggttacg gaaagtcaaa atcccttctc
    69361 caattggcaa ataatcgctc aagcctgtgt cttgcagcaa gaccggtctg ccggaggcca
    69421 gataacatag actgcgatcg ctaaaccaac cggtttgcat tgctacataa ccctgtttag
    69481 cgatgccaaa ctcagcacga gaattctgaa tgaactgctg gtaggattcc ggtgtaaatg
    69541 aaacggccca tcctggaacc acatcccaat ggtgctcgat taattgttca ggaattgtat
    69601 gtggacttgt caatgcaacc cgaaatggct gttgagtcag ttttggtata tctataaacg
    69661 tgggaaattc tttgtcttta ttaccgtagc tgtttccttc ataggtaact tcccgataac
    69721 tgcgccattg catcacgacc gtaaaatgag tcgcattctt gtcctccgct accggccagt
    69781 acggcagaaa caccggcggg aacatcttca gccaatgctt acctaacgta ggaacagagc
    69841 aaccctgcgc tcccacctgt tgtccaaccg taaataagcg atcgcagcgt tcaacggtgt
    69901 tgttgagatc ggcatcccca tgacttaaat gaatttgagt aaaccctgga tcagagtcaa
    69961 taaacaagcg gcgcttcggc aaatcatatt ctggtcgcca aaggggaatg ggagaacccc
    70021 ggacaatcaa caaatccgct tgagcgcaaa catccaaaaa atcagccacg ttcatcccaa
    70081 cagactgctc gcctgctcga taaatccagc agctatcaaa cccaatttcg gttaagcact
    70141 gttgaagata ggtggttggg tagtccaatt cagtcgtcat ttgttccatt tcccagtggt
    70201 acacccagga ttctggtcca cattcctcca gataaaacac cttatgacca agcgatcgca
    70261 acccaagtag atattgcata tcaacccaag catgtcctcc aactggaaag cgaccgatac
    70321 tacccgcaaa aatgatgttc atatagggtg actagtaaat gattatacgt gctcaaaagg
    70381 tgtcacagct ttgttaacta aatatttgtt aactagatat ttgttaactg aatatttgtt
    70441 aactggataa tgccatctca actagtcgag gtagcacaat tttgtaactg aacgtttgtt
    70501 cagaaattgc ctgtgctgca cggcaatgtt ctggataagc cacgttgatg cgctcaatgc
    70561 agttgatcgc ttcctccaac gatgaaaacg ccagcactcc cttacccgtg gtcagccaat
    70621 ctgtaaaccc tgtatcttgt aagacgacag gcaaaccagc cgcgagatag caaacactgc
    70681 gatcgctgaa ccagccacta tgggttttga cataagcttg tttggcaacg ctaaattctc
    70741 cgcgtgagtt aattaaataa gtttgatagg ttgataaatc tacgctcacc tctccaccat
    70801 ctcgtatcag ccatcccgct ttcaggaatt gcgtttgaat ctccgaattt gctccagaca
    70861 gcgccagttc caaacgttgt gaggtatggt ttggcaggtt cagcaactgc aagaattctt
    70921 cgctcttttg cccgtaatac tcccctgcat acgtgattcc tccataagca ctccaattag
    70981 cgatcgtcgt gaagggagta tctgtaccac tttctacagg gggttgttca ttcacagcca
    71041 cccgcctctg ccaaatttca ggcaccacag gcggaaccgt aggatgccaa tcaattccac
    71101 gcgtcggaat cgtacaattt gacttgccaa tattgacacc atagctgaaa tacatctgat
    71161 actcgtctaa atcctcaacc gcgaagcgcc caatttgggt gaagaagggg tctagatcaa
    71221 tcagagtacg ccgatgacac agacgaaact caggtaacca gcaaaccccc ccaatattca
    71281 ggagtagatc agcttctcct agcatctgct tcaagtcatc ccaggttgtc ccccaagtct
    71341 ggccagactc gcgattgata taacagattg ggatctggac accgaattta gccatcacgg
    71401 cgtgaataat ctcaaaccct tgttgtggat catcgctgta ctcccggcgt acgggatcgt
    71461 agcaggattg cgaccagcca ctttcttcca aatacagcac gttatgcccc agccgcagca
    71521 accccagcac atagtgaaag aaaacgagga gcattcctgc tacgggatat cgaatcatat
    71581 agccacaaac gacaatgcgt gccatgttta taaccccgct cgttccataa gactgccaat
    71641 tactttctct gcggcaaaat actcggcggc aatctcccgt gccgcccgac aatttccggc
    71701 ataatcgctt tcaattgcat ccagtgccgc caaaatatct tccatagtct tgaatgcaaa
    71761 aagtccttta cccgttggca aaaatttgct gaatcctgtt tcctgagtga ttacaggacg
    71821 acctgctgct agatagcagg cagagcgatc gctaaaccag ccactcaaca gccgcgtgta
    71881 ttgatccttc gccacggtga attccccacg cgatcgctgg atataactgc ggtagcgatt
    71941 catatcttgg gagagttcca ttgagtctac ctggctccaa ccatgtttgt gcagcacaga
    72001 gcgcgcattc tgacttacgc cactagccgc aatctcaaat gacactggac gctggtgcgg
    72061 gagatcgata aatttttcaa actcacgtgc ctttcgccag tagtagattt caccctcata
    72121 ggtaatgtct ttacccccct tgttgtccca ggtggtaatt gtgttataag cgatacctgg
    72181 tgtatgattt gaagtgtccc acaactcagt cacaatcggt tgacgagttg gtaaccaacc
    72241 gaagcgatcg ctcggcactc cacagtcaga tgcacccaaa ttttccccaa agctaaagtg
    72301 tgtatcatgg gcaaccaggt catcaatcat ggttttgtcc ccctgagcca ctcgaatctg
    72361 agacgcaact ggatcggact caacatagat acggcgacga caagccaaat gctcttcgcg
    72421 gatttcctga gcgccagtga tattcaagaa tgcatctgct tcgcgatata acttcaggat
    72481 ttgggcttcg gtcatgccat aacactcacc cccaggataa tgaccgcgaa acgcccaacg
    72541 ctctgtgaag ccaaacgcct ctaaaattgg cgcgactcgc ttaatgttct cgctagcgtc
    72601 cccagaaagg tcgttgattt gagggttgta aacccagcgt cctgaatcct cgatgtagta
    72661 ggggtcatag ccgagacgac gcagccctag caggtagtgc aggaactgat aagtcacccc
    72721 tgcgagggga taccagaaca aaatcccgaa gacaataatt ttgcccttac tgaggcgttc
    72781 acttctcatg atcaatccct cctgcatcta agtgccgcac gacacgggca ggattgccag
    72841 ccacaacggt gtacggcggg acatcctgag tgacgacaga ccgagcaccg acgattgccc
    72901 cttcaccgat tgtcacccct ggtaaaatac aggcatcaaa gccaatccag acgttatcct
    72961 gaatccaaat tggttgcgct gggacatcgg cgctagggga gcgactagct gtgtctgctg
    73021 ctcgttctaa agcttgtcgt cgctcgatta agttgaatgg taaacggtag gtatccatta
    73081 gaacgacttg ccaggagatc aaggcataat tgccaatctt cagttcggca tcgcagacga
    73141 tgcgggcacc gtgaatcaac gcatattccc ccacctctac cctaccgtgt acaccaaggt
    73201 cgaacatagt gtctttatat acggcactgc ctcgacctaa tcgtagtcct acgggcgctt
    73261 gactgcggca aagctcaaag ctgagactcg tttcgatata agtgtcatct cccaaaacaa
    73321 cgttgtcggg aatcgtgccc ggataccagt cccacggtag tgtgcgtgta gaacccatgt
    73381 ttatcccacc tccccgatca cttgggctgg atttcccagc accctggtat gtggcgggac
    73441 atttcgcgtc actaatgccc ctggctcaat ccaagcaccg gtaccaatgc gaactccttt
    73501 gaggattgtg acattgggac caacccaaac attatcctca attgtcaccg gctgtcgcat
    73561 aacaggagga cgcggtcgtc ctttgcccag aggagagcag gcaatggcat ctgcaatccg
    73621 ttccgcaggt gcgatcggat gaaagtcagt gtcagcgatt gtggtattcc atcccaaaac
    73681 cacataattg ccgatgcaaa tttcttgctc gcaaagcaga atgacactgg tcaaataaca
    73741 atagtctcca atctcaaccc tggcagcttc tcccagagca aagtggacat aatccatcgt
    73801 gcagtttgcg ccaacgacca gcgcggggtt gatgcggctg caaaagcgag caaaacagcg
    73861 ctgatcatag ttgatgacac tattaagccc aacctggaca ttgaaaggaa gagctagact
    73921 tatttggcga gttgatggta cgctttctaa atctttcaca gttactctcc tcatctatga
    73981 tgtctcagta aagctttgtc tagattcgac tggatttggt agaagtgata ataggaacca
    74041 cgagcgttta gcaatgcttg atgggtcccg ctttccacaa ttcgtcctcc ttccaacacc
    74101 acgatccggt ctgctcgttg tactgtcgag aggcgatggg caataataaa cgtagttcgt
    74161 cctgccatca gtcgctctaa tgcctccagc agcagaaact cggtttgagc atccaaagca
    74221 gaggtgggtt catccagaat caggactggg gcatctttga gtagggcacg ggcgatcgcc
    74281 aaccgttgct tctctccccc tgaaagcgta gcaccacgct caccaataac cgtgtcataa
    74341 ccttgaggta accgttgaat aaaggtgtca gcattggcag cttgggcggc ggcgatgatc
    74401 gcttcgcggc tagcaccaac acaaccataa gcaatgttct cggcaatggt tagcggtagt
    74461 agaaacggct cctgcagcac caaggcaatc tgctcgcgca agctttgcag ttgcacctct
    74521 cggatatcca ccccatcaaa gaggactcgt ccctgccaag gatcgaaaaa acggggaatc
    74581 agggaaacca gcgtactctt accaactcct gtcgctccaa ccagcgcgat catttcccct
    74641 ggctgtgctt ccaaggaaat atcctggagt acgggtttgc catcctggta cccgaaggtg
    74701 actccttcta agcatacgta tccactcgct ttcccaggtt gtaaaagcag aggttttata
    74761 tcagcaattt cccgtagttg ctccttggca tctaacacct ctagcactct cagagcacta
    74821 gctgccgctg ctgcaaaacc agacgacatg taagccaaag tctccatcgg cacatacaag
    74881 gaggcgagat aagaaaggaa gaccagtaaa gacccaattg aaagtgaccc attcagaacc
    74941 tgaaagccgc caaatagcat aattgctgct gttccgactg cggttacccc gctcacccca
    75001 attttgaatt gcatctgggc aaggatagcg cgcaaacaag cctggagcgc tttttgggac
    75061 aggtagcgaa agcgctcatc ttcgtgtgct tcgcgaccga atgcttgaac aattggtagc
    75121 gctgttaacg tctgctcgcc aagcgccata atctcgcctt caaattgttg atgctgatag
    75181 gttcgctcaa tcatgggctt gttaaatacc caaataagta acacaatcag aggagcaacg
    75241 accagcgaga gtagtgaaag gaagtgatca agttgccaca tgacaacgaa catgacaacc
    75301 agattcacca cggaagtaag cacgggcaga aaaaccccca tcgccaaatt ccgaatacag
    75361 atgctgtcag tcatgactcg ccggacgaga tcgccagcgt gctgtcggtt gtgaaactcc
    75421 agggaaagat gctgtagacg atgaaacagt gctgctccca agtcataacc catttgactg
    75481 ccaacgccag caccaacata atcttggagc agacgaactc cttcactagc tagaaataga
    75541 acgattgtgg cacctgctaa ggaaccaagt agcgcagtat cggcatcacc agctaaggtt
    75601 ttgagccaaa caagagtatt tggcaggggt tggttaccga ggacgcaatc aacaatcaac
    75661 ttcaaaggcc aaggcttgag cacattcagc ccgacattaa ttagcatcag cagcagcaca
    75721 aacgcgagtc cgcgccaacg gactagggcg taacgtgcca atcgtagcca ccacagtttc
    75781 ataagacgat ctcctgcggc ggttcgggaa actgcaagga gtgcaaacgc ttgtaaagac
    75841 cagaagctgc cagtaactcc tggtgcgttc ccatctccac aatcctaccc tgatccagca
    75901 ctactatccg atccgcccgg agaatagtag agaggcgatg ggcaataata aatactgtcc
    75961 gcccctgcat caggcgctct aaagcggaca acagcagcat ttcagtctgg gcatcgagag
    76021 cagaagtggg ttcgtcgaga atcagtactg gcgcatcctt aagcagggcg cgtgcgatcg
    76081 ccagccgctg tttctgtccc ccagagagaa tagctcctct ttcactcaga acagtgtcat
    76141 acccttgggg cagctgccgg atgaattcgt ctgccctagc tgctttggcg gctgcgacaa
    76201 tctcctcaaa gctggctccc ggacgaccgt aagcaatgtt ctgtgccacc gaaagtggca
    76261 ggagaaacgg ctcctgtagg actagggcaa tctgctcgcg caggcttttg agttgcacgt
    76321 ctcgtacgtc caccccatcg aataggactc gtccctgcca gggatcaaag aaacgaggaa
    76381 tgagagagac caacgtactc ttaccagcac ccgtcgcacc gaccaaagca atagtttctc
    76441 ctggtcgcgc ttctagggta atatcttgca ggataggata gtcaacttcg taaccgaaag
    76501 taacttcctc tagacatata tgtccccgct cagaagctgc acgaacaggc aatggtttgg
    76561 ctcctggggc atcttggact ccatctttag catccaaaat ctctagcact ctatccatat
    76621 tggcttccac tgacttcaaa ctcccgtaga tgccaaacaa gccccgaaat gctccttgta
    76681 tggattgtag atatgccaaa aaaaccagca ggctaccgac actcatggct cccgataaca
    76741 cctgcagccc gcccacataa aggacaaccg cattaccaac cgttgtcaca gaaccattgg
    76801 caagaccgta ggtacttttg agcagggttt cgcgttgcga aatcgtaact gcgtctcgag
    76861 ccaagtgctt aaactgctga gtattgtaac tctccctgct aaatgcctga atcattggga
    76921 ttgctgtgag cgtttggtgg acaaaactgg tgaggcgaga ctgcgcctcg cgattcagct
    76981 ttgtccggcg cttgagtcgg gaaccaaaga cgagggcaaa accagccatc attggtgcaa
    77041 ctaacagcgt tatcagcgtc agtaaagaat tcaggttcca ggcgacaatg ctaatagtca
    77101 agagcataag cagatgctgc acaggtgaaa tgagcacagc accgaccaag gtgtatacac
    77161 aataggaatc tcctgtcaag cggctcaaag aatcgccgac agtacgctgg ctatggaact
    77221 gcagtgaaag gcgttgaaga cgagagaact ggttttgagc cagttcgtag accatacctt
    77281 gcccagcagc actccaagcc cagttcaagg tcgtgtcaag ggtcgcgttc aaagcataaa
    77341 gtccgaggct acctaaagca gcgacaatga ccagcagtgg cggcgtcagg gatacgttaa
    77401 agttcccaaa cgaagaaact aggggcggga gggctgcccc agacagggca taatccacta
    77461 ggattttcat tggccaaggt tgaagtgttg cggtggctga agtgccagcc gtgagaccga
    77521 ggattgctat tatggtgcgc cattggcgca gcggatatcg gagcaagcgc ccgtatcggt
    77581 gcatcatcag tttaatccct tgcctcattt acaaattcac ctcttgtctg accatttgct
    77641 cattacttcc ttcggtggcc taagtacaaa tttacataaa tttgtatttt ttaacgcaga
    77701 ggaacgccaa ggtagcgcaa aggtacgcag agtgttaggc tacaaattaa tgaaatgctg
    77761 tactgagatt atctatagta atttactcct ctctctgttt tctctgcgcc caccgcgaac
    77821 tttgcgggag gaacatccac accgcaaatt cgctctggtg cggttcaaaa ataggtattc
    77881 ttctggcagt tcgggagtag tatagaggag caccaaaaca aacattatga ctgtatgact
    77941 gcatttagca cgacaggctt ggtgctatta ccgtgtatcg gcagcaggtg gagttgtttg
    78001 gcgacaatct ccagtacgtg gtagagaata cgccctaggc gaaagttctg ataaaaaatg
    78061 acgatggcgt tgagtacgcc gaataaaaat gttattaaag ctactcctga cattcccaga
    78121 agtattgcca caactgtgta gacaaaatac gcaagcatag ccatagtggc aaactgtgac
    78181 attctcagtc cacaacgcag cctcagtaat ctcttattgc caccatgatt ttcagtacac
    78241 gccttcacct gaatctttga ccagatccct tggtgaatct ccaaatccca gtcactccag
    78301 ccatcatcga cagcgatgaa atagttgtag gagaggagga aatccatgac ctcttgaagc
    78361 aggttctcct tttccagtcc tgcttctgtc caataggaca actcataggc gcgatcgccc
    78421 cagcaaatgt gtactctctg agctgatcga gcaaacttta tcaaccccgg ttgagtcagt
    78481 gtttgaatct tgttattaga aactgcttcc atttttcttt acggctgatt aaactttatc
    78541 ggctctactt tcgtgagttg ttttatgcgc cagcggtagc gttctacaga acgtactaga
    78601 ggaccgaggt agattaacag ggcaacaagc agacgtgccc ttgctccctg aaaacgggag
    78661 tcaatccgcg cctgtagggc aagcgctaca caccagacac aagaaatcaa gaacattgtt
    78721 gtgcccaccc aggggcgatc gccggaccca agcgcagaca caaaaaggat aaatgctgct
    78781 acattccact ccagtgttaa ggggagataa gagatgagcg acgaaggagg ctcatataat
    78841 gtttgaaaca aaccgcgacc aaacacccca gaataaatca ctggttgacc gaaacgaaga
    78901 aacgaagata agtctccgta gattctccca gcccagctgg gctgtcccaa aaggttaaaa
    78961 cggtagggat gcttaaaata aacaagcgcc tctgccttac catagcctcg ctgctgctta
    79021 agatatgcat ctaccgtgtt acggcgaaag tgccatacta ttgccgctgg actaaagcca
    79081 atcgcgtacc ctttgtcttg cagccgccag catatatcaa catcgtcacc agcagcacga
    79141 tactgccggt cgaagccgtc aatttcctgt agaacctccc gacgaaaagc catgttgcag
    79201 ccagcaatat gttcagctac ctcatcgctc aaaagtacat gagtgggtac acccggagac
    79261 acagcaacac aggctgggac aagagagtcc tcaggaggag ataagtttgg accaccaact
    79321 gctgccaaac ctgaggagag aaactttgcc accagatagg tgagccagtc tggatctgcc
    79381 atacaatcag aatcggtaaa ggcaacaatc tcgcccgtcg cggcggcgat gccgacgttg
    79441 cgtgctgcgc tcagtccctt gttttcctgg ctaatcaggc gtacgtagtc gtagcgctgt
    79501 gtaatctcta gagtgcgatc gctagatcca tcattaacta caatgacttc ataattgggg
    79561 tagttgagtt ctttaagaga agctaggcaa ctatccatag tgcgctcagc gttgtaagcg
    79621 cagacaacca ctgagacttt gggatactcc ggtagcactg gtggcagaga cgctgtgtaa
    79681 tactgctgca ccgtgtggaa cgcaggtttc ttgagtcgtt cggtgtcaac caaaccaaaa
    79741 gcccagtcct gtatggcata cccgccagta aaccactcgt ctgtccagga aaaaactatc
    79801 gtccctgctg ctcccatctc aaaacttgat gacaacttct gagagagaat ctcggcttga
    79861 gcttggtttc cctcacgcat tgagtcaaca ccaaactcac tcagcaccag aggtttatcc
    79921 tcggctaagt tatggagtcg ggagaggtaa gagcgaaaat ctttttcccg atgcaggtag
    79981 acgttaaagc ataaaaagtc agtaaagtca atatttaaat attcagtaca gggataattg
    80041 gcatagctga cgagagtttc acaatcgctg tcttttgcta ccgccattaa ctctttgaca
    80101 aaagcacgaa cttgtttttg accatgccac cgcacaacat ctgcaggaat ttcattgccc
    80161 accaaatagg caaaggtggc gggatgattc cggcaggctt taactcctgt ggcaatgcag
    80221 ttacggattt ctgcttgagt tgcagaggag ttaaggaagg cgatatgctg agcccaagga
    80281 atgccaatga gcagtcttag accgtaggct acagcaaaat ccaaaagcca ttcgggtgga
    80341 acagtataga tacgtagaca gttagcccct aactctgcca tcatggcaaa gtctttctcc
    80401 acaactggtt tttctggaaa cggctgaccg tgtgtaccgg tggagaaagg accgtagctc
    80461 actcctttga gaaaaaactt ctgatcaccg agaaagaaaa atttgccctt gactgtaact
    80521 ttcccggtat ttgttggcgt tgtagggctg cgctcataag atgaaatcag attttgcaaa
    80581 atacccctca ccattgactg caaattggtt agctcgtgac ccacgagcag gctcaaattc
    80641 aaaattcaaa ggaggcatag accgctgcgc taacaaagtt caaaaaaaag aaaaaggata
    80701 caagccccgc tccttatggt atggggttct taattttgaa tgagcgaatg cgtgaatttt
    80761 gaattgttaa tatccccctg gggtggaatt aactgtttat gaaataacag tgtggaaccg
    80821 ttgtgtttgc gatcgcgtcc cagaaaatgt ataacttaac gtttgagttt gctaagtttg
    80881 gtctatttct gtcccaaggt agaggaaaat tacgttgtgc ctcgaaagtc aaccgtagtg
    80941 ataaacacca gcacgtccat aattgcctag tacataacca gatgttctag tgacgggtaa
    81001 taacaacgtt tccaaaatct gctctcgtac caagggagtg acttcacaac cgctcttgag
    81061 gcaatccact agtaactggt tgagggcgta atactgcttg agcactttct tctgctgttc
    81121 gctgaattgc cattgatgac caatgttgca acagctaagc atcacaaacc tcaatttctt
    81181 agcccaactc agacaaccat tagtgttgca ccattccttc aacctttctc tgtcttgatc
    81241 tcggtatggt agttgttctt taagttgttg cagcgatcgc tttaactcag ggttactgac
    81301 aagagtttgc tcatcaggaa gagcaaagtt gagggcaaaa actcgctcta gaggagaatc
    81361 gcaaggcagg gtaagactta gggatagtgc gcggctaaga accagatcta tagccaaatc
    81421 agaagcaaga ttgtcagcaa ccctcggatc aatcgcaagg gagagagcca agtcataagt
    81481 caatgtcaga tcttcagttc gtactagtga caggtaaaag gcacgaatag ctgctttttt
    81541 gtaaggagct ttaactgaaa gtgacttttg gttgagccag atgaggaact cctgcaattg
    81601 cttatcaaaa gctacaagtg catcaatgtg ttgcttcatt aactgcagca gatcagtggc
    81661 atcatttaac ataccagccg taagtaaaaa gactttgtgc caacggggtt cgttcagatg
    81721 gttgaccagt gagaggagtt tttcttgtaa tatctctggt tccggactag tgacaatatt
    81781 tctcgctgtt aaatactcag caaacgtgag atgcgaaaat gagtaaattc cccgcgcccg
    81841 ttctaccagt agtccatgtg cttcaagcga tttcagcact gcttgactac tgagttgcag
    81901 tccttccagc tcagcaaggc ttgtgggtaa attacggaga tagtccgcga tatattgccg
    81961 gacattgctt tttgtaaaaa agtaacgttc ttgcttaaag gtgatagcag caatttgact
    82021 gagcagtttg agcttatggg gtaaagacaa ataactacca gttctatcgc gtttaatgtt
    82081 tcttgcttca tcccaacggt tgagcaaaat gttcaatgct tgtttgtaaa gttcgactcg
    82141 tctagcagga aagtctgaac gagcttgaaa cacacaacaa gccagattca gcaaaagcgg
    82201 cgtcacggct agttctcgaa tctgctgatt ttccgataac tgcaactttt gcatgaactg
    82261 acaagccttg gcttttccat tttccctgtc attcctgctg acgttgacaa accacttttg
    82321 gacaaaagct tcgatttggg gcaggtcaaa atcggcaatt tcaacatcag taaatccctc
    82381 aaattggtac tcataggtcg caatccgaca agtgataata aactgattct tgtaatactc
    82441 ctcagacaac ttgcaaattt tttttatgat ttcggctcta tcatcttctg gaacttcatc
    82501 taagccatcc agtagaatta acattctgcc gtgagcgagt aatgtttgga tttgctggtc
    82561 gcaagttccg aagtcggcaa gttcttgact gatataattc aagaaactaa aatcccctgt
    82621 ttctgttgca tcctcagcaa agtttttcag tcggataaaa atcggaactc gatctgatag
    82681 gaagttgcct tgattacatt gctgggcgat atgttgtaaa aatgtggttt ttccagagcc
    82741 tggtttgcct aacaccatca gtttcggata ggtagcaact acctgcatcg cgctaactcg
    82801 ttcttgacaa acttcaccta aaccaaagcg atcaaattct tgaacaaagt cttgcaattc
    82861 aaagatatct aaccatcttt gacaagtcat attattcaga atattgacat cgacataaat
    82921 gtcttctaac tcaatcggtt gagcgacatc taacaaccgc atagtagcac actgggcttg
    82981 aatcttatcg cttcggcgcg agcgtaatac ttgcactaag gtattaatat cccagcagtt
    83041 attccaatcc tgcttatttt gtgtcggtag gttttgagtt ggtagctcag caatttcttg
    83101 ccaatccaaa ccgagttgaa agcagatttc cataaagttc tgacgctcaa tcggcttgcc
    83161 tgtaaaaaac ttccaaattg gctggcgagt ttccaaccct acctcgctcg ctagatactc
    83221 ttgcgtccat tccctgactt gaaaagccct tttggctttt tgaattccta agatagatgc
    83281 ttttagtgaa cgccttgcca taaactataa ttaaacccta ggtattctaa atttcaaaaa
    83341 atttttataa cttacgaatt gacaaaattt tgataatatg aatgaagtat cacctaattg
    83401 cagagcttaa gttttatgta aaattatctc aatcaagtta tacatgaaaa gcataaaaat
    83461 cgaaataatc agccaatgtc tctgaaaatg agtctaaaac tgagtaaata acgttaaatc
    83521 gtttcaagct atacaataaa taatttatat caaatctctc tcaaaaatct ttttgaactc
    83581 ttaagatata ttaatttttt tgatggtaat tagaaaatga aaacaatttt attttttata
    83641 aaaaaataaa agcaaattga gaatctattc atcaagttca tgaagaatga gaaagaaaag
    83701 tttgtgaatc ttaagagcag atattttttt caataaataa agacacagag ctggagaagt
    83761 caatcttcta tttatccgca aaacaaaaag tcaggaaagt agagtcattt gaattctatt
    83821 gaaagggaat tataattatt ctcatagaaa tgaaagacac acaatcctgt tagagtcagt
    83881 cgctgcgtgc tggtagggca tattttgaat tccccaaatg gactgactgt ttcaaacaag
    83941 agcatagtgt tggcaattga gaactgtaat aaatttctaa tgttttaatt tttccctgac
    84001 ttctaccctt agagagattt aatgttaagt tacctagtat tttgaataca aataagcttt
    84061 tgggaaagtt aggtaaaaac tgtgtcgttt gtcgaactta tacgttaagt catacatttt
    84121 ccaggacgcg atcgcaaaca gacaagttgc acactgttat ttcataaaca attgcgctga
    84181 taccacagca taggtataaa tattggcagc gttgcaagca cctcttcgtg cgagagtggc
    84241 tcgttacgag gaaatagttt tgtagtcagt caacacaggt attttacaga acctgggttt
    84301 acatataggg tttggaacct atgaaaatac tcgtaactgg aactgaaggt tatatcggct
    84361 cgttgttagc cccaatcttg atgcaacacg gacatgaggt catcggggtt gacacaggat
    84421 actataaagt tggttggctg tacaacggta ctgagctaac tgccaaaact cttaacaaag
    84481 acatccgcca catcacaaca gaagatttac aaggtgttga agcagtcgtt catctggctg
    84541 aactttccaa cgatcccgcc ggacaactat atcctaatgt gacttacgac attaaccata
    84601 aaggttcggt tcgccttgct gaactcgcaa aagcagctgg tgtgcgtcgc tttgtgtaca
    84661 cttcttcatg cagtgtttat ggcgttgcag ccgaggacta tgttacggaa gagtccaaag
    84721 tcaatccaca aacagcttat gcagaatgta aaacgctggt agagcgagat gtcaagttac
    84781 tagctgatga tagtttttct cccacctttt tgcgaaatgc tacagccttc ggtgtatctc
    84841 ccagaatgcg ctttgatatt gttttaaaca acttggctgg tttagcatgg actaccaaag
    84901 aaatcaagat gacaagcgac ggtactccct ggcgtccttt ggttcatctg cttgatattt
    84961 gcaaggcaat tgtctgtacg ctggaagcag aacgccacat tgttcacaac caaatcttca
    85021 atgtgggtga cactgctagc aattatcaag tcaaagaaat tgctcagata gtcgctgaag
    85081 ttttccctgg ttgcaagctt tcctttggag acagtggtgc agacaaccgc agctaccggg
    85141 tttgtttcga gaagattaac acaacactac caggatttaa gtgtgagtgg aatgcagcta
    85201 agggtgcgaa gcagctgttt gatgtgttta gttctatcga tatgtcagaa tccacttttt
    85261 tatttagagg attcactcgt ttgaagcagc tggagtatct gattcgcact gggcaaattg
    85321 atcaaaattt cttctggaac aagtcatgct attgacacaa acttcactcc aaggcgcatt
    85381 ccttattgac ttagaacaac gacaagatac tcgcggcttc tttgctcgta ctttctgcca
    85441 agaggaattt tccgctcatg gcttaaagtc aacaattgta caatgcaatc tcgctttcaa
    85501 ctacaaaaag ggtactctac ggggcatgca ctatcaagtt gctcctgcaa ctgaggtaaa
    85561 attagttcgc tgcactcatg gtgctatcta cgatgtcatc attgacttgc gccctgaatc
    85621 ccctacgtat aaattacaca ttggcgttga gctaactgcc cagaaccgta gagcgctgta
    85681 cgtacctgaa atgttcgctc atggctacca aacgctaact gatgcagccg agattgtgta
    85741 tcagatgagt gaattctacg cgccagagta ccagagtggt ttgcgctatg acgatccagc
    85801 ctttggcatt gaatggcctt tacctataag tgaaatttca caaaaggata cttgctggtc
    85861 actttttgaa actgttctaa actctaccca cgttcaacca gtataaggct ttgacctccc
    85921 aaacagacat tgtgaggtac aagtcgtatc aagttgctcc caaatactca aagctaagaa
    85981 atgactaaga ctactttgga actcaacgta cacaagacta caaccgtgaa tcgttgtagc
    86041 tgtcgattct gtggttcaac attaaagcac acttttgttg atttgggaat gtcaccgctt
    86101 tgtgaaagct acgtgacatc tgaacagctc aaccaaatgg aggctttcta tccgttgcat
    86161 gtgtacgtgt gcgatcgctg ttttttagtt caacttcagg aatttgtcag tccacaagac
    86221 atcttcagcg agtatgccta cttttcatct tactccgact cttggctaca acacgctaag
    86281 aattataccg acaaagtcat agctcgcttt gggttaaaca cctcaagtca agtcgtagaa
    86341 atagctagta acgatggtta cttattacaa tattttctat caaaaagaat acctgttcta
    86401 ggcatagaac cagcagctaa tattgctgag gtagctaaaa caaaaggtat ttccacagtt
    86461 gtcaagtttt ttggaatcaa cacagctcaa gaattagctg ctcttttgaa acaagccgat
    86521 ttattagtag ctaacaatgt acttgctcac gtacctgaca tcaacgattt tgtagcaggc
    86581 tgcaaaattt tactcaaacc taaaggtgtc atcactatgg aatttcctca tctcatgcga
    86641 ctgatggagg aaaaccagtt tgatactata tatcacgaac acttctctta cttgtcgttg
    86701 ctcacagctg aaaagatttt tgcacagcac ggtttaacca tctttgatgt agaagaacta
    86761 tcaactcatg gtggttctct gagaatttat gcttgtcata cagaagataa ttctaaatct
    86821 attagtgagc aggtgagaga actaagagct agagaagaaa ctgctgggtt tagcaacata
    86881 gaacactatt cttccttcgc aaccaaagtt aaggaaacca aattcaaact tttggaattt
    86941 ttaatttcag cgaaacgaca aggaaaatca attgcaggtt atggtgctcc tggtaaaggt
    87001 aatacccttt tgaattattg tggaatcaga gaagacttta ttgattacac cgtagatcgg
    87061 aacccataca aacaaggcaa attcttacca ggaactcata taccaatctt tcatccagac
    87121 aagattcaag agacaaagcc agactatctg ctgattctac cttggaattt gaaaaacgag
    87181 ataatcgcgc agatgtccta tgtacgtgat tggggttgtc aatttgtcgt cccaattcct
    87241 gaagtcaatg tctattcttg aaccagccat aaatcaaatc aagcttaatt aaaaacttga
    87301 acaataaaca aaagaggaaa ttacgatgaa agtagtttta ttctgcggcg gtttaggaac
    87361 aagattaaga gaatattcca ccaatattcc taagccgatg gttcatattg gctatagacc
    87421 aatattgtgg catgtcatga aatactatgc ccactacgga cacaaagatt ttattttgtg
    87481 tcttggttat aaagcagacg ttgtcaaaaa ttattttctc aattatgatg agtgtgtttc
    87541 caatgatttt acattacagg agggaggtaa aaaaataaaa cttgctaata gtgatatcga
    87601 agattggaaa attacttttg tcgatacagg attgacttca aatattggtc aaaggttcaa
    87661 agcaattgag gaatatttag aaggagaaga ggtcttttta gcgaattata gtgatggctt
    87721 aacagattta catctacctg atatcatcga agattttcat aaacataata aaatagctag
    87781 ttttctgtgc gtcaaaccct cacacagttt ccatttagtt tcaatgcaag aaaatggttt
    87841 ggtaactgat atcgaagatg tcaaaacctc tggtattcgg ataaatggcg gcttttttgt
    87901 ttttcataga gatatcttta aatatatcga gcctggagaa gagttggttc tcgaaccatt
    87961 tcaaagatta atgaaattac aacagctagt tgcttataaa tacaacggct tttgggcttg
    88021 tatggatact tttaaagagc aacagcagtt agatgatatg tattgtcaag gtaatgctcc
    88081 ttgggcagtt tggaagttac ttgaaagaaa ggcaaaattt ttagaatata gtccgattca
    88141 ccatgttgct actcattcta tacccgtgaa tttagcttaa gagcaaatac taatgtattt
    88201 tacagtagat gtctgttgag gatatctact gtaattactg tttttagtaa gtttatccaa
    88261 agtattccct tgtcttaaaa aattagcaat atgcttaaat tcagttttga agaaacaagt
    88321 gatttaactt ataaagtttt gtgtttagga gcgcattgtg atgatatcga aatcggttgt
    88381 ggaggcacga tattaaaact ggtagaaagt tacccaaata ttaattttta ctgggttgtt
    88441 tttagttcaa atacacaaag agaaaaagaa gcttataata gcgcaaataa gtttttagaa
    88501 aaagttcaag acaagaaaat cttaatacaa caatttcaag atgggttttt ccctttcatg
    88561 ggaagtgaaa ttaaacaatc gtttgagcaa ttaaagcgta attataatcc tgatatcatt
    88621 tttactcatt ctcgccatga tttgcatcaa gaccatcgct taatttctga tttgacttgg
    88681 aacacattta ggaatcattt aattttagag tatgaaatcc ctaaatatga tggcgattta
    88741 ggaaatccta atttatttgt tcatttaaat gaagaaattt accaagaaaa agtgaaatat
    88801 atccttgaca gctttccatc acaaaatagc aaacaatggt ttacagaaga aacctttcta
    88861 tcaattctaa gactgcgagg aatggaatct aatgcaccca ataaatatgc tgaggctttt
    88921 tattgtcgca aagtcgtttt ttagctcggc tactctattg ctgttatatt actgagaact
    88981 tgcactattc cccacaagag gctgaacctc tgtattctcg ttactgggct gcagcctggt
    89041 aacgagtgtt gggaggttct atctccccag taccaaaagc tgaattcaat ttagcaacta
    89101 acaattttta tcaaaggtga aaaacatgaa cataactgat attaggcaga agcttaaccc
    89161 agatgaagtt agccaccaaa tgtaccagtt tatcaccaaa ttatatccta tttgccgctc
    89221 tattactggc aatggttttc gagaaactct gcattggatt gaaaaatata ttcaattaac
    89281 taagcatgaa gttcctactg gtactcaagt ctttgattgg acagtaccca gagagtggaa
    89341 tattaaagat gcatatatta agaatttgaa aggagaaaga attatagact ttaataaatc
    89401 aaacttgcat gttgtcaatt acagcgtacc ggttcggcaa aagatacttt tagaggaatt
    89461 aaagaaacat ctatttaccc tacccgaaca tcctgattgg attccttatc gaacttcata
    89521 ttataaggaa agctggggct tttgtctcag tcacaatcaa ttcttggaac tacaggatga
    89581 agagtatgag gtgtgcattg attcttctct tgagaatggt catctcacat atggcgagta
    89641 ttacctcaaa ggagagaaac cagacgaagt gctgatatca tgtcatgctt gtcatccatc
    89701 actttgtaat gataatctct ctggtatttc tctagcaaca tttctggcaa aatatctgag
    89761 tcaaataaac ctttcatatt cttatcgatt tctctttatt cctggaacta tcggttctat
    89821 cacttggctt tgcttaaatg aaaatcacct tcacaagatt aaacacggtt tagttttaac
    89881 ttgtttaggt gattcgggta agtctactta taaaaaaagt cgtcgaggtg atgctgaaat
    89941 tgataaagcc gtgactcatg tcctcaagca ttctcatcaa gattgtgaca tcatagattt
    90001 ctttccttat ggctatgacg aacggcagtt ttgttcacca gcatttaatt tgcctgttgg
    90061 ttgtttcatg agaacgccgc acagttgtta tccgcaatat catacatcag cagacaattt
    90121 ggatcttgtg caacctcagt accttgccga ttcattctct aagtgtttgt cagttttaca
    90181 tattctagaa aacaacaaaa aatacttaaa ccaaaatcca aaatgtgaac cgcagttagg
    90241 caaaaggggt ttatatggtg caattggtgg acagacggat acaaaaatga ctgaactagc
    90301 aatgttgtgg gttctaaatt tatctgacgg cgagcatacc ttactagata ttgcagatag
    90361 agccggtatg agttttgatt ttatcaataa ggcagcagat gcgctcctaa aacatgattt
    90421 attaaaagac aaacccgagt agtctttgag tgccagtgtt gtgtacacta aagcgtggaa
    90481 gctcatgatt cttgatagat gtcgatgaag cgtgttggtg tcattggtgg tggacaatta
    90541 gcatggatga tggcaagtgc tgccaaaaag ttaggagttg aattagtcgt gcaaactcct
    90601 agcctcaacg atccagctgt acctgtatca gcgaaggata acgttttcgc cccaattgat
    90661 gacgctgacg ccacagcgca attagcgaaa agaaccgatg tcatcacctt tgagaatgag
    90721 tttgttgata ttgcagcttt atcaaaattg gcagaacttg gcgtttgctt tcgtcctaga
    90781 ctggaagcct tgactcccct tttagataaa tatcatcaac gctgctattt acgtgatttg
    90841 ggtttacctg ttcctcggtt tgtcgccata gagcaaaatt ggcatacaac gactgaagtt
    90901 atcttcgcct cccaaattgg ttttccagca gttttaaaag ctcgtcgtca cggttatgac
    90961 ggtcaaggaa cttttataat cagggaaata gacagtttaa agcaaaagtt agaattagaa
    91021 aacacaaaaa gtcttgaaag tcaatctagt tttttattag aagaattgat tccgtttgaa
    91081 cgagaattag ccgtgattgc agcgcgttct gtaagtggcg aagtcatcac ttacccagtt
    91141 gtagaaactc agcaggaaga acaggtgtgt cggcgagtca ttgcacctgc tgatatttca
    91201 aaagacttgg ttgttgaaat cgagaatatt gccagcactt tgctaaatag tttaggaact
    91261 gtgggagttt ttggtataga gttattcctg acggctgatg gtaaagtgct ggtgaatgaa
    91321 gttgcacctc gcactcacaa ttcggggcat ttctcgattg atgcttgcga aacttctcaa
    91381 tttgagcagc acttacgagc agtttgtggt atgcaattag gcaacacaag catgatttgc
    91441 cctagtgctg tgatggttaa tcttttggga tatgaaattt ctcagagtga ctacataacc
    91501 aagcgccagc aaatacagca gattccccaa gcacgcgtcc actggtacgg gaaaaccgaa
    91561 tcgcgccctg ggcgcaaact gggacatgtc accgttttgc tggatactga aaatcaggct
    91621 caagcgattg cgatcgcccc aaacgcccaa ggtgtcgctt tgtctgctga tgcggacaac
    91681 gtcaacctcg ctttggcgat cgcccgaaat atagaatcta tctggtatcc tcagtgacgt
    91741 tctcccacca ctgattcgga gtaccgaata cagtgggggc ttccccaaat cgctttgaag
    91801 aaatttcctg cttctttggt cgcacctaga taattagatt tgcatcctgt tatccccggt
    91861 aacgataccc ttcggggaag ggcttcggtc tcgctgcgct aacgcagtcc cctctgtcgg
    91921 gaaaccctcc tgcagggctg tctcacctcc acaggcagtt ttgagactcc tgacgcccca
    91981 cggagtcttt gtatgtagcg aatttgtaat caaattctat gtttgtttta cgtttcccaa
    92041 cgtttgcact gttcacgggg tctaacacgt accaaaatca gccagagaaa gtttctagtt
    92101 gatctgtgtt gccaacgagt tattaatgtt tgagggctgg ctgattttgg aggggacaaa
    92161 tgcgtcacct acaacgtagt ccgtttgtgt caagtggttg gtcgtcacca atgttttttt
    92221 gaggagcatt acgctctatt gctatgatta tcgaaaattt gggtctaaaa ccccgtcctt
    92281 ctaggacggc ttttcctgct ctcgaatata ctgcttaaga atttcgattg gcgcaccacc
    92341 caccgaagaa acgaaataac taggactcca aagagcatcc ttaccatagg gtttagggta
    92401 tcccgcttgt ccataacgac ggctagatac cccctttagt gcgtttacaa tttgagagat
    92461 agaaagctta ggtggaaatt caattaaagc atgaatatgg tcggattctc cattgaattc
    92521 ttgaacttga aaatccattt ttttagccac ttcattaaat gatttttcaa tgaccattag
    92581 actttcagca gtgaaaacag acctacgata cttggttaca cagaccaagt gaatcttgag
    92641 gtctgaaaca gaatgtcttt ctttacggaa ctgggttgtc attcggtaca gaccgatata
    92701 gaatcaagag tagaccaatt ctatcacaaa caatgaaagc gcgatatcaa tacagattct
    92761 acccaacaga ccaacaacga cagagtttag ctcagttgtt tgggtgtgtc cgtgtggtct
    92821 ggaatgacgc gctggcattt tgtaagcagt ctgaaaagtt gccagggtat aacaaacttt
    92881 cagctatgtt gacccaagct aaaaagacag aggatagaaa atggttgtct gaagtttctt
    92941 ctgtaccttt gcagcagtct ctgagaaact tagacgttgc ctatcgaaac tttttcaatt
    93001 ctcgtaacgg gaaaagaaag ggtggcaaga tgggtaatcc tagatttaaa aagaagacta
    93061 atcaacagtc ggctgaattc accaaggcag cattttcagt taaggcggga tttgtctatt
    93121 tagctaaaat tggtaactta aaacctattt ggtcgagaga attaccatct gaaccaagct
    93181 cctgtactgt cataaaagat tgcgcaaatc gttactttat aagcttcgtt gtagaagttg
    93241 aacccattga gataaatgct aaaaaccaaa gcatcggtat tgatttggga atcaaaactt
    93301 tcgcggtgat gagtaatggt gagaaagccc aaagcccaaa ctatgctcgt attgaccgta
    93361 aaatccgtaa attgcaacgc aagctagcac gtcaacaaaa aggatcaaac cggaggaata
    93421 aaactcgcat ccgtgttgct aagaaacatc atcaaattaa cgacattcgt aaggattttc
    93481 tgcacaatct atcgaccaaa gtagtaagtg aaaaccaaac tatagctttg gaagacttga
    93541 atgtgtcggg tatgcttaaa aaccgcaagc ttgctagagt aattagtttg caaggttggc
    93601 gagaatttcg ggtgctatgt gaagctaaat cagacaaact tggtagaacg tttcatgcga
    93661 ttaataggtg ggaacccaca agccaaattt gttctgactg cgggtttaga tggggtaaaa
    93721 tcgacctatc tgttcgttca atactttgtt gaaattgtgg tattgaacaa gatagagacg
    93781 agaacgcagc taaaaatata caaaaagtcg ggatagggca ttgccacgag tgcggttcgt
    93841 tcttagctag ggaaagggga caccccttga aacagctaac ctagagatct tctctagaga
    93901 actttctaaa tcatgagggt taaattccct ccagtgaaat gaccactgac agcatcttgg
    93961 ataggcggga gaatggttat caaacgtcta aagctccaag aaatggggac aaactaacag
    94021 cttaagttgg tgtcaacccc tagcaaagtc atccatgaac aggttacacg aaccttgtca
    94081 aaccctcacc aatgccaaag caccaaatta agctgacagg tgctaacaat ccaaaagttt
    94141 actgtgattc gtgagtcagt aaagtcattc aaaccacacc cagtgggtaa ggatttgggg
    94201 gagtcaaggg ttctaaagat gacgggaaat gattagaagg aacgaagtaa cttctgtaag
    94261 actctcagga aggtcgaagc ctgagcagta accagcgcaa gtcttacacg caaaaggatt
    94321 gtttcagaag caaacgccca actgtaatgg aagggataag ctaacggaaa cacttttact
    94381 tgaatgaaat agtcttaagt agtagacgaa aaacgatgag caaggataaa accaagtata
    94441 cgaactggag tgaaatcaac tggcgcaagc tagagaagaa actctggaag ctacaaaaga
    94501 gaatatttcg agccaagaga gagcgaaacg tcaagcaggt caaacagctt cagaaacttt
    94561 tggtcaagag ctttgccgcc aaaacaatag cagtaagaaa agtaacccaa gataacaggg
    94621 gcaaaagaac ggcgggtatt gatggaataa aatctatccc gcccactcaa aggctagaac
    94681 tagccaatga gctacaaatc tcacataaag ccaagccgct tagaagaatt tacattccta
    94741 aagcgaactc ggatgagaaa cgccccctta gcattcctac tatcaacgac agagcagtcc
    94801 aaatgctcgt caaaatggct ctagagccag aatgggaagc aatctttgag ccaaattcgt
    94861 atggtttccg actaggtaga caaagccacg atgcaattga acaaatcttc ggaagcatta
    94921 aaggaaaacc caaatgggtc ttagatgccg acatctcaaa atgttttgat agcatcaatc
    94981 acagctatct attgaacaag ttagggaaat gtcctaagaa cattagagta cagataaaag
    95041 catggctcaa ggcaggatat ctagaaggaa aagaactatt tccaaccaaa gaaggaacac
    95101 cgcagggagg cactgtgtcg ccacttctgg ctaatattgc ccttcacgga atggaaaatg
    95161 tcttgacaga atgggttaaa acatggaaag gaagaaaaga tagaaatctt gaatccttct
    95221 cattcataag atacgcagac gatttcgtgt gtctacatga atccaaggaa gtaatagaaa
    95281 aagccaagga tattctaagc gactttctca aaccaattgg acttcaaata aaacccgaaa
    95341 agactcaaat agttcacaca ctgcaaacaa ataagggatt cgatttccta ggattcaaca
    95401 tacgacagta tcaaatccaa aatgggaaaa cgaacaaaca tacaggagtt aaaagggcat
    95461 ataaaaccct gataaaacct tctaagaaag ctatcaagag acattatgag aaaatggcta
    95521 acactgttag aaataacaga actgttaaac aagaaaacct cataaaaata ctcaacccaa
    95581 tcattaaagg gtggtgtaac taccactcat cggcagttag cagcgaagta ttcagcaaac
    95641 tagaccacct agtatacggg gtgcttcgca gatggtgtaa caggagacat ccgaaaaaat
    95701 ccaaacattg gattaaggac agatactatc accaagtggt cacaaaagat agcgtgagaa
    95761 attgggtttt caaagaaggc aaccaaacac tcttagttca cgcggacacc aaaatcgaaa
    95821 ggcacatcaa agtcaaaggg gagaaatctc catatgacgg tgacacagtt tactgggctt
    95881 ccagattagg cagaagcaaa gaactagaca catcaacaag caaactccta aaacatcaaa
    95941 aaggcaaatg ttcacactgt ggagctactt tcattgaagg tgacatcatg gaaatcgacc
    96001 atatactgcc caaatcatta ggcgggaaaa actcctataa caaccttcag ttaatccacg
    96061 ctcactgtca cgaccaaaag acctctgatg acggctcact caaacgaggt attcatgaca
    96121 agaatcaggt aagagaggag cggtatgaag cgaaagcctc aggtaccgtt ttgcagacga
    96181 gtagccatcg cgagatagct acttagttca acctctaaat ggacgcagag agataataag
    96241 actgataaag cagcaaatct cgatgaagcg tcaagaatct ccgccctttt agggcggtga
    96301 gtatgtcaaa aacttctttt gtccgccctt gagtttttgg agagaggcaa ctccgcgcta
    96361 acgcgccgct ccgctaacat acatcttttc cctctcttgc cgtcggcaag aattgatcaa
    96421 agatataatc gtcgctgcga cgcaaagtca gcgaaaaaat cgggcaggct taataaaaac
    96481 gagtacccga ctacgacgac agatcaacaa acgtttgcgt agcgccccct tcggggctag
    96541 cctgcccgat ttttttacgt gttagacccc cgtaccgtct tatatcccga cactaaacgg
    96601 agtaccgtta tagtgcggga cttacgacga agaagttaaa cctgccagaa atttttactt
    96661 ggaaatacac aaaatctttt tgaaggctat aatgggtttg ttgcactgct acgttggtga
    96721 ctgccataaa gttttttgat ctatgtcgaa agcaacaagg gaacctcaca attctcgtgg
    96781 cagtagaccg ggctaagtat ccggaaactt taaacgaggc aataggtgcc cacctggttt
    96841 atccaggtca taaacttagg taaaacggcg tagcggtgcg ttaaaacatt aagctccctt
    96901 gatcagttaa gacacgggag ctttaattta tagaaaggag ttagctggtc attcataaaa
    96961 aatgaaaaaa tttaaagatg tgacagacac aaacttcata tcttcatata tatttgtcta
    97021 agtctacaca ttaattaagt ctattttaga tactttatat taaatatatt aaaataaatt
    97081 cctattttca gataaaaaat ctgtgtaaag tgatcttata ttagggtacc aacaagagtt
    97141 aaaatcacaa gaattaagct aaattgtggt taaagctgta aagaattgtt aaaaaacctg
    97201 aaaaatagcg tgtttccagc ctcggttttc aaactagaca acggtttaac tttaattcat
    97261 caagaaatga tcacaacccc cgtcgttgtg gcagatgttt gggtacgtgc aggtgccaac
    97321 caagagccag aaccgtggta tggtatggct cacttcttgg aacacatgat ttttaaagga
    97381 actgcaacac taccgccagg gatgtttgat cagaaaattg aaaattgggg tggagtcacc
    97441 aatgcggcga caagtcacga ttatgctcat tattctgtga tcacagcttc gctgcatgta
    97501 aaagaaactt tgcctcactt gggggagttg ctgctgaagg cgacaatccc agaagatgaa
    97561 tttattcgtg aacgacatgt tgtgctagaa gaaattcgtc aatcacatga tgatccagat
    97621 tggataggat ttcacgctct gatttccagt gtttaccaac atcatcctta tggacgttcc
    97681 gtactgggtg gcgagcaaga attgatgcag caatctccag aaattatgcg ctgttttcac
    97741 cgtgcttact accaaccaga aaacatgaca gtggtgattg tgggcgggat aggtgcagat
    97801 tctgctttag aattagcaac tcagacattt gctgattttg ctgaaccctg ttgcgactgt
    97861 cctcaaagaa aggaagtcac aaagccaatt ctatcaggaa ttcgccgtca agaacttttt
    97921 ttgcctcgct tggagatggg gcgattatta atggcttgga caggacctgg agtggaacag
    97981 ctacacactt gttgtgggtt ggatttgctt tctgtgttac tagcggaagg acgcacctct
    98041 cgtctcgtgc gtgatttgcg agaagagcag caattggtgc aaggtatttg tagtcatttt
    98101 tccttacaac aagactgcag tttatttaca atcacagcct ggttagaacc agaaaatttg
    98161 gaacgtgtcg aatccttaat tcgtctgcat ttgcaggatt taattgacaa tggcatcagc
    98221 gagcaggaaa tcatccgcgc tcaaaggtta ctgtgtaacg actttgcgtt ttctaccgag
    98281 acaccaaatc agctagcagg actttatgga tactacaaca ctattgccca agctgaatta
    98341 gcaatgactt attcgtggca aattcagtca tataatgaga aacaactgca aaaattagca
    98401 caagaatgtc tctcacctaa tcattatgca gtaacagtac ttaaacctta ttagtgacta
    98461 ttcattttca gtacacagta cacagtacac agttaacagc ttcttcagct aactgataac
    98521 tgataactgg taactgataa ctgataactg atcaaaagga ctaatgataa atgacaacat
    98581 cggtgcaaaa atctcatatc tatcgcacag tattgaacaa tggcattgta gtgctggtgg
    98641 tagaaaatcc ggctgcagat attattgcag gacggatttt tatccgcgca ggtagctgtt
    98701 atgaaaatca ggagcaagct gggttagcat atttgctatc aacagtactt acaaaaggtt
    98761 gcgatggact ttcaagtttg gatatcgctg aacaagtaga gtcagtggga gcaagtttga
    98821 gcgcagacac tgcatccgat tactttttgc tttcgttgaa gacagtcacc tcagattttc
    98881 cacaaatgtt tactttggcg ggacgaattt tgcgatcgcc gacatttcca caagcagaag
    98941 tagaactaga aaaacgtatt gctctacaag atattcgctc acaacaagaa caaccgttta
    99001 ccattgcttt tgaccaactc cgggatgtta tgtatcaaaa ccatccttat gcaaggtcag
    99061 cattaggcaa tgaagcgact atgagcagct taacccaaaa agacttagtg cagtatcatc
    99121 aaactcattt tcgtcctgat aatattgtta ttagtattgc tggacgcatc acaccagaaa
    99181 gtgcgatcgc tcttgtggaa gaagtttttg gtgattggca atcgcctccc actcagccat
    99241 tggtaaaact caatttacca aaactatcaa ttgaacccca aattaagatt aagcctcaac
    99301 agacacagca atctatcgtc atgctaggtt atttgggagc atccgtgctg tctgatgact
    99361 acgctgcatt gaaattactg tctacttact tgggaaatgg tctttcgagt cgcttgtttg
    99421 tggaattacg tgaaaagcgc ggcttggctt acgaagtctc agcattttac ccaacacgac
    99481 tctcaacagc atcatttgtc gtttatatgg gtacagcacc agaaaatacc caagtcgctc
    99541 tttctggttt gcgcaaagaa gttgatttat tatttaccac gcaactagaa gaagatgccc
    99601 tccaagcagc taaaaacaag atactaggac agtacgcctt gggcaaacaa accaacgcgc
    99661 aaatcgctca aatctatggc tggtatgaaa ttttaggatt gggaattgat tttgatacaa
    99721 agtttcagca ggcgatcgcc tctgtaaatt ccacacatgc aatgacagca gctgatcaat
    99781 atttacggga accttatgtg tcactagtcg gtcaagaaca agcggttaat agtgcaattg
    99841 catacttcaa ttcctattca acaaccccag ttgtttaaac tcgctcaaga atcaatgaac
    99901 aatgaacagt tatcaattat caattaacaa ttaagtaggt caacctaatt aaacgtaaaa
    99961 tgtcattacg agcgtaacgc agtgcagcgt agaccccgga gggggcttcc ctccgggtag
   100021 taatcgcaaa attctatctt acgtttttca atgttgacct acttatcagt tatcaattat
   100081 caaatcgata actgataact gataattgat aactgacagg cgagccaaga catctgaagt
   100141 ttaagtaggc gaggggctat ctcgcggaaa tacgatcaaa agcagtatga aaaaaaatat
   100201 ctttagtaac caacaaagaa ttcagaataa cgtgaagcta gccggacaaa atcttctgct
   100261 tggcagactt caccaggagt gtgtaagtgg atggaatatt aagtttaaca cccctgaatt
   100321 tattggggtg aggaacggtt atactgaatt atgtcttctg tcttttgact ccttctggct
   100381 tagagttttt caacccccct gtcaattgct acaaaataaa aacacagcag atgtataaat
   100441 cattattagt gatcaaaata ctgctgtact gcagtgtatt tctgcttctt ggcttctgtg
   100501 ctaaagaatc ggttgcatcg caaccacaac aaatagcgca agcaacttcc tctgaaggta
   100561 tcaaccgtcc tactctccaa attggtagca aaggagagcg cgtcacagaa cttcaagcag
   100621 ctttaaaact tttgggcttc tatacaggta cagtagatgg ggtgtatagc gaaagtactg
   100681 tcctcgctgt ttcccgcttc caggaagctg ctggcttaaa agcagatggc attgtagatg
   100741 caacaacttg gcaacaactc ttccccagtg aagcgacagt cgcatcatct agaccattac
   100801 ctagctctac aagcaggttt cctgctccat ctgcaacttc taacaccaat caagttgtga
   100861 ttcctacttc taataattca agacctccga caacatcagc gacaactgta aaaccagaac
   100921 cacgaccgac gacaacatca actgcaacca gcaacaccac agcgacaact gcaaaaccag
   100981 agccacgacc gacgacaaca tcaactgcaa caactcgtac cagaaaagat agttccaatc
   101041 cagggccgca atctgcaaca cgcaatacaa ctgctagttc acagaggacg tccgtacgac
   101101 aatcaacatc gactcgctct ggctcgactc gttctgagca aactgttcgt actcagcaat
   101161 cctctagtcc gagttcaacg actcgtactc aacaaatttc ttcaattcag tatacctcag
   101221 aaggattacc aattctacgt ctaggaatgc gtggttcaga ggttgttaga ttgcaaaggc
   101281 gactgcaaag actcggtttg ttgaaggtag atcaaattga tggcgatttt ggtgcatcaa
   101341 ccgaagctgc agttatagcc ttacaaaagc ggtatggtct agaagcagat ggtgtggctg
   101401 gtggagcaac ttgggagatt ctcatgagac ggtgaggaag ctgtaatatt agctctaaca
   101461 tttacaatac cgtttcagtt ttttaaagtg aaacggtaca ccatgcttgt gtattcaagg
   101521 tcattcactt gatactcaga tttcaccgct cgcttatcaa gtcagacgag ctattttcta
   101581 tacaaacagt ttccttttgt tcatacaagc gacaaccttc gcaaggtcca ctcgggttaa
   101641 cagcacagcg cagaaaacca gaacgagcat taaatcgaca gctgatatcg ccaacaaggt
   101701 aaccgactcc ttctaaataa tagcgatcgc tattacctgg tatcgtattt tgctgcactc
   101761 gccccacaaa agaagttgta gcgactcgcc taaatcgcga tcgcattcta gcccgtgttt
   101821 tacgcatcaa ccacagggag aacagggacg gtaagaaacc aatgattata accaaaagtg
   101881 ttttcacttc aacaccttct tttaacttct tttatgtact tatcgtccct ggtgttgtat
   101941 cctagcatcg caagagagta caatctgtag ggagtttgat ataagagaaa gctaacgcta
   102001 aaacaagtgt cagccatcat tttaactagc ataactgttg caacccaaac cgtgggtttt
   102061 gatgaatgtt agtactttaa agatttgttt ctgagtcact cttcaccgaa aggtattagg
   102121 ggtacaggcg tattactcac gacctacccc tcataccctc tatatcatta gtgcttcagt
   102181 ttcctgaaaa cagcgtcatc atgtacggaa cttgataagt tgaaagccaa cgagtttctc
   102241 cattgcgtgt ctcggaaact agagtgtcat agtattgtgc tggatcgtaa tgatttgatc
   102301 gatagactaa cgaggtgctt gagttatcgc taatgaacgc tggtgtctgc ttttcttggc
   102361 tggaaaatga gcgtgcaggg tagataagtc ctcctagcag ttcagtcttc gctccgtttt
   102421 ttgagtcgat aatggtgcca gtgccttcag tttttagccc tagaatccaa agattaccac
   102481 cattattcac tattttggta ttattagatt caatattgag ctggcgtgcc caaacatttt
   102541 gattgggttg cacttgcaag gagccaagat tcacatcctc aaggaacaat tcgcctgcac
   102601 cagaactgga agtatattgg tagaatccat ctttaagtgc aactgatcgt gatgaactgt
   102661 tatggtctac ctttgctcca taaccaaacc cctcaacaat cagcggagaa tctgtactac
   102721 ttccttcgac tacaaactta ataccacccc cattttgacc atgagattcc ccatcgacga
   102781 ccgatgaaaa ccctacgata cgtttaaccg ttgcaggaac cgtgagcaca gtttcgttaa
   102841 aggagaagta tttaccgaag tcgaagtaga tggtagactt gccagaatca agcaccgact
   102901 gcaactcgct tgtatcagtg aaccctacag ggtttagtgt aatgcgtccc cagttcgccg
   102961 gatcgttctc ctgaaactct ggagtctcct taacgggcaa gttgagagac tggttggcac
   103021 cgttaaacaa ctggtaactc tctgaggcat attcagtcag agtagtgcca gggacgacta
   103081 cgcctttgtg cttaattgct gattgatagc cactggtgtt gagattacgt acataaaaac
   103141 ttccttctgt ttcaatggca ctaacattag atgcacctcc ttcgaggttt gcatctatta
   103201 gggtgaccat accaccccaa ctcgttccct gaatcactgg tacgctgttg gtactattta
   103261 atccacgaat tgttaacgtg ccattctcgt tcctaatacc agctatgttt tgatttttga
   103321 gggtgatgtt ctcaaaagtt ggtccgtact cagtcggggt gagtctgata ccataatcaa
   103381 agccctcaat ttggacattc ttaatgagac acggacctgg ccattgacga tccattgcca
   103441 gacctgcaaa acccttgcca tctctagatt taatcgtcac atctttcatt gaaccaacat
   103501 tactagaaat gtagtcgatg ccgatggaac cagcattacc aattcctgtg tcaacgctaa
   103561 ggttatggat gttctgacgg aaagatgtgt taccatccgg agtttgaatg actgctttgg
   103621 gagcagcaga gttgtcaaag ccagacgcgt agtctctcag cttgatcaca gtagcaccac
   103681 tgccttcacc ttggagggta acgccgctac caatccaatt gagtgtatca ctcacgtcat
   103741 aggtcccatc tttgaagtga agtgctttgg ggcgaccgaa gtaatcatcg tgtatggagt
   103801 taccattagc atcgacccgt ccatcatcaa gtgctctctg aatcgcggca gtatcatcga
   103861 tgccatcgtt aggtcttgcc ccataatcct caacgctctt catgaagcct tgtggaagat
   103921 atggatctcc cagagttgca tggtacgttc gttgcgcttg aggttgcaac gatgacactg
   103981 attctatttg accaactttg tactctaact cccaattgcc tcctttagtt gcatctcctg
   104041 tcaagtcagt ggaagcagct atatcagctc ctgtgatttc acttagctgt gctacaaaac
   104101 ggctaccttg ctcgccttga gctacatgac agccatcgat gaggatgtca gcattatcag
   104161 tcagagcatc cgcccaactt tgtaattgct ggctgtatcg ctcaacagca gcagagtcta
   104221 gagaggtttg tccaatttgc agactccctg aagtgccgtg agaaataatt tctactttgg
   104281 aaattgtgtg atcatatttg gacaattccc tcgtcatttg ctcaacagca tcttttgagg
   104341 aatcgagtac aatcgccttc gcttctggtg aaaccccagc aactaaactt tgataatctt
   104401 ctacactaga gtcaataaaa accaaactct gttgagttgc cttttgcagt ccattttctt
   104461 gaatgttatg acctagtaat tcatcattgc ttttgctcaa gtcgctcgca actctaagct
   104521 catcatcatt cctgctaacc aaaatatccc caaaatcttc aacagataac ttggcagaca
   104581 gcaaattaag gttgcttgtg ttgcttgcct ctataaggct attagcaatg ttggtatatg
   104641 atgctccctg ctgagtattg tgtgcctgta attcatggtt tgccgcccaa ctcgatacaa
   104701 catcatgggt tgtatagttt gagttttggg aaggaatttg cagcgacacg tcagcagaag
   104761 tcatagaatc cctttccttg tttgtgatgt gatattctcg gtatcagata ctacaccgaa
   104821 tcatgcacct acgtcaagat tttataaaat tcttgttttg atttaaattt tttatgtctt
   104881 gttagaactt gattctttaa ttttgatgtg gtggtaaagc ttttaaagta gaaaaatcgc
   104941 agattgagtg aaatggacaa aaacggcagt gatatccagg atttggagga aaaatctggc
   105001 tgaactcact gcttttttgt tgatattttt gtaaatcctg ctgatgcttt ctggcaatct
   105061 cagctaattc gtattctatt gtgtctaatt cactctttgt aacactaatg atctcagatt
   105121 ttttgcaaag ttctaaatta taaaatgaag cgactgcctg atgtctgggg taaagataac
   105181 gagcagcaag caaataaact aatgcctgtc gtcggtcaaa agcggatttg ccagttttaa
   105241 aatctataat atgcaaaatc ctatcagatt caataaatac acagtccatc gctgcataca
   105301 aacgaaagcg ataatgttgt tgtgaaatca aaatcggttt gggaaaaccc tcatcgccgc
   105361 gagttagtag gatgatatgt ttgcctaaaa gtaaaggagc atcgtaatat tttttcaaaa
   105421 tttgtaatac gcgctcttta acttcaacag ttgagtgact taatttcaaa agctgtgcaa
   105481 ctttttctac accatcagat tggtttaaca aatgaatgtg gtgatgaaat tcataaacgc
   105541 ctttttgtgc tagtaaacca atacgctgcg atgctgtagc ttttgtcaaa agagctttga
   105601 cttgtggttc ctgttgtcgg gctttaatga aaccccttct catttgacaa tgccaacgtt
   105661 gttgccatgc ggctggggtc actaaagacc aaagatgata actggcaaag ggctgatcaa
   105721 gagataacat tgctcagaat tggttaaaga aaatacttgg gaaacagttg tgattacatt
   105781 cggttagcgg tagatatttt gcttgttgtc tgacttgttg tctgaaaaat ttgtgagata
   105841 aattagcaat aatgggtgtt aatagtcatt ctggtaaaac aaaatccgat atctatcgtt
   105901 agtgatatgc gtgctgatga cttaactttc cctatggtgc aaaacctaac acgggcggtt
   105961 gtaggttact tggaaacagt gtatgacaat agaccaataa gttgtggttg cctacgatac
   106021 tgacttttta gctcttgcat ttgcaagtca cataactcaa gtcctaactg acttgagttc
   106081 aagctaaaaa tgactgattc aaaattgccc cacaccagta gtcatttaca atacccctaa
   106141 gctgaattca gttggggcaa taatctttac cgccatctca tcatccaaca ctatattgtg
   106201 gaatgaaata gattcggcat tgtgctggtt caatgactcc agaaataact tatactattg
   106261 tggcaaatat tgaaggtgta tcgaatgcac cttttacatt tagaagtttt ggtcgctcga
   106321 tttctgcctt tcgttgaccc taaacagatt tatctatacc ttgccagata tagaaagaat
   106381 tcactgtact ctctctttgg agacaccaga ttaagttttg caacactgat gcttgagatt
   106441 cagaactttg cgtcctagta tcaagcaaat gtaaacaaag aagaattttt attaacaaaa
   106501 ttatgattat ttaatcgccc cttgacagac agtgaagtac tcccttgctt ggggcgggca
   106561 ctccgtgcaa atgcccaaaa atcacgctaa gcgttcggcg tcccttgtgc cttacggttg
   106621 ttcgtttgcc gcaggcatac ctgcttagta ccaaataata tactttttgt caaggagcaa
   106681 atgatgcaca gacttatttt ttttttagaa gctactgaga tgcattcgat ttcgcctcaa
   106741 gagcgtattc tcgaaacttt tccatatcag ccttaagagt tgattcaact gcccgtccca
   106801 aaaacaaatt atccataatt ttccctagaa taccagggat tgcataggca atagtcaatt
   106861 taacaatact actactgtgg cggtcataaa aacgcactgc cccccgattt ggcaaaccat
   106921 cgactgactc ccactggatg atttggttgg ggacaacttt aagaatgcgg gatttccacg
   106981 taaactctaa acccctagta tcaagtttcc atatcgatat ttctggagta tcctccggaa
   107041 tttttaccga atcaatccat ttcatccacc ggggcatctg ctctaaatca gaccataaac
   107101 tccagactaa ttctatagga gcttctacct caacctgcac actatgctct aaccaatctg
   107161 ccatatttgt tattccttgg cgtcctagcc tacggcatac cgctgcgctt tgaaagcact
   107221 tttgcggttc atttcttcac attttctaaa atcgctttcg ctgcacgctt tcctgaaatt
   107281 gttgcaccct ccatactatc gatatagtcc tgctgcgtat aactacctgc taagaagaaa
   107341 ttaggaattg gcgttttttg ctgaggacga taaacatcca ctcctggggc ttctctgtac
   107401 aaagactgag caagtttgac aacactgtac caagtcatgt tgagttctcg cgaggagggg
   107461 aacaactgat gtacttggtt aagaacatgc tgggcgatcg cctcattact ttgctttata
   107521 aacggatcac ctggtgtcaa cacaagctgc aatagtgaac cttctccttg cctgtaataa
   107581 tcactagggc tagtcaatgc caaatcagca aaacaagaaa agtcagcatc ggcagtataa
   107641 agcaaattat caattcctgc tgcatgattt cgctgtttgc gctcttgagt atcatgcagc
   107701 tccgtcaccc agccatcaaa ccgcaactga actgttgcta ctggcacaca ttccaatttg
   107761 tatatattgt caaactccga ccacttgcgc cattgttgag gtaacaaacg ctgaattcct
   107821 gggacatcac aagcagcgac ataggcatca gcagtgatca catcttctgt atcaccattt
   107881 gctattacca taccagtgac acgggtttgg tcttcctcct caacaaactg tatttctcga
   107941 actctcctac gagtgtaaac ttttgttcct tttgcttcca gatattccaa gataggtttg
   108001 tgcaagtact catgggggga gccttccagc attcgcagct tcgaggcttc ggttctgact
   108061 gcaaatagtt gaaagactgt caacatacaa cgggcagaaa tatgttcgca atcgataaag
   108121 ccgagggcgt aagcgatggg gttccacatc cgcttaagac taccgtcatt accgccgtga
   108181 ctacgaaacc actcagcaaa gctaacttta tccaagtcac ggatgttttt cattgcgccg
   108241 tgaaagtcca ccaaaccgcg tactatcggg ctagttccca atgcgatcgc attttggaac
   108301 ttatccagta atgaaagttg ggaagtcgtg aaaaacgctt ttaatccatt aaaaggtgca
   108361 cccatgaaga agcgaaaatc taaagcacca atttttcctc cttgattgat gaacgtatga
   108421 gcatgctctt ttggacgcag gttttccaac atccccactt tcttcatcaa ttccaaaagc
   108481 tggtagtagt tgccaaaaaa gacgtgcaac cccatttcaa tatgattgcc atcctcatca
   108541 acccaactgc ccacttttcc accaacaaac gggcgggact caaaaatgtg aacttcacat
   108601 ccagcatctg ataaatcgac agcggttgct agcccagcca gtcccgctcc cacgatcgca
   108661 atgcgcattc cgtctttcct tttcagtttc attacaaatt gtaactgggt tggtgtcgga
   108721 atttgtcact caattcaagt gcaccgattg tgagttgtaa gtcgttttac gaactactca
   108781 ccactcgcac tcacctgctg ctttgtgtag cctcctcaga ggagagcggc aatccacgga
   108841 tcagctcccg gatcacatcc gtcgcaggtc tacctgtttg ttgacaatat ctctcaagtt
   108901 tttctgcttc ctgtgctgct aaattcacag tgatacgttt tacagcccat ttcttatttg
   108961 tcattttatt ctgctatctg ctggttgtta acatcatcaa gaaaaaacta actagagcat
   109021 agaaacgata agattatcag agtttttgtc aggaaacaag aatttcgtta ggactaaaaa
   109081 actgtttttt ttgtaaaact gtgcttcatt tgtcaatcca ttatcaaaaa ataactgttt
   109141 tctttactcc tctgacagaa aaaagagtgt acattcatta ctatgacaat aagttcagct
   109201 acaagataga cgaagcttca ctgttaattt tataacgtta attcagaact tttctgttaa
   109261 gaaaatcacg aatttcagta tttataatga caaaaagatt tcacttcgtc ttgaaataga
   109321 gaatcatcat catgtcttag aactattatg tatgtacatc ccaatactgc tcaggttttt
   109381 cactctgaat tttcagcttg gcttgagaaa aggttactgg gtttgggttc aagatttttt
   109441 cttcttcctc ctacgtctta tccccgtcag ggggacgacc ttctcctttt cctcttaagg
   109501 gacaattatt gatagacatt tgttccagaa tttggtattt acattctgtc attgttatat
   109561 aaaatctctg ttttctcgta ttctgcttgc agtactctca actatggaag cgtgcagctt
   109621 gtttctattc atctgtatgt atctcggatt ctttcaggac tttgaaacca taacagcctt
   109681 gaaaatttta ttttcttagg ctctcacctg atcgacaaaa acaatttcat ttttttcttc
   109741 ttactttcat cctattccat aaaccaagaa aagcgtctct tgattaaagt gtatatcttg
   109801 agaagatgaa aaacatcaaa atttattatg attttgttgt tttttggaaa aacaatactt
   109861 ggttaccttt ttatttatat atactttttg tttaaaattt ttcacaaaat aaatatcaag
   109921 cctttacttt ctacctaaat atttttcatg aaaattttat caccattttt aaaaaaatga
   109981 tttttttctg atatttatac atgagagata tggtgatcta tagtcatcta ataaagttat
   110041 ttataacttc ttaaagagcg atagacaaaa cttattgcta agtggataca agaattatat
   110101 aacagtcgat taagaccgct caaggaagat attttttttg aaaacaaagt tttccctacg
   110161 gaaatgactt ttcaagtcta ttacattttt tctatcaaga gaaatttaaa gctttactta
   110221 gatgactttc aagacggttt tttgacagaa gttatttacg ctagactagt agttattgag
   110281 aagagtgaat ggacattaat ttgtaaaaaa tcacgtcttt cagtattcag taatcaaaat
   110341 actgaaagaa tcaggagaat atttaatgaa tgaatatacc aatcatgcta aactccttac
   110401 aaattatgtc caaagctctg gagtcggtag gagtaacgct caagaagtgc agcaaatttt
   110461 ccataaattc tttttcttca agagcttctt tgaagcgtat tgccttctgc cctagagtat
   110521 ttttaaaatc agataattgc aggaatctct cacaactaaa catgaaaaat gtttttaatt
   110581 ttctgtcagg aattactatg ttttttaagc gcaggtttag tcacacatag ggaaaaaaac
   110641 cggtttctat gataaaaaag actgattttt cgttgagcca ccttaaagaa accggggttt
   110701 tgggattact gtaccggcgc tctagaacac cgattcagta ttcataattc atcattgtga
   110761 ctaaaaaacc tggtttcttc tagttgaacc aatgaaattt cgtttttcct gtaataaaaa
   110821 ccgggttttt gggattagtg aatcagtgtt ctagctgtct attttctaaa ctagtcactc
   110881 atgggttaag tactatcgca ccgcaacgct ttcgcccatg aaacttgcca tgaaaaaaat
   110941 ttcttcacgg atgagttggt attagcgtag cgggacttag cccgttctat ttttaagtca
   111001 gctcaataaa catgaaacgt aaaatgtcag cagcaaagca cgtagcgtac acggaggaca
   111061 tacgaaacgt agtgtagaca aagaacgtaa gtgtgtattg ctctatcatg agtggggcga
   111121 accgtagatc ctgtagagta cagtagctaa gttatcgcaa agcgtttatt ttattttttt
   111181 caatgttgcc cacttatcag taattatatg caaacctgat agctatgttt tttcaatata
   111241 tgcaagtttt accctcaaag ctttacaaaa agacggcgat caagctacac aattcaactt
   111301 gtggtattta ctcccgaacc gccacaaaat gacttttgtt tttcctatgc gccgcgcacg
   111361 ctgctttgtt ggcgtaaatc tccgcagaac ttacgtgtct atgtcaatag ccctgagtct
   111421 tcacgaacac actgccggac acacagcttt gtacccccgc ttcgggggcg ctttccgctt
   111481 gcggacacgc taagcgtaat ttctagctct cgaatattta tctgttgagg cgtgcaggag
   111541 aagtcgtacg ttgccttgat tagctacgta cactggtacg cagaaaaata agaatggata
   111601 cttttgtttc tagttatgct ttgacgttta ttcaaattga agttgaggca tgagctgaag
   111661 ggtgccaatg cccaaatctt tgggcgaaaa gaactgtgct tcaaacaatg ccatcatgtc
   111721 tcgtaactga ggattaccac gggaagcccc tgtcaatcct ttagcaataa tcaagccaca
   111781 gtatcctttg gtatttttac atcgctgatt ccacttcttc cgagcttcta cgtgtattgg
   111841 atcgtcatct tcaaactcac caaacaggaa caattcgtcg ttttcggttt gtaacagacc
   111901 taaatcgtag cgcgccccat caaagggatc agcacctgga ttgaaacaaa ttgcctttag
   111961 tcctcctgct tgttcaatac tctcaatcac agtctttgcc ttaggacgag aagtttgaat
   112021 caaaatcact ggcaaaccat cccctgcttg tgtgatttct cctgttgttt gatactttgc
   112081 tcccttacgt aagtaatcca acatttccca tgacacaact cctaaactga gaaatgagtc
   112141 ttctggtatc aaatcatcac gtaatgaccg aaagattggt ggcggtaact cactttcatc
   112201 ttccaaagtg tcaaaacctg ctatctcttc taattcagct gctaactgtg gcatagaaga
   112261 aacagcaaca gacgctgatt ttgtgggttc atctgacgac tcaggtaacg agatacgata
   112321 gcgatggctc aagctaggga aagtctcatc atcgagctga tgacggtaat cgtggataaa
   112381 ccggcaaagg ctttctattg ctacaaagac gacaagtgct tcttcctcat ataaaacaga
   112441 gcgcagtcct tctaaaggat ggatattacc aaaagtgggg tcaatttccg ataaagggaa
   112501 atccgctaag tcactgaact catcgtcttc ttcctcggta tcgtcagcat gctcaaaagt
   112561 cagaaataga caatcttgtc ttaaaaaagc ttcttctaaa cgtccttgtg attggtcttc
   112621 tcttaaaaca gttgcgcgaa actgctttaa agattcttct gaacgataca acaaaatccc
   112681 atattccatc cccagcattc ccataacact ggcgtagagt gtaccaacat cccatttatt
   112741 aatttctatg gacaaaattt gctgttcttc caagaattcc caaggcgctg tttgccaaat
   112801 ttcaaaagct ttttcccgca gtagttgtgc gtattgtgga ggtaaatcgg gaacttggct
   112861 gtctaagatt tcagtaaacc cacgaaagag ttcatcaatt aaaggcagtt ctggtgtgta
   112921 atcaattgca atgtccaaat cctgtaggac tcctcgcaga taaaattgga tttcgcgatc
   112981 ctttaccaca attctttgag gacgagctgg tttggcggga ctatgaggat gctccatcgc
   113041 tcgcatgagg gtacggacaa ttgcttctgg accagtttct ggtgcgacta cgtccatacc
   113101 tcggacaaca ccttgggaac catcgaccca aagaatacat tcgcccttgt taaactctgg
   113161 atctgagttc tgagtttgtg atgacgacaa tggacggcga tcgccctccc acacagaagg
   113221 aatttgggat aatttcttca accgacgact ggtagagcga ttaaaacttg tcatagaggt
   113281 aagttaatca aaacaagcaa tatggaatta aattttcggc tggcgggcta gcctcggctc
   113341 aaaactctgg aggctgctta ggaagagtgg ttgctgctgg tagctaccac aatccttgaa
   113401 ccaataaaat atcgaatttc aaaatacatt gaatctctca attctagaat aaaaatcttt
   113461 gcgtgctttt gacggagtgt ttacaatttg cattcctacg acatgaatgt cgctagaatg
   113521 gatacaaaaa cttttaaagc caccacgcgg taagcttgga gtttgaatca aagagcttgc
   113581 cgctacaaag tcaagctcac accagaattg gagtataaac ggcagatgac acaagtaact
   113641 cagtcttcac aacgaggaat tcagttgagc gaagcagcat tacagcaggt gaagctcttg
   113701 caaaataagc aagataagga tctatgctta cgggttggag tgcgtcaagg tggctgctcc
   113761 ggaatgtctt acatgatgga ttttgaagat cccagcaaga ttacccctca agatgaggtt
   113821 tttgattatg atggcttcaa aattgtctgc gatcgcaaaa gcttattata tctctacggt
   113881 ttgatgctag attatagcga ctctatgatt ggcggcggtt ttcaatttac caaccccaac
   113941 gccgctcaaa cctgtggttg tggtaaatca tttggagttt gactagtggg atggaaacgc
   114001 tcacgccgca tcatcccgca caatcttgta agatgattat ctgtcctttg tcatttgttt
   114061 ttcgacaaaa gaccaatgat tattgactca tgaataatga ctaacacagt tgaatctctg
   114121 tttgacacag gtttagaacg ttataaagca ggagaagcag cagctgattt aatccctgtg
   114181 tttaaagaag tttgcgatcg cgctcccaaa agtacggctg cttggacttg tttagcgtgg
   114241 ttgtatctgt tagacgataa acccaacttt gcttacaagg ctgcacaaaa agctgtcaag
   114301 ctcaatccac aagaccccca agcacgaata aatctagctg ttgcgatgct ggaaacaggt
   114361 gaaaaaggtt tgcgacaaca cgtagacttt gcacaacagt tgatttttgt caatccagag
   114421 tggcgagagg aagtcaaaaa aagtattgaa gatggtttgg acagaaaacc agactggcaa
   114481 agtttggcaa aagtcaaaaa ctggctgttt ccagaggaat aattgctaaa tagtcccaac
   114541 tcaccagtca atagttttag actattgact ggtgagtcat aagtagtgac tgtcaacaac
   114601 ccacgacttc tagtcgtggg cttctagccc acgaatcggt tgatagttga cccgacgcgc
   114661 gtaccgtaac ggtactacgt tattgggaag cgttaaagtt cctactccgg gatgcttcac
   114721 cagttccgga cactagaacc gaacgattaa acaaatttat tgggttaagt tagtgtcgtt
   114781 tggaaagtac cgaccaataa ctttgtccag gctaacttta ctggagtagc aaggcggttc
   114841 ccggcataca gggaagtgag taagcactac tcctgtgctt actcaacccc gcaaggggga
   114901 cggaacttaa aagttccgtg tcgtgtttcc tcccacgcct agaaggcatg ggtttccaca
   114961 ctacccgcga gtttttatga aagataaatt tttaagctgg ctgaacttag ttttagtggc
   115021 agacgtgttt ctagttttgt ttggttttgg gtggttggca gttgcagcta ttggtgaaac
   115081 tgctggaatc tcactgggct tagatttgtg gtacaagctt tggcaacctg tatttaaccc
   115141 tgctataggc attttgtttg ctggtgccat tatgagtggc attatcaact gggtttctca
   115201 gaaatttctc aaaactggaa ataagtaatt ttttttgata gtagggtgag taaacgttct
   115261 ttatgacgca ccccacttca tttctcttta catcaaattt ctatttcaca atctgtgcta
   115321 gtgctggttc caaatttgga tacttgtact caaaaccgct ttctaaagtc cgcttaggaa
   115381 gaacttgttg accttccaaa acgaccattg ctccgtcacc taaaagagcc tcaatagcaa
   115441 aagccggaac aggtaaccag gaaggacgat tcatgacttt tcccatagct tggcttagtt
   115501 gagccattcg cacaggatac ggggcagtag cattatagac cccttgcatt tgggttttgg
   115561 ttaaagcttg caaaatcaag ttaacgacat catctacgtg aatccaggaa aaccattgcc
   115621 gaccacttcc gataggacca ccagcaaaga gtttgaaagg tgtaatcatt ttacccaaag
   115681 caccacccag acctaaaaca ataccgaatc gtagaatgac aagtcgtaca cctgcatctg
   115741 tgactcttgt tgcttctgct tcccaagctt ggcagacttg ggcaagaaaa tcgttacctg
   115801 atgagctagt ttcatcatag gtagccgttt cacttgtacc gtagtagcca atagccgagg
   115861 cattgactaa cacactcggc ttggggttag cgttgattat tgcgtccaca atattttgcg
   115921 taacgaactt gcggctgttt aaaatttcct gtttacgttc ggttgtccaa cgtccttcac
   115981 caatgggttc acctgctaaa ttaacaacac catcacaact agaaatggca ctttgccaag
   116041 aaccggatgt attcggtgta taggcaacaa tttctacatt gggaaaagcc gtaggtggaa
   116101 aaactttttg ggcataggtt gtgttacgag ttaacacaag cactttcata ccctctccat
   116161 gtagtctttc taccaaacga ctacctacaa atcctgttgc tccagcaatt gcgattttca
   116221 taatttatct cccccagact gttattttaa agttttttct caaacttttg gtttcgccac
   116281 tgcagtatga agtgagaaat tgcttgtgta ctgtgtactg cttttctttt aactcaaaac
   116341 tttcgttctt taatgaatct ataatgactt ggcttttagg tggttctata ttataggatg
   116401 gacggagtgt tgcaaggcgt ggggctatta tggctcgcta tacctgttca tttattcttt
   116461 ctgttcctat tgaccaactt caatctttac ttgtagaact tctgcaagat tgtcagtttg
   116521 aagttcagta ctatacatct gactatattc tggcacggga atttcttggt tctgtaccca
   116581 tttccaagtt agtgaccgta gaagtactga ttgacaaaag cactgctact gaaatagaaa
   116641 cccggatgag tattgtgatt aaaaacgagg aattaccact tcaaaaagac aatcactgcc
   116701 gacaagtctt tgaatacgtt aagcaggcta ttgaaaattg ccgctattgg aatcttattg
   116761 agagcattgc aggctagtag gtagctattg gtacttgtcc tcaaaaaagg cgtctgcttg
   116821 ggctagcgaa atcactaggc tagcttatag taaaacgccc ctccaaaaaa tgtgcaggct
   116881 aagagtagaa atattccaga attaatatgc cttcagtcct caaaatcctc agtcattccg
   116941 ggatttatga gtgtaatgtc atattcactg gaatctgttt gtcctcctgt ccgcatacta
   117001 tctcgcagca agtaataaat agcacgtact tgaggaccaa aaacaatttc gtcctcattt
   117061 ttcaagtcat gaactggtat ctttcgcccg ttaatcatca gaccattaga acttggttta
   117121 ccagcgtcac catcaacaat tcgataataa tagctatgct tcttatcatc gcgcagcatc
   117181 ctcatgagtg tggcatggcg gcgcgagaca aactgcgaga tgagacggat atcgcagctg
   117241 cgatccctac caatcgagta gacagggcga tcaagaataa attctttgcg tccttgatca
   117301 tcttgtatta tcagtagatg gctttcattt gtttgtgctg ccattgacaa attgttacta
   117361 aattctttag ttgaactgtg attaatcaag atgtgtttag tattgtttgc tgccattctt
   117421 tgaagtattg tttatggtaa ttatcttatg tgcattaaac ttatttggtt gtgtaaaaga
   117481 gtagaacagt ttgttctact cttttaacta ctatagatgt tgtagcagcc tcaagcaggt
   117541 tttgtgcatc tcaaaacact tatctatcga cgtagttgca cctgagactg gcaaaaccaa
   117601 atatttacgt tcataaataa tagctcgaaa agagaatatt atgagtgatg agcaaaacgt
   117661 cgtaataaaa gggaattagt gacgacgctc acagaactaa aagccataag tgcagctgca
   117721 ccggatggac tcaagacgaa accgaaactg ggtaacaaaa caccagctgc taaaggaatc
   117781 ccaagagtgt tatatgcaaa agcccaaaat aaattttgac ggattttgct caaagttgca
   117841 cgactcagta gtatggatgt tacgacatca gttaagttat cccgcatcaa gacaatttca
   117901 gctgtttcca tcgcgacatc ggtgccagag tgcaaagcaa tgcccacatc agcttgagat
   117961 agagctgggg catcattaat accatctcct accattgcga cgacagagtg ctgagtacct
   118021 cctgcctttg ttaagcgtat ctgtaattct tgtatcgcag cagctttttt tgcaggtgga
   118081 acaccagccg taacatctgc acaagtcagc cccagttgtt ttgctgttgc acttgctgcg
   118141 tcttgcgtat ctccactgag cagcataacc cgtaaaccca tttggcgtaa cttttctatc
   118201 gtagcttttg catctggtct tagggtatct tgaacagcaa tcagtccggc tattgtatct
   118261 ccaagtccca cgaaaactat cgtttttcca tctgctgcta actcttgagc ctgtttttgg
   118321 acagtttcac tgatagaaat accatgccat tgtaaccagt cgcagtttcc taaaagcact
   118381 aaagtacgtt ccacgacagc agaaacacca agtcccggtt ctgtgtgaaa gtccacagca
   118441 tgtggaatag ataactcttg ccgttgcgcc tcttgttgaa ttgctgttgc taaaggatga
   118501 atcgtgccac tttctactgc tgcagccatt tgaagaagag taacagaagt tacagaagca
   118561 tttttttcct ctgcttcaaa aggtatgcaa tctgtcacga cgggacgacc tgtggtcagt
   118621 gtaccagttt tatcaaagac gaccgtgttt aactggtgga ctttttctaa aatatcaccg
   118681 cctttgatta aaagaccccg ttccgcacca atcgctgttc ctactagaat tgctgttggc
   118741 gtggcaagtc ctaaagcaca tggacaagcg acgaccatga cagcaattgc gagctttaaa
   118801 ctcaccagga acggtgtgta aattgtcagg tgtggaagat gagatgtact gagtaacgag
   118861 tgatgagaag tttccatagc atatgccata acggcatgat gccagatgtg agtgccgaga
   118921 aagtaccaaa agacaaatgt taccaaagca gctgtcaaaa caccgtaggt aaagtatcca
   118981 gcgactgtat ctgctaattt ttgtacaggc gctttacgag tttgtgcggc ttccactaaa
   119041 gcgacaattt gagcgagagt tgtatcattt ccagtacgag tcgcttgaat ggcgatcgcc
   119101 cctgattgat taagtgtccc tgctgtcacc aaatctcctg gttgctttgt cactggtact
   119161 gcttccccag tcagcatgga ctcatcgact gttgtttgcc catctacaac ttcaccatca
   119221 actgggattt tctctcctgg taaaacctgt aaccattcgc caacacgtac caactgggct
   119281 ggaatttcta cgactcccgc accagaagat aatgaggaag ttgtttcagt cgtcttaggc
   119341 ttgccaatta atcgtgcgac ttgtggccca agggcaagta attccttaaa tgctgctgca
   119401 gcacgacttc tagcttgttt ttctagtgtc cgtcctagca agataaagcc caacatcatc
   119461 actggttcgt caaaaaagca ctcccaacca agctggggaa atattagagc aaccaaactc
   119521 gtggtgtaag ctgtcagtgt tcccaatccc accaaggtgt tcatgtttgg tgcattgtgt
   119581 cgtaaaccca cccagccatc cactaaaatt ggacgaccag gaaacagaag cgctaccgtt
   119641 gccaatccac aatgaagcca gatgttatgc aaaactggta tcacatgacc attaatgtta
   119701 ccaaaatgac cactcaatga gataactacc aggacgacag caatgaccaa ttgccgcttt
   119761 gcagcttgca tttcttggcg ctgtcgttga gcgggatctt gtattgattg tgtctcaaga
   119821 gctactttcc caccaagctt ccgagggtga gttgggaacc cagctgctgt taattccttt
   119881 gccagtgcat ctgcatctac cgcaccagct tccaattcta caactgcgac ttctgttgcc
   119941 aagtttacac aggcactttt gactccagga tactgagtca gctgacgttc tactgccctc
   120001 acacagccag cacacttcat acctccgaca tccaaagtca ttttctctgt tgtcgaagct
   120061 tcttctgggg aaaggttagt ttttgagaca atttgcatgg aaagttttta atttgctacg
   120121 aaactttaac gcttgtctaa aagcgtctct aatttgagcg taggcgaaat caagagcttt
   120181 gacggaatgt caaagttgtt aatttttgtt aatttatgag tatgtcaggg tacagttgtg
   120241 catgtcttat agaagaatat tttcagtttt aaatttctaa tttaattgtc ttagcatatc
   120301 catatttttt caccaaaagg gaacgttatg atcgacgagt ccaacgtaaa tatgtcacat
   120361 atattactac aacgacttgt agtgacatca aggttatttc acttttccaa aaaggattga
   120421 ctgccatatt agatatagtg cagaaataca ctagtccgaa tacggtgagt attgtccagg
   120481 ttacattttt acgtttaagc gttaacattt tgtaaaagtc aaatatttgt taagtaaaga
   120541 aaaactctgt tgaaagttat agactagaaa agaactccaa gaaataaatt attccgcttg
   120601 aaattgttga gtgtgtacag ttgagtgtta agaggtcatt tataaagtaa atattaagta
   120661 gggtgtgtta cggctatgta aggtatgaag cgtctttaga gagtaggaat gagccgcagg
   120721 gcaccgcatc tagtggtgcg ttacgcgttg ctttaacaca ccctacaatt taaggtttac
   120781 tttataaatc atctctaagt gtcaacaacc aacaattcaa tgggatattt ttgtatatgg
   120841 aagtcccaaa atattggtaa cgcagtggga tcgctagtcg cttctatcgg gagacaaaaa
   120901 ctcgaactta cgcttactga tcactgaatc actgataatt gattgaattt tccggtttat
   120961 gacacatgag caaggtatag gaaatagtag ctctcaaccg caaatagcca tgacattcat
   121021 tgcgtcttca ttcatcagat aggcgatgcg tccatcttac tgacgtaaaa ttatgaccta
   121081 tcaacaaaga actcagttct ggctgaggcg cgaatacagc ttagtattgt atgcgactag
   121141 cgagacagcc ctgttctttg taacgtcacg cattgtcccc tagaaattga gccagccctc
   121201 tttttgtgga tctatcttcc aagtcgggta ctcgttgtat tagggctggc tcaatttctt
   121261 acgtgttaga ccccgtcaag aatcaatgaa caatcaacaa tgagcaataa acaattatca
   121321 aatcgataat tgataactga attatgtact taaaatagaa ccactaaata gagattcaat
   121381 gctgaagata aggattgtta aaaccagccc tgctttttaa tgaagtaggt gtcaacaaac
   121441 tcattatgag atttgtttaa ataaatcatg ccttcaatta aaccgacaag ttgcataatc
   121501 agcaatgtta acccgtaagt aaaatagcta ccgactaaag aaataactag catcataaat
   121561 ccttctggtg catacccaag aatgaattta tggataccaa aacctccaaa aataatgccg
   121621 cagtatccag ccaaaagttg tttggtggcg tgactagggg taagatttgc catatgtatc
   121681 aagctcctgc actttctaag tgatctctaa aatcaaagct ctatattttt attcagataa
   121741 gttatgttta tttgcttact tggcgttcat acttttttga atttcagtag aaacacaacc
   121801 taagcataaa aacaaatatg gcaaagctgc gtgccactcg tttacaaggt acgctaaagt
   121861 tagagtctaa gagcaagcag gttttcagaa agcatctgaa actgcactcc tcaataaccc
   121921 ctctttcttt actttaacga gaaattctag tacagcagtt ttgcaacgaa atcttattcc
   121981 cgaaaagaat cttcggtata agatgcgcac cgtttactct ttacaattta agcaatgtta
   122041 tttccggaac ttttgaagtt ttgttgacat acgaataaca tacagatctg tttttaaacg
   122101 cttaattacc ttccataagc agataaactt gtgcatccca catcacacgc ctcttaagga
   122161 tttgtgaaaa gtggagttgc caatttgttt gttatttcat cttatgaagg gtttcagctt
   122221 ttaaacttac tactaaactt actacaaatt gtagtaagtt ttacccttag ctatatgtgt
   122281 gcattcaaat tagcactgat atgcaccaaa taccaataag ttatttgtaa atttttgtaa
   122341 aatcaacgac acttttttga agtcttgtta aagacaaaca caaagtctta ttgactacta
   122401 ctgcctaaaa caaacaagct taacagagtg ccgctattcc aaaggctgtg gagaaggatg
   122461 ggagcaagga ggttgcgcga tcgcgtgtaa acaacaccca aaacaatact tagagcaaac
   122521 agcggtaaaa tttctgataa gctgaggtga gcggcggcaa acagaagact acttgccaga
   122581 attgatcccc acacaggtag gtaacgagtg agggagggca acaaaaagcc gcgaaacaaa
   122641 acttcttcaa aaattggggc agcaacagca gcggtagaga agaatatagc aagtgccaca
   122701 gtatcttggc tttctaacgc cagttgcaat aagggattgc taccaccttg tccttgccat
   122761 agctgttgat tcactaaaga cacgatcaaa actacaggga aagctacgca atagccaccc
   122821 agcccccata aaaaccatct accttgtaac cgaaaacgaa accagtcctc tggtagagga
   122881 aaaaagcgtt tgatagagaa atacagcact aatagggcac caaatgccac taacaggtaa
   122941 ctgaccaaga catataatgc ctgtattctc acattttcga taggacgcgg gatgggaagt
   123001 agggatattg tcagaggcac aataatttgt cccatcaaga aaaagcctag gacaaaaact
   123061 tgtaaaattg tctcaccatt ccaaggtgtt gaccaacgca catcccaatt ttgagctaac
   123121 acagatgctt tccctttgac aacacgctga ccgatgagaa aaatcagcag ccctacacca
   123181 aaaaatgctg ttaaggcggg aacagttcca ataattgcta atttcaaaat agcttgttca
   123241 gcagcttctt gctgaatgct gttgagttct gctaaagcat cttgacgttg ttgaagttga
   123301 tatagccgct ctagagcagt atagcgaaac caaccttcta aattattttg aatcggttgc
   123361 tcagcattag gcaaaatacg cgggggatta ctccaaagcc ccgctaacac agcagcagtg
   123421 ttatcgaatt gaggattaat gtctggttgt tgctgcaatt gactccaagt tttgagggct
   123481 gtttgtgtct ttgcttgctg tgcttgtaaa attcctagcc gcaagtccaa ttcagcaatc
   123541 aatttttcca gtcctttgag cgattgtagc aactgttgtt gctgtaactg actagaggtg
   123601 ttagtgacag gaggatattc cgattgagat ttagggattg taggagtttt agcgggttca
   123661 gactgaagct gtgctagttg ctttttcgct ttttccaaat tcgtttgagc agagttgcgc
   123721 gcctgttgat attgctctgt tgcgctttca agaggtttga cgccaaggag tgcatcctgc
   123781 aatggcttga aattcgtctt gttatcattt ggtgcttccc aagaagcagc ttgcagcaca
   123841 atatttgttt ggtaaagttc caagcgactt tggaactgag gttcttgcca actacctaac
   123901 aaagacgaac ctgcaaacag tatgacaacc aacgtcatta taattaaacc caatcgtttg
   123961 agagtcatct ctcctccgtt tactagacca atgtagagcg cgattcgctc accaagctga
   124021 ctccttggga attatcgcaa gaaaatgccg tcagaatata gatttctgaa atagagacag
   124081 tgtaaggctg ctcacagcag ctttactata ttaagggaca aatcattgca ctcgccgatg
   124141 aatcaaaatc acaagattat tcgtcacgag aattatcagc ttccgacttc aaattcacca
   124201 gtgttagaac agtctatgct atctcaacct ctaaagttta tttttttgag tggtcttagt
   124261 ttatcctttg ttctgggtca ttgtgctgcc tttgcacaag tgaatcgctc tggtgatgtt
   124321 gtcgtaccaa cttcaccagc aggaaatggt acaacaacaa ctacaaccac aagagatggt
   124381 agatcctcaa caacgacaac aaatacctca acaccgattg atagcgataa tcggtttttc
   124441 tgtcagtcat acaacggtca gtataccgtt atgtatcaac cacaaagtca acctggtcaa
   124501 tacttcgctt gggcgattcc cagaactttg ggtggtggct ggagtgccca acagcgttgt
   124561 gaaacaattg cccagcgcct agaaacatat cgcccagatg gcttagtgga actgaagaca
   124621 gcggtagaga atagagaaaa tattctctgt gtcactactg aggtgaatcc tgagtgtcga
   124681 attgtactga cagtacctcc cgaaaaagat ccttatgttg tccgtgatag cgttttccaa
   124741 aacttagcat ctgctgataa cggacagcaa actattggcg ttaacactta tacaagtggt
   124801 aatgataatc tatccaatat agggcgaaca atttttaatg gtggcaaaaa accctctgct
   124861 tcttctaaaa atcccatcaa tctcaaacct tttctggatc gtgctgatcg cggtaccgga
   124921 gaaaaactcc gtaatggtgt atcgctgaat cgtcagcagt ctcaacctca aactggcaat
   124981 cgtctagatc ctaaaaaatt ccgttaaatt tagtttttcg gtcttgacag tatttggtta
   125041 acgtcggact ctccggctat agagtcgcgt ttttgacaaa aaaagaccta gcgttcgcct
   125101 agcaaacgct aagcatgatc atttggtgca aaaattttgc actcatgctt tgtgtcaatt
   125161 cataccaaat acattgagaa tcaagaacag accagctgcg aatgtcaatg cgcccagaaa
   125221 aatgcaagcg ggtaatgtga gaacccaagc gagtaaaaga ttccggacgg tttcctgctg
   125281 gattccagat ccgtttgctg tcattgcgcc tgctacccca gaagacaaaa cgtgtgttgt
   125341 gctcacaggc aaaccaaatt gatcagcacc tataatcgtg gacatcgcaa caaatccagc
   125401 cgaggcacct tgagcatagt tgagctgatc tttgccaatc ttttcaccga ctgtgaccac
   125461 aacccgcttc catccaatca ttgtgcctag tcccagcgag aaagcaacgg caactttcac
   125521 ccaataggga atgaactccg tgactttttc taaatctttc ttgtagtcta ctagaaattt
   125581 gtcctcagct ttttctgtaa acgtaccttg ggaattgagt ttaccgattg tcttactgag
   125641 taaatagatg tcacttctca aagtgcggcg atcagctttg gagatgtctt taatgctgct
   125701 tttactagat aactgggctg agatctcgcg atttttagta gccaaagcgg caaacgtctt
   125761 gtcgtcggca taacctgatt tgaggaagtt agacagttcg gggtctacgt ccttcccctc
   125821 caaagacacc ccagacggaa cgtatttgtc aagagtcaca atagcagctt ttgacccttg
   125881 agataactgg ctgaatgttg ccggatcaac attcaaatct aatgcataca gacctggcag
   125941 aatgcctatc aaaatgagca taatcagccc catccctttt tgcccgtcat tcgagccgtg
   126001 ggcgaagctg actcctgtac aagttagtat cagcaaacct cgaatccacc agggaggggg
   126061 agtctctcct tctggtgctt tatataagtc tggctgctga atgagtgcct tggcagcaaa
   126121 gataagcagt gctgcagcag tgaagcccac caatggtgag aacaatagtg atgtgaaaac
   126181 ttctaacgtt ttttcccagt tcacgccttc gccaaaactg ccattcgtca aaatggagtt
   126241 cgcaaaacca actccgagga tagaaccaat gagcgtatgt gagctggata caggtagccc
   126301 cagataccag gtgccaaggt tccaaatgat agctgaaatt aacagaccga acaccatcgc
   126361 aaatcctgtg cccgaacccg cgttgatcac caactcaaca ggtaacagtg agatgatccc
   126421 gaacgctacc gctcctgtgg aggttaacac tcccaataag ttcatacaac ccgaccagat
   126481 aacggcgtag actggcttga gtgcattagt gtagatgacg acagctaccg catttgcagt
   126541 atcgtgaaaa ccattgacaa attcaaagcc gagtgctaaa gccaaagaaa gcagtaggaa
   126601 caaactactg attgtggtta agtctccaaa gaaattcata ctggtcatag aacccaatta
   126661 caagagaact tagaattaag aagttaaaat ttcgataaac caaggttaaa actcgatcat
   126721 taattcaact tttggcaaaa aagttaaggt tggggaaacc atgacaaaac agcacaacca
   126781 ttaaaataac ttacttctca tttgacgctt tattgagaat aaaatcaaca tgacccaaaa
   126841 aataaaaccc cctacagggg gttgactagt aaatgtagat acgttatgcg caacgtcttc
   126901 agtggagcga aaaactcatc actcacactc aaagcaaata cagcaaacca aagaggataa
   126961 tccaaatgac atcaacaaaa tgccagtaga tttcggcggc ttctatacca aagtgatgtt
   127021 cattgctata gtgaccttga gtgcgcgatc gccacaatac ggcaagaatt gccaaaactc
   127081 caagagttac gtgcaaaccg tggaagccag tcaaaacata aaatgcactg gcaaacaagt
   127141 tggttgtcaa gccaaattct agatgggtgt attcataaac ctgccccacc aagaaaataa
   127201 tacccatcgc ggcagtgatc ccgaaccaga attgcattcc ccggacatca ttctttttga
   127261 tggcggtatc agcattgtgg atgacaaaac tgctagcaat cagattaatg gtgttcactc
   127321 cgggtagcaa tagttctaat tctggcgtgc cttctggtgg ccaaacaggt actgtagaac
   127381 gcatagccag atacgctccg aacaacccca taaaaatcat cccttcagca atcaagaaca
   127441 taaccagtcc aaacagacga tgatctggat gttcttcgtg atgagcttct gcggtagcag
   127501 cgtgatgatg attaagggct gtctttgctg ggtcaattgt ttgactttgc atgaattttc
   127561 cgttgaatta tggattacga attatgaatg atgaatgtta aaaaattctt cattcatcat
   127621 tcataattta ttagcgctct tctttctcgg cagtgatagc gggatacggc tcgtcaggtt
   127681 cggcacgtaa caccgagtta ggaccggcag acaagactgg atcgccagaa gataggggga
   127741 caccctttgt tgtgttctct aaaccataat cgtatggtcc agtcgctaag actggtggtt
   127801 tatcaaaatt ctcaatcgct ggcggtgaag ttgtcatcca ctctagggtt agtgcattcc
   127861 agggattatt acctgctttc ggtccgtaca tccaactcca aatcgcattg atgatgaagg
   127921 ggaatgtcga aaccgcgagt atatacgccc cataagtaca aatttcattc aaaaacgtaa
   127981 attgggggtc gtactgagca acacgacggt tcatacccat catccccagc ttatgcatgg
   128041 gtaagaaggt catatttaaa ccgataattg tcaaagcaaa gtgaacctta ccccaaaatt
   128101 cgttcagcat ccgccctgtc attttgggga accagtggta gattgccgaa taaatgccca
   128161 aaacactacc accaaagagc acatagtgca agtgtgccac tacaaaatat gtgtcgtgaa
   128221 cgtgaatatc aaacggaaca gccgccaaca tcacgccact gatcccacca atcacgaagg
   128281 tgccaacaaa acctatggca aaaagcattg cactgttgag gcgaattttg ccaccccaca
   128341 ttgttgccaa ccagctgaag attttgatcc ccgttggtac ggcgataatc atggtggtga
   128401 tcatgaagaa catccgcaac caaccgggaa caccacttgt aaacatgtgg tgcgcccaga
   128461 cgatgagtcc taagaagcta attgccagac ttgagtaggc gatcgcctta tatccaaaaa
   128521 tcggcttacg ggaatgaacc gggatcacct cagaaatcgc cccaaagaag ggcaaaatca
   128581 tgatgtaaac ggctgggtgg gagtagaacc agaacatatg ctggtaaaca accggatcac
   128641 caccgccagt cggattaaaa aatgtcgttc ctgcaagtaa gtcaaaggaa agcaaaatta
   128701 aaccggctgc taacacaggc gtagacacca gagttagtgc tgaggttgcc aacattgccc
   128761 agcaaaacaa aggcaattga aggaaaccca agcctgggat acgcatcttg agcatcgtca
   128821 ccaggaaatt aattgccccc agaatcgaag acgtaccaag caaaagaacg ctcagaatcc
   128881 agataccctc acccacttga cctgtgacca agctcagagg aggataagaa gtccaaccgg
   128941 cgtctggtgc atcacccacc actaaactag cgatgagcaa caaaccagca gggggaatca
   129001 tccaaaaggc aacagcatta aggcgtggaa atgccatatc ctttgcccca atcatcaatg
   129061 ggatcaagaa gttagcaaat cctgcgcctg caggcacaat ccacaagaaa atcatgattg
   129121 tggcgtgcag cgtaaacaga ctgttgtaga cctcaggggt gacaaaatcg gtgtctgggg
   129181 ttcgcagttc tgtgcgaacc aagtcagcca aaacgccacc aatacagtag aaaatgaacg
   129241 tcgtgactag atattgaatt gcaatgacct tgtggtcagt gttgaaggta aagtagtctc
   129301 gccaatgcct gatccctggt tcttcagttt gagcggggat attggctttt tcttgtacct
   129361 gtgcttgtgt cataaaaatc ttagttgtca ggagtcacca agtcagcaat cagttgctag
   129421 taaccaatga ccaatgagta ccaatgactc atgagtgatg gtgaatttga tgtagcattt
   129481 ctggatgaat tcccatatgg ctggtatgag gagcaaggaa ttcatctgga gatagatcag
   129541 caggattgac agcaactgct tgcttgagtt cttcagtgct tgcaactagc tgttcttgca
   129601 tccactcgtc aaattcttcc ggtttttgaa caaaaacttg tgtcctcata gcaccgtggt
   129661 aaggaccaca cagttcagca caaataagcg catattcacc ttctttgctg ggtgtaaagc
   129721 gaatcgcact ttgccgtcct ggcatgacat cctgcttcaa gcgaaactct ggcacccaaa
   129781 aagcgtggat gacatcgttc gctgtcatgt ctaattgcac ttcacgccca ataggaacgt
   129841 gtaattcacc agaaacaaca cctgtttcag ggtaggtaaa aatccaggcg tactgcaaac
   129901 ccgtgacatt taccacaatc gcgggtggtt tcccttcatt ttccggagtt gctccaatgt
   129961 taggagcaac acttccgacg ccgggagcat cctgcttttg gggaatttga tcagcattgc
   130021 ggactgatgc tgtggctgga tcttgcattg cctcatcaga tttttcctga ttaaggttag
   130081 cttctgtagt ggggggggta tcgcttaaag ttgccgctat agccgcccca ggcatattca
   130141 tcgcttgtgg cgtcatcggg gcttcatgga ttgcatgggg attgaagccg cccatttcgt
   130201 tgtaaacgtc gaagctgtaa acagaaatac cgataacaat aacagctggg atcgctgtcc
   130261 aaagaatttc taagggtacg ttgccatgta ctggcgaacc atctgcattg tcacctgcac
   130321 gctgacggta tctgatagca gagtaaatta aaacaccttc tacgagcaaa aatatacctg
   130381 tagagacggt catcattgtg ttaaacaaac cgtctactaa cgaggcttca tcagaagctg
   130441 ctgttggtag tagaccatga ttttgaccgt accagagact gactagggtc agcccgatgc
   130501 caataagtaa cgtccagatg gagcttggga ttttcacggt ttttttgagt taacggcttt
   130561 actatattcg actgagcagt tcactcactt actacactag tccagcctaa aagataagtc
   130621 aggggaaggc gtgaaaattt tattaaattt tattaatttt tagagtgata ttgagaatct
   130681 tgaacagaaa ctttttttga gatgtgtgac aaggcggatg tggcttaaca ggtgaactgt
   130741 gtcaaagatt cagtataagg ttattcacaa gttttctttt gcagagatgg ggagcgcggc
   130801 tcctggagag cgcccttgaa agccggagca tcgcgtgcct tctgtgaata agtgattggg
   130861 cagattgtcg tagccgtggg taggtaaggt tactcaaaac tgcataggtt aatgatcaac
   130921 tgtcgagtaa caccgagccg cgccgcctca cgatcaagtg cttcaatcat ccatattcag
   130981 agacgttgac tcgccgtacc aaaataatcc ccccaaactc agaacttcac aacttaaaaa
   131041 tccctaaagc ttccggcaaa aagtcgctag agtgattcac agtatagtga gagccagtct
   131101 cgaacctaag ttgtacgcta gggtgggaga tggctaggta ctgactagtt tttgaatgta
   131161 gatatttctc aaagagcggc aaaaggtatc tttacatgag cgaatttgtc ctagaacaac
   131221 aaaacataac gactgcgccg cagcaggttc cacaggaacg aattcgtcgc ttggtgtgga
   131281 gaatgtgtgt agccactttg attttgatgg caataggcag tgccacccgt gtgatgaatg
   131341 ctggacttgc ttgtcctgat tggcctttgt gttatggaga actcgtgcca accaagcaaa
   131401 tgaatttcca ggtttttttg gagtggtttc acagattgga tgcagcatta attggtatca
   131461 gcgcgatcgc actcgttgga atgtcctggt ggtatcgtcg ctctttaccc agatggctgc
   131521 cttgggcatc gacattcgcc ctatttttaa tcgttttcca aggaattttg ggcggactca
   131581 ccgtcactga acttttgcgg tttgatatcg tcaccgctca cttaggaaca gcgctgttat
   131641 ttttcacaac cctactagtg attggtactg cacttactcc ttaccaggca actggaaccg
   131701 taggtaactt accttgggta ggtttaacag cagctatctt agtttatctg caaagtctac
   131761 tcggtgcttt ggtaggctct cgttgggcgc tacaccaatg ctttggcaca tcccaacttt
   131821 gtgctgtaat gtatagtcat attgctggcg tagtacctcc aacagtagca acattggctg
   131881 tggtaattct ttcatggcgg acaccagcac tgcatcctgt tttacggcga ctagcaaata
   131941 tagctgctgg attactcatt gtacaactcc tgttaggagt tgctactttc cggctgcatc
   132001 ttcaagtcga accactcacc gtctctcacc aagctgtggg ggcggcaatg cttggtactt
   132061 tagtgggttt cacagttctc gcactacgag actggattca tagtcgtggg atcaacgcta
   132121 acagcttgat tatcaacgca aacacgacaa ctgaacaagc aattgaataa aagctgtaca
   132181 cagtacatag tacaccagga cagtgcagga agtgacgaca acctgcagca ggaggatttc
   132241 ccacgccctg gtgacaagtg aacccgaaga gtacacagtt atcttggttt gaaaataagg
   132301 aaatagtgcc aaaatgattg agactaatgt ctctcgccac catcaaacat ttctacaggt
   132361 tattcaaagc tactatcagc tgacgaagcc tagaatcatc cctttgctac ttattaccac
   132421 tgctggaagt atgtggattg cagctaaggg agaagtagat ccattgttgt tactcgttac
   132481 acttactggt ggtactttgg cagcagcaag tgcccagacg attaactgtg tctatgatcg
   132541 agatatcgat tatgaaatgg agcgcacacg tcatcgccct ctgccttctg gtagaataca
   132601 gtcgcgcgat gctctgattt ttgctagtgc tttggctgtc atttccttta ctttgcttta
   132661 cgtctttgcc aacctactag ctgctctgtt agcaatgtct ggtattgttt tttacgtgct
   132721 aatttatacg cattttctca agcgacatag cactcaaaat atcgttattg gcggagcagc
   132781 aggagcagtt ccggctttgg ttggttgggc tgctgtcact ggtacattaa gctgggctgc
   132841 atgggtacta tttgcaattg tctttttgtg gacaccgcct catttttggt cactagcttt
   132901 aatgattcgg gatgattacg caaaagttgg cgtaccaatg ttaccagtca ttgcaggaac
   132961 tacaccgacg gtacggcaga tttggttgta caccttagtg acagtagcag caacattttc
   133021 attgatttat cctttgcaag tcagtggaat gatttacgga gttattgctg tgagtttagg
   133081 aggagttttt atttacaaag cttggcaatt actgcacaat ccagaaaacc gcgatttagc
   133141 taaaggattg tttctgtatt ccatctcata catgatgcta ttgtgtctag gcatggtgat
   133201 tgatagtctt cccatcactc atcatgtcat taatgttgtg gtaggtaagg cgtatttgtt
   133261 aatgggatag aagttagagg tagtgatcgc tctttttggg cgatcgccca aaaggactaa
   133321 tgacgactct caccgcaact gcaagcagca tcgtctaatc acaacaaaaa acctcggcga
   133381 aaccaaccga ggtgaggagg agaagtccaa atgtcgataa gtagcgatac cgaaatctaa
   133441 aaatcttagc taacgcccaa agcaaccaaa actacagcag tcacgaaaaa gagtacaagg
   133501 caagactgta aaacatgatt acgttgttct caaattgcag gacactcagt gtagtacatg
   133561 ttggatttag ttgcgtagct attaagaacg ctgtcttcat taacagcggt atagatagct
   133621 tggtcttttt gtttttttgt attcttttgt tatgtaaata aatataacgt ttttgttaca
   133681 aaaggtcaat aggacttgac acaaaaagac tgatagcatt aataaaattt gcttatcagg
   133741 aaggagcgat gattgtgatg gggcttcttg tgttgcgtgt tatacacatt ggacaacttg
   133801 aaaaacttaa agccgttctt aactggcaag aacggcttag agattttgtt gatcagctta
   133861 tatctgacgt accggtagaa gtgggtagga attaagttac agtttctaat ccctaacctc
   133921 ggctgctcat acaactgcac tactgagttg tttcgccgtt tcaaagaaga aagcgacatt
   133981 ctcttctgga gtttccggaa gcacaccgtg accaagattg agaatatgtc ctttgttacc
   134041 agctttgtga acagtatcga aaatgcgatc gcgaataaat tccttagaac caaacagcac
   134101 accaggatca agatttccct gcactttaac gtgcttacct aatcttgccc gtgcgtctgc
   134161 catatctact gtccaatcta cagtgatcac atctgcaccc gatagtgcca ttctctcaag
   134221 caaaccagca ctaccactca ccagtagaat caggggtgta tcaggatgag tttctctcac
   134281 ttgttggaaa actcgttgct gatagggtag tgcgaaagtt tcataatctt gaggacttaa
   134341 ttgtcctgcc caagaatcaa acatttgcac aacttgtgcg ccacaatcaa tttgatagcg
   134401 gacataagtt gtgatcgcat ctgccaattt tgtgagcaac tgatgcagca aagctggttc
   134461 cgagaacgcc atgtttttga tgatggaata ggttttagaa ccttttccct ctaccacata
   134521 agcggctaat gtccaaggtg cgcccacaaa gcccaacaca gttgattggt tgccgacttc
   134581 ttgccgcaat gcctgtaaga ttgttttaat gaaaggcagg gattgctcag gttctagggg
   134641 atgcaggttc tcaacttgcc cggatgtgcg aatgggcgag tgaataattg gtcctttacc
   134701 ttcagcgata tccatatcaa tacccaaacc aggaagcggc gtgacgatat cagaaaacaa
   134761 aatcactccg tctggttgaa aggctttcca cggttgtaag gatatttcaa tcgctacttc
   134821 gggtatttcc gagcgttcac gaaaagaagg atacttctcc cttaaatctc ggtaagcttt
   134881 catataccgt cctgcttgtc gcatcatcca tacgggggga cggtctaaca cttcaccacg
   134941 agctgccctg agaagataag gagcattgga ggaaataccc atttaacagt tcatcctaaa
   135001 ctcttttttc tgtcattgtt tagcttatca tcccaggatt gccctttttt caagaagctt
   135061 tatatagggt gcgacttgca aaaattctac ttaaattaga cttaaaactt aataattatt
   135121 caactcttat gccacctgat tcaaaacaac caccacaaaa agttttttct ggtaaaccta
   135181 aagcgcgaag atttttaata cctccaatcg agagacggag tttcttcatc caatttaccc
   135241 tcttgactgt tttaggatgg gttgtaggcg gaattgccag tataggtatt gaaataaata
   135301 tcgtaaaaat agtgccacca gcgattttgc agcagaaaat atggtacgac ttcacaaaat
   135361 acttcagcaa ttgtgtgttt gcgctcattt tcagcacaga tcaagcactt gttctatata
   135421 aatacatatc tggttggtgg tggatgtttg ccacaactct cggttggcta attgctaaca
   135481 gcgtttctgc acaatggatt cacgacattg catctattgc ttcatcattc aatcaaaatt
   135541 tatctccaaa acaaatagtc atcttaggtt ttttgtcaac catcgcatat atcctctctg
   135601 gaatttggct tgggtttttc caatggctca tactgcgaag acacaccaca agtgcttgct
   135661 ggtggatttt tctgccctcc atttcatttc tattcatcag tattttggta gtggtgcttt
   135721 cccttgtgca agagtttatt ccagcagtga accgcgatca agttgtatat ttgtgtaaac
   135781 aagggttgac agcggtggtt ctcggagctg ttccggctat tggcttgtgt attttgaaaa
   135841 gaaactcagg ttcaacttag cgctgctcga ttggctgtag agcatttagt cagtcttgga
   135901 cacaggtgta ttggttacct gggtgtgggc gataagcgtc ctttgagtgc gcccctggag
   135961 gggctagctt gctgccaaag gcagatcgca gtaagtcaaa ccagcagcgc aattgatact
   136021 taagttcttg cttctttact ctgtaactat cgttcctagc tgtggagtac ttttttggtc
   136081 aacactttac tactactgcc cagtcaggtt tttggtcaag tagtgccaac atggcaggaa
   136141 gtcattggcg atagcatcat cgacttccca aaactcagca tagctattgt tggagcaata
   136201 attgccaata aacacgagca gtaactcttg aaaaggaaaa tgaggagatg aagtcttgag
   136261 tgttggatca gtgcagagtt cgttcactac attttgcaag tagagcagat tgctaatgat
   136321 tttggcaaaa acaccaattt cgctcgtgat agtaggcaag tatgtggtgt tatattcttg
   136381 caagaaaatt tgaaacaggt gggcgatcgc tctttttaaa ctagaacgta actccaatga
   136441 ttgcactgga tatcccaact taccccaatc tcctagcatg tcagattcta atacagactc
   136501 ctcaaatgct gataatttga cttctagtag gggttgcaaa acctgtaaaa ataagaagta
   136561 tagatcgctt aactccaaat ctaacttagt aggcacattt ttaaaaacag aagaacaagg
   136621 caactgctta ctgaattcag gaaagtctct gacaaattta aactctgtta catcagccat
   136681 tatttctgca atgacatgag taaacacaag ccctaagcgt tgccgaactt ctccgtggaa
   136741 aaacaagcac gctaaatcct gattgactat tacttgttct ccttttatct gaaataattc
   136801 tcggcaagtc aatggcccat cacaagtgta agctgttttt cctccatgca acggttcatt
   136861 gcagttagcc aatatggcgt agtcactctt gaactgagtt aacatcgact gccaattgtg
   136921 tccccaaatg tcgtgaatta aatatttttc agcattttgg gtggcaagta tactaactga
   136981 gcaactcaaa gcctgagtga tttgaaagcg agtcaagccc gttaacacag cgaggtgttc
   137041 gatccacttt ggattcattt gagccgagtc acatagacta aaagtaggaa aatggcgaaa
   137101 cttttcaaag gtagatctat ccagcgactc aagaaactct tgcaatttca cttgctgtgg
   137161 gatttccaaa cgattccaac agtctgggtt acacagttga ctatcctggt agtcaataca
   137221 aaaaaaaatt tgagtctgcg tatatataca gccaatcgcc tctacaggca tgggaatttc
   137281 cccaaacagt ttatgaaata gatccacaac agcatgactc ttctgtgcat tcgagtcggc
   137341 tatcagattt gcatctgtga gtacagcctg aataatctgc ttttgttgag caatttggca
   137401 atcaactgtc tgcactaagg tagcaatgtg ttcctcatac tcagcacaaa tgtgaaaaat
   137461 ttgacacaga cgggctagcg ttgcttctga aatcaatcca tcagcaatcg tgtcaaacct
   137521 gtatttactc aaggtagggg aaaataaagt tcctttccaa gccccacctc ctaactcgtg
   137581 atagcgtgtt actaaagcta ccgctttaac aaaggcttgg cgtactgcaa ttggaattgc
   137641 atctacagga taagcctcac ggcgaatagg gtgggcaaat tttctcacaa tctcctgctg
   137701 caattcaagt agccgtagtt gccgtcgttg tttttgggca tcactagtac tactatcatt
   137761 agccagaaac tgagatagtt gtatcacctc agttagcaga ttgtgtccaa aaaaattcat
   137821 acaagaggct tcgtctattt ggagattaat ggtttagcat tgacttgtcc tttgaaactg
   137881 ctagaccaac aggattttaa cagctaatat catgttactt gcagttttct tcaactagct
   137941 ccgcaaggag tcccacacct tatctattga ttcggtgtta cgcatttgtc ccctagaaat
   138001 ggggcaggct ttctgggttt cactgttttc aagtcgcgta tttgtgttgc tactaagcct
   138061 gccccatttc ttacgtgtaa gacctcgtcg ggacggcaga cgcttcaagc cggggaaccc
   138121 ggacgccaga tacctctgtc gggagacact catcaagtac tggctctcca acgcgctgcc
   138181 tcaggaattg tgggtttggt ttgttgcgtc ctgtgaccaa tttctcgcat agcgagaaaa
   138241 ggaagggggt cgaggtctta cacgaaaaaa attgggcagg cttcgtttgg ttgatctgtg
   138301 gggcaagacg ggtactcgta gtaataagcc tgcccaattt tttagggtct agcacgacta
   138361 ggctttgttg gcataagtgg ttttccgtct ttatctaata ctggtactcg cataaagtga
   138421 taaacctccg agtagagtta taagtccctt agcccaactt gtttagcatg tcctttctag
   138481 agccagcgcc ttggggagcc agcctcgtgc gggggttccc cccgttgaga ggactggcgt
   138541 cgggtttccc gacttggggc gtctggcgtc aagcgcctac aaccagtagg cttggagata
   138601 atccgaacta gggaaacatt cagaagtccg taacaaaaca agtctcgtgg gctagtcatc
   138661 tcttacgttg aaagctggtt ctttcaagcc cacactatac acgaagtgtt agtgtgggta
   138721 gttgaccagt ttaatttccc aaactcaaaa tccccgcgca atccgtattc ctttcactca
   138781 agtaaattga aaactctcaa aatccttaat tgcttctgat ggagtatttc gccgcagtgc
   138841 caacgaccat acagaggtgt ctacgacaac tttcattgcc tctgtcgctg ctgtttgtag
   138901 ttgtaatcag agtcgtaatc aattgtccca aacaaatcca gtatcattcg ttgcttgcga
   138961 cgttgtacat attcgcgtag tgcttcttct accacatcac gctctgtttg ttgattccca
   139021 agagctagag cttcttgaat caaggcttcg tctatttgga gattgatggt catgcacttg
   139081 cttttggaga aactgctaca ccatcaggat tttaccagct aacagtttaa tttcccaaac
   139141 tcaaaattcc ttgctctgca tccaaagttg ccaatacacc aactggtaaa gccgcgttgg
   139201 gggcttcatg accaaaaggc aagttggaga caatgggaat atttaaatca cctaggcgat
   139261 cgcgcaacac ttcctcaaca ctaaagctag gaacatttgg aggcgcttca caacggctaa
   139321 agctacccag cgcaattcca cgaactttta ataagacacc actcatccgc cactgtgtca
   139381 gcatgcgatc aatgcggtaa ggaacttctg tcacgtcttc cagtgccaaa atcacaccat
   139441 ccatatctgg tagcattggc gtaccaagca gatgagttgc cactgtgaga ttccctggta
   139501 ataggatacc attcaccaca cctccacccc aaccacaacc ttttaaagct gcaagaggac
   139561 gaccttccac acaatcaaat aatctttgga ttgaccaatc tggttcgcaa gcaagagttg
   139621 tcagcacggg accatgaacg ccggaaattc ctgctgtgta aaggctccac aaaagcgcgg
   139681 taatgtcaga aaagcctatg agccatttag aaagtgttga gttttctaaa tcgtgccaag
   139741 tccaatcttc caaaatacga gtgctaccga aaccacctct agcacacagg ataccacgac
   139801 actctggctc tttccatgct gttgctagct ggtcgcgcct gtattcatct ttgcctgcta
   139861 aatatcccca tttgtcttct atctctggag ggatttctac tcgatagcca cgcgctcgcc
   139921 aaatttctac ccctttttgg aaagcctcaa attctcgtaa agcaccgcta ggagcaatca
   139981 ctcgtaataa atcacctggt ttgagaggtg gaggaagaat tttagatttt agattttgag
   140041 tgttggattg catcaataat cttgtttaag aacaaatgat aataaatgtt gattgatacg
   140101 cgcgttgcat tcatgactta caccctccgg agatgacctc cggtcacgct gcgctaacgc
   140161 cagatgcagc ccggtgggaa agccgtcatt cgcactggtc tcacctcacc cctatcccct
   140221 ctccttgcta aggagagggg tgcccgaaag ggcggggtga ggtaattgag ccaataagtc
   140281 aattcgctat ttatatcttt ttatccgtgc aaaatccaat atcaaagcca aagatatggc
   140341 tgatgaattc aaaaatctaa aattttcatg aaccattgtt caaagcgatc gcccaaagct
   140401 tccagagaaa attcagtttc tgcccaagcg cgacaagttt gacgattgat ttcatccagg
   140461 cgagaaatag cattcactaa cccaggaata ctatcgggtt cgaccaaaaa acctgttttc
   140521 tcatcttgaa caatttccgc cggaccacca cgacgataag aaatcacagg aactccacaa
   140581 gcaagtgctt ctattgcaac atttccgaat gcttccaccc aacggtgtgt catcaacaac
   140641 gcccgacatt cgcgtacaac ttgttgcatt tgagaagttg atagaaatcc taaatattct
   140701 aaaggtgcat ttgggtaatc ttgacaaatc tgctgccagt atgattcatc ttggagttta
   140761 cccataattt tcagcgggat gttagtgatt tgtgccacag ctaccgcatc ttccaaacct
   140821 ttctctgggg aaattcgacc tacccaggct aactgttgct ttggttgagc acaaaactca
   140881 tacactgaga catcaattcc attacttaaa caaaaaaatt gttcgtcgag agcgaaagtg
   140941 tcagcttgtg caagactatg aaaaccaatt gtaccaggaa actgcttgcc aacttttctg
   141001 ataatttggt ctaaggcgtc actaagcgaa cccatactaa ccaaatgggc aatcggacat
   141061 cgaaaaaaag gtgttaagta gaacggtaac caatcataag caaagttgac aatcaggtcg
   141121 tactcatctt gaacctgacg agcataatcc cacatattcg ccagcacaga attttctggc
   141181 atagtaacag gggctgtgcg ttcctgactc tgggcaatga tttgtaaatt gccgggaatt
   141241 tgtacaacaa ataaagaatc ccatgtagaa ccagaagggg caactatttg caatttatga
   141301 ccgcgccgaa gcatttcttg ggcaatgtta tgcaaagtta attccacacc gccacctagt
   141361 ccagtaccaa gtggtccaac agatgtggag acaaagagta gtctcagagg tttggaagtc
   141421 atctgcattt ccttcagcag tgccactatc ttgtgattaa catatagtag tatccccttt
   141481 tgcggtgtaa gtatcgagga ttgcgagatg aaattatcag acctttcccc agaagcgttg
   141541 gataaaatta gaactgttcg gtgggatcgt attattgaaa aacatcaagg tccagaaaat
   141601 tgggattggt gttcttaaat actatgaacc agaatttatg ataattgagg agcgctctgt
   141661 acttttacct gtcaagaaat ctcatcattc taatattact attcttcgct ctatttagag
   141721 tgctgatgga aagtcattaa ctgtttttct taaggacact acttatgatg atgacccctt
   141781 tttctctggt tatgtggcag tatgcgatca agttgcaggt gatgatttct ttctggcaac
   141841 tctctatcat gagtggtttg tgattgagcg atctgccgaa gcgcgtagcg tgcgctttgc
   141901 gcgtaaggca agcgttagcg caggccccct aaggggctag ctatcgccta tattcgctta
   141961 atcaatgtta aagacttcct gagatttgta ttgaacttga aaagtctttc cagatttact
   142021 tttatatttt taaaaacagt acatggtaaa atacgacccg ttctctaaac taccaagcag
   142081 tgctgaactt ccttgttcag acgacactcc tgtggataac gaaaatcaaa attttgtccc
   142141 gaatttattg ttatttttgc tcaagtttat ctgggctaat cgcttagatt ggttttttgg
   142201 ggttgatatg gcaatttatc acacaacagg tgtcagtcat cttgtacctg ttgtgccaga
   142261 tggtttttta agtttaggag tagaacgatt taaaggaaat gttttacgta aaagctatgt
   142321 tctttgggaa gaaaacgatg ttgtcccgat ttttgcttta gaaattgtct ccctcaccta
   142381 cggcggcgaa tacgataaga aaatgtcagt ttatgcccgc ttgggtgttc tatattatgt
   142441 tatttacaat cctgaatact ggcgacgtga ccaacatcag ccacttgaag tttatcgttt
   142501 agtcaatgga gaatataagt tacagattgg agaacctttt tggatgccag aaattggctt
   142561 aggaattggt agaggaagct acattgatgg agaagtagaa ctggaagtgc tttattggta
   142621 tgatgcacaa agcgttaggt accagacacc agaagaagtt gcacagcaag agcgtaatca
   142681 gcgacaactc gcgcaacagc aagcagcaga gatgacagag ttacttgagc gctatcgtca
   142741 acgctttggc gaattaccag acgcttaaat cagtacacag tacacagtaa acagtaaaca
   142801 atgaacagtg ataactgata actgataact gataactgtt aaaaattctc gtcttcctct
   142861 tcctcctctt ttgtatcttt atcccgctca tttgcatcac caggcaaaac acggatacga
   142921 ttcatttgtg aaagagcata ctttgctgta gcttgcacgt ctgcatcaga atctcgcaaa
   142981 gcatgagata aaatttggct catttgagcc atcatgtcat agacacgagt taagtcacga
   143041 atggcatttt gtcggacttg tggactttca tcttgcaatg aaattgccaa agcacgattc
   143101 ataggtttga gtgtacgact gctaatttct gctaaagcag ctaaaatcaa gctgcgttgc
   143161 tgagaatctg catccaccat cagatcaacc aacggctgaa ttgctcgcga gtctcctttt
   143221 tgacctaaat cccagatagc tttgcgtcgc agtgttggat caggactacg taaatcatca
   143281 atcaactgat caatgatgtc aagtttggca agccgagatg ttgtttccat tggcaaaagt
   143341 tgttttgggg gtgatacggt tgtttcttgt gtactgatga catcagtatt atgaaactcc
   143401 ccatcgtttt ttacatgtaa cttttgtatg gtttgcggaa ctggactgtt atttacttga
   143461 ctataacttt ctgggtattt tgcaactttt gtacccttct caagccttct tactatatag
   143521 agtaacgccc caatacttcc caaaacacca atacctacga gtaaccacca aactatgtct
   143581 gtttgtgttt ccttctcagt cgtcggttgt gctgtagaac tgattgcaag agaagaagac
   143641 ggcaattcgt tgtttattgc tgtctgaaga ctctttcttg ttatatcacc aaagataccg
   143701 tctacagtta aaccatttgc tttttgaaat ttagtcacag caaggcttgt acttttgcca
   143761 tactgtccat ctatctcacc atcgtagtat cctaactttt gaagtcgggt ttgcaatgac
   143821 ttcacctgta cacctgtgct accaagtcta agaatggact gcttggcagt atctttagaa
   143881 ctgacttgag caagttctaa gtttcttaaa acgagtttag gtgtaactgc acttgtagga
   143941 tgttggttaa atcctaagca agcaaggcaa gcaatgaaaa taagtgagga ataatgtagc
   144001 cgtatcatca gagaaccaaa aaacggagca caactgatta ttctgggaga aatcagaacg
   144061 cataattata tccatccgat aagtggagtt tgttgaactt gtttggcagt ccacctattc
   144121 tctgcttgtt tatgcggatt gcgtcgtttt agcgactacc ctcatatagc aagttttagc
   144181 cagaatgtgc attggaagcc atacacacca caataactat aagccatgca atatcaaatg
   144241 tcttgttggc ttcagtatat ttaacacacg ctgactaata cttaattcaa tttttaaaaa
   144301 tctgtttacg acttttgttt aaatgtcagg tttagattct cttacaagta aggtgagtgt
   144361 gttcatcttc tttgtagaca cttctgaaag ttgttgttgc tgtgtgatag ttttttcatt
   144421 cgtaacaacc ttcttggttg cacctgggag agtttcgcgt tggttgatga gatagatact
   144481 aaccaaagtc aggctaactc ctacccactg tagaggactg agaacttctt taagtaataa
   144541 attgccaaat aacaatgcga atacgggtgt gagaaaggtg agggaactaa gactggtgag
   144601 attaccgcta gaggcaaagt agaaaaacaa tccgtaggcg atcgcactac caaatactgt
   144661 ggcataaccc agcgccaacc agtcagatgg gacaatattc tgccactgtc cagattctac
   144721 agctgatgaa attccccata gaggcaaacc accaataatc atatgccatc ctgtagccat
   144781 cacagggtca gcatgatgac tgacgaaccg gattaatact gttcctactg ccatactcaa
   144841 cgctgctaaa agcatcaacc actcaccgct ggcaaacagt tgttctagag agattgtacg
   144901 caacatctct acaatcgtgt ctgagtctag aaaatggaaa atcaactcat ctggtaaacc
   144961 aatcaaacta atgcctgtga ctcctaatcc tagccctaac catccccaaa aaccgatatg
   145021 ttcttgaaat agccacaaag acagcaacgc tacagccaag ggttgagagt caatcatcac
   145081 agatcctaaa ccagcacctg ttttgagcaa tccttctgct aaaaagcctt gaaacagggt
   145141 tccgtccacc aaggcaaata aagcaatcca cagccatgct acccaaccct tgggcaaagg
   145201 tctacccatg aatgctgctg ctatcaaaat aagtacccca gcgggtatca aacgcactcc
   145261 cgccataaat aatggtgtcg tgtggggtat cactcctttc atcgccacca ttgctgtacc
   145321 ccataagaaa aacggggcta tcaagagtac ggatgagagg gatagtggag atgcactgac
   145381 cttcagttgc atgggattgc taatgccttg gttttacaaa tatgaaaatc gctttaacta
   145441 attttaccga attattgcga tttgtgaagg aaagaatact tagtgatgaa ggtcgcgatt
   145501 atattgttga gtggctttga gtgggttgta tgtaagggcg gtaactcaat tgacagcaga
   145561 aaatgttcca tgttttgttt gtctaacaaa caaattatga tgacatcaac aatcagtacg
   145621 agcaaagttg gttagattct cgacaacttt tgcgaagtcg gggatcttgc agcccattaa
   145681 ttaaacaatc ctggagtaga aatctaaaat gagttatgag tggttagagt gggcgcaaca
   145741 actgcaagcg attgcccaaa atggactgac atacagcgaa aatccgtttg accttgaacg
   145801 ctaccaacaa ctacgccaga tagcagccca aatcatggcg acacactcta atactgaatt
   145861 tagctatatc cttgatttgt tcaacagcca agtaggatat gccacgccaa aagttgatgt
   145921 ccgggctgct gtctttcact ttgataaaat tctcttggtt caagaaaaag aagatcgctg
   145981 ctggacatta ccggggggat gggcagacat aggcgaatcg ccgagtcagg caatcgtccg
   146041 agaggtctat gaggaatctg gatatcacac acaagtagtc aagctactcg ctgtctatga
   146101 caggaatcac agccgtcatg ggcatccacc aatggcgcac catgtttata agctgttttt
   146161 tctatgtgaa ttgatgggtg gaatgccgac acgaagtctt gagactgagg acgttgcctt
   146221 ttttggagaa ctggaaattc caaagctgtc gctgactcgt gttgtcccat ctcagatgac
   146281 tcggctgttt gaacattacc gcaatccaaa ccttcagaca gattttgatt aacggaagtt
   146341 tattgacgag ttatttccga cgcgaaaaca tgacgagaga gtagtaagta gcagagtgta
   146401 atcatgaaag gaactataac cttaaaagga attatttttg acttggatgg cacgctagca
   146461 aacaccttac ctgtttgctt tacagccttt aggcaagctt tttttgaata tttaaaccgt
   146521 catttcactg atgaagaaat ttcatcgtat tttggaccaa gtgaggaagg tatatttcag
   146581 cgactagtgc agtcagaatg gcaagcgtgc ctgcaaatgt atctagatga gtatgagaaa
   146641 gcccacgcaa tttgcgagca accttttcct ggaattgaaa cagccttgag ttactgtcaa
   146701 cagaaaaata ttgctttggg aattgtcacg ggaaagggga gagatagtgc tgctatctcg
   146761 ttacgatatc taggattaga ggattatttc gatactataa aaacaggttc tgccaatggt
   146821 ggaattaagc ctttggcaat taaaagtgtt ctggaaaaat ggaagattgc gccagagtgc
   146881 gtcgcttatg ttggtgattc tccttctgat atggtggatg caaaagaagt gggtgtgata
   146941 cctttagcag ctgcttgggc aaaaaccgca agttttgagc gtttagaagc aatggctcct
   147001 ttggcaacat ttagcactgt agaaaatttc attgattgga ttcgtcttca tggtcaaatt
   147061 caataatgta acgtgaattc gacagttcta aaaacagcgc aaaaacaaca gtgagttcgt
   147121 gattgatgaa ctcactgttg ttttttactg aaattaaagt ctaaaaaatg acattgaaaa
   147181 cgcttttatt ttgtaaatat acggtgattt atattatctt tcactgagat aatatttgtt
   147241 agctttagtg ctcaacttga catgatattt cgtctgtaaa gtttatgaaa attttatact
   147301 actgcatctt gattttttaa ccgtagtcat agtaaagttt tacagtctgt cgtaattgca
   147361 actttacata agggataaag gtttttgtca agaagactca gcttgcatct tagttttgta
   147421 agagtgttga ccagttctgt attagcgctt catattgcgc gcatgataca aatctctatc
   147481 cttatttctt ggtaaagaaa cttttgtatt cagaaaataa agtttttgat gaatacaaaa
   147541 aattgcgtga tgttatcaga aaaatgcaca acgagatttt ttatatggct tgtgatgaat
   147601 aacctagcaa tcttgttttg ttctagtcaa aatcaatgaa caatgaacaa tgaacagtga
   147661 acagtaataa ctgataacta gtaactggta actgataact gataattgac aattgattag
   147721 tcaggtcttt ttcatcactc ccaaaattta aaggtgattt ttcacggcat gtgaaaaagt
   147781 cattttgagg cttgagaaag cctcagtttt gcagttgctt attttcatga attcacaact
   147841 atcaaaaatc agactgtgga aaagaccacg ctgttttgtg gtttggagac aaattgtgaa
   147901 aactcagacc aaaagacaag cgatcgcttg ttactgaact ctatcaacaa agccaaatca
   147961 gcgatgagga gttatacaga ctgtttcatt tactcaaatt aggaaggtga aaaatgaaaa
   148021 aaatcttcat tttgtacttg tttgtcattg gaattgcttg ggctatattc acccaaatac
   148081 cgcttccact acaagaagga ttctccacag tcgtttctgc aagacaacca aaaaatttat
   148141 cttatgaggt ttgggcgatt gaccaagcaa attctcttga tggtacttct ttaggaggaa
   148201 atctctttgt tctgtcgggc gaggaccaag attttataag aggtaaagca aagattgagc
   148261 aaattaactt ggctgctagc gctgtcaaaa agggtcttca ggcaggtcaa aaacctcact
   148321 ggatcacttt caatcaaggc gctacacatg cgattgtagg acacgctact acagctcaag
   148381 tctacgcaat tgacgcgtcg aagcgtgaag ttgtagattc aattcttcca ccaggattac
   148441 caaactctaa ttctcacgct gtttacctct caaaggacaa caaatttgta tttgttgcag
   148501 atactccagg tcaacgaatt cataagattg ccacaaatta tgaggcacct ggaggtaaaa
   148561 tctttggtga tgttcaaaca ttggacttca ataccccaga gacgaagaca gccttaggag
   148621 tacctaccac tggtgctact gcccgaccag tagtcgctca aatcgatgat acaggtaaat
   148681 gggtttatgt cacttttgct gatggtgggg tggcgatcgt aaacgcagaa acactgacta
   148741 tcgcacacat ttacaatagt acagaagcca ccttcaatgg attaattgct tatcagtttg
   148801 gtgacacctt tataactaac gcaggtaatg ccgatcctga aaaagctgac tttgtctatg
   148861 tttataacca caagtctcta ctagaaaatc cctcacaacg tccagctttt atcaaagttc
   148921 ctcaatctgg taatgatgtt catggtgtgg atatactcgg tgggaaatat ttgtggcaac
   148981 ttaaccgtgc atctaatact attacagtac atgatgtcaa gtctaatctc tttgatccaa
   149041 acattgaagg ctcaaacaag gttcgtgcag ttaatcttat cgaactggct gatacagtct
   149101 taggtcctga tcctacacca gacttaatag atacatcacc ctccgaagaa gttgccttta
   149161 ttacacagcg tggaccgaat cctatttcag gaaacgatcc agcatttttc aacagtgtgg
   149221 gtatttatcc aggaataggt gtcttgcaag ttgaaaacga tggtaaggat gctaaacctg
   149281 cttatctata tagattcgat aacgttgtgg atggagttaa tattgctgac ttccacgccc
   149341 ttgctgttcg taaatagaat ttaagaacac aagcaacaag ccaaaaattt ttgagttgta
   149401 aatcaaacct acattcaaac taaatgaaag tgcgttaaat tattttaacg caccctactt
   149461 tatctaatta agtaccgtga ccttaggctc taaattgacg actaatttga cttgaaattc
   149521 tgattcaaaa acttcttttt tataatctaa actccatagt tctaaagcac agtcatcatc
   149581 agcgcgagat gggaatattc tgagatgaaa ttcttgttgt tcagtcaaat attcacactc
   149641 tactcgtgca attgctccaa tttgccgccg atccaaagca actgctaatc ttaaaatagc
   149701 actcaattta ttgacaattt gtcgatgatt tttgctcgta atattgcggt aattctcgtg
   149761 ctttttctta ggaccagatt tgcgatgata acgcgctaaa ttagcaatga tttctatctc
   149821 tgtttcgtta tagcctagta attcactatt gcgaataaga tagtaagagt gcttgtggtg
   149881 agaagaatga ctgatataat gaccgcaatt gtgtaatatt gccgcagccc aaagcagttg
   149941 tcgttcttct gctccccagt agtggagtgt tccttttgtt tggtcaaata tgcttaaagc
   150001 aaaaactgca actctatcgc tgtgttctaa attgacgtgg aacttgttag caattgtgag
   150061 cacactccgc tggcgtactg tactttgata acgtaggcga tcttcaatca aaccgtgtgt
   150121 aagcatccag tctacaatga caccttctct tagggaacgt tcgcacaccg tgactgattc
   150181 aacgcccaaa aggttcatgg cttcttgtag gatgactgca cctgcaagta taacttcgga
   150241 ccgtttctcc ggcataccgg gaattgcagc tcgttctgag ttactcattt tccgtagacg
   150301 attgaccgac tcccgcaaat cttttaaact catttcgtaa ccattgagcg tggaaggaac
   150361 agagcctagc ttttcccgtg catgaatcat gaccagagtt tcaattgtgc cggaagttcc
   150421 cactaaacga ggtaattctt caacgttgag gttggcttgt atttcttcaa cggaacgttc
   150481 taacattcca cgtgcataag cttgtaagta ttgaaactca tagttgctaa ttggatcagt
   150541 ggtgattaac tcaccactca gtctgactgc accaattttt gtactggtga gaattcgctc
   150601 ttcatgacta tcgcccaaaa tgatttctgt ggaaccgcca ccgatatcta tgataatgtg
   150661 gggttgattg ttaagttcca tccccgacag tacacctaga taaatccgtc gcgcttcttc
   150721 ttgaccggaa atcaggtcaa cacttaaacc taactcgtct tcgattcttt gcaaaaaatc
   150781 tttgccattg ggggcttctc gtacggcgct ggttgctaca gctatgattg tttcgacgtt
   150841 gagagttttt gcgatctttt ggaagcgtcc caaagcggcg atcgcccttg aaatcacttc
   150901 tggtttcaaa ttccccgtct caagatcgcg atcgcctagt ctaacggttt ctttttctct
   150961 agcgacaata ctaaaagatg gcagtgtaga ttcaatccct acaactacca tatgtaatga
   151021 attcgttcct aagtcaatag cagcaattgt tcggtgttgc tcaactgttt gagttggaag
   151081 actctcccag ttagctgaaa ttaaattcac cataagcacg tttctctcta tattaaggat
   151141 ggtagaagct ggcgatacca acggtattgg cgaaaaaatg tatgttgtac tacacaattg
   151201 ctttcaggtg agtcattttg tgaaccttcc tgatttggga gatgtaccct gttagcacaa
   151261 cgagaatgac ttccttgttg tatccaaagt tgccagttgc aattgtgatt ttacaaatat
   151321 cagataaaga tattctatag atgtaaatat gtgtgaacaa atctatcttt agtcattgtt
   151381 tacgacctat gctaactaca aaagaacaca acaccgaacc catatggctt gtgattatcc
   151441 ggcttttgcg gtggcacaaa ccagcaggac ggttgatttt aatgattccc gctttatggg
   151501 ctgtgttttt agcaggcagt ggaaaaccac ctttaccact ggttggagtt atcatcctgg
   151561 gtactctcgc tacaagtggt gctggatgta tcgttaatga tttgtgggat caagatatag
   151621 atccacaagt ggaaagaact cgcgatcgcc ctcttgcttc tcgtgcgctt tctgtgaaag
   151681 ccggcattgt agttgccata gtcgcaatgg catgtgcggc agttcttgct ttttatctta
   151741 acgtgctctc attttggttg tgtgtagcag cagttccagt cattttgctt tatcccggcg
   151801 caaagcgggt gtttcccatc ccgcaactgg ttctttctat cgcttggggc tttggtgttt
   151861 tgattagctg gagtgcggtg acacataacc tttcatttcc cacttggctg ctttggggtg
   151921 ctagtgtcat gtgggcattg ggatttgata ctgtttacgc catgagtgat aaagaagatg
   151981 acagccgaat tggtgtgaat tctagcgctt tgttttttgg tgatttcgcg ccgattgcaa
   152041 ttggcatttt ctttgctagc actgtctttt tactgagttg gctaggttta gtcatgcact
   152101 tgcacctgac attttggatc agtcttgtta ttgctactgc aggttggatt tggcagttca
   152161 cacggctaag acagcaagac ttgcctaact ctgcttatgg tgaaatgttc cgacaaaacg
   152221 tgtggattgg ttttattgta cttgctggga tgattgttgg gagtttatga catcctgggt
   152281 gggggattcc aaagattgct atgtgggttt gctgcttcca cgagttggct gacttgaact
   152341 atgaattgac aatgagaaaa atcattattg gagtgatggg acctggagaa aaagctacag
   152401 cagtggatat gcaaaaagct tatgaacttg ggaaactcat tgcaacacaa ggatgggttt
   152461 tgctgactgg cgggagaaat gttggagtta tggatgcagc aagtcgagga gcaaaatctg
   152521 tagatggttt aactattggt attcttcgtg atcatgataa cgatggcatt tctgaagcag
   152581 ttgatattgc catttttact gatatgggaa acgctcgtaa caatattaat gtcgtttcta
   152641 gtgatgtggt gattgcttgt ggaatgggtg cgggtactgc ttcagaagtt tccttagctt
   152701 tgaaagccaa taagaaagtt attttgttga gtgtagatga agaaactaaa aacttcttcc
   152761 agaaactagt ttcaaaaaat ctttattgtg ctaacgatgt ggacaatgca atagcaataa
   152821 ccaaggaaat tttagcttaa tcggggtgcg tcccccaatc aatatcaacc ttcggtacag
   152881 agaaaccaag agtgaaaaac tagtcagttc ccagaaaacg cgaaaacctg gtcaggaggg
   152941 gccaggtttt ttctaaagaa tttcgtaatg aacaaattgc ttttatagtc aagaaataca
   153001 aacgttatgc aactagggtg aacaaaaaca atcacaaacg cagcatatct ttgtttttcc
   153061 gctttgggat ttggcttcgc ctttcaacta cagacgctgt gccacttaat catcagactt
   153121 atgctgacat ttgcttgggc ggatgacgga aggacaccgg gtcatttgcc ctttttagtt
   153181 tggttgtgcc aagttttgtg tcctatttat aaaagtatca cccaattgtg gaattgacag
   153241 cagttgttta ctgaagttaa caagttgtag aacttctcaa acaagtagag aagttcttga
   153301 ttcgtaatcc ctacgaccaa gattgcccgg ttttttcagg gagcatccca tttgatttgt
   153361 gagaattgaa agccttgaac tctccacgct ttgaaaaacg tggattccgg actgttgttg
   153421 cgaagtgcgg ctcaagccac aacgggagca acgttgtcct gccccaaagg ggctttgact
   153481 ggttcaaaca gtcctacccg cctcgaccaa tttttggctg tgcggctact tttgtttttg
   153541 cttgaaacat ttaactctac gttttgtttt tggagttttt catcctgtag tgttaaagtc
   153601 atcccatatt aacacataca tgggatgatg caacggtaca acctaagatt atcggataaa
   153661 gagtatgaag acttgaagaa aatttcagcg tcaacccaca ggtcaattaa tgacttaatt
   153721 cgagaagcaa ttagagagtc gcccgaccaa tttgtgtcgc tttaggaacc tcatttaatt
   153781 ttccggtctt gacatcgtaa atgtaaccat agataggaat ttcgtccggt accaatgggt
   153841 ggaatcgaat tcgtctaaca tctctagcaa cactttcttc ctgattggcg atagtcaacc
   153901 agttaatgta atctccttca gtcgaacccg ttcgtgctgg tccaacgtca gtaaaagtgc
   153961 cgtccgaatt cagaactgct gttgtcagac tatttgctag taaattacgt atgatatcgt
   154021 ctgtgaagaa ttccatgcca caatttgtgt ggtgaatcac gaaccactcc ttagtgccga
   154081 gtaatttgta tgaaatcacc agggagcgaa ttgcatcatc actaacgcgt ccgcctgcat
   154141 tacgaatgac atgagcatcc ccttcagcca gtccagcaaa tttagccggg tcaagtcgag
   154201 cgtccatgca agtgagaact gcaaaccgtc tcgcaggagg tatagtaagg ttagctttgt
   154261 cgccaaaggt ctcaacgtaa cgctggttgg ctgataggac ttcttgtaaa acttgactcg
   154321 atttgccacc ggcggcaaca ttctgtgcat tctgtgcatt gtgcgcttgg gcaacatttc
   154381 ctctgatctt ggaagagacc agaggagaca tcacccccgc agcaacacca gtagcagtag
   154441 cagtcaacac accagcgcga ccaagaaatg agcgtctact gaagccacct gtgagtaagc
   154501 gcctacgact tccatcagca gtaatagttc tgggatttgt gatttcgctt tgcgcttgtg
   154561 tatttttttg agaagcgtga tcagaattgg aatcaggttg catttgtatt ttctccttac
   154621 ctaggaagtg aaatatggaa ttgtgctaca ggaaagtcaa tacctgtaga tatgaaatgc
   154681 tactatttgg ggctgatcgc atgagtattg tgctgatgat gcttcatcct cagtacaatc
   154741 acttgtcatt ttattttaag tattgctagt aaatgtacgt aacttttggc tatgccttga
   154801 gcaagtcgct atcctagctt gccaagaagg tattcataca caagctcgat agggagcaat
   154861 ttgatttgtt tattgagaga taaatcacct gttagtttat aagttaaccg tattttactg
   154921 ttaaatgaca atttcgcaca agtagatata aaaaagcaag aaagaagcaa gaaaggcgag
   154981 tgtaggcaaa aaaagaactg gctatattta gaacaaccag tctcagactt gcatagggta
   155041 ttttcggaga tgtcttttga tgagtgcagg agtagtcaaa agactcagcg aaccaaaagc
   155101 caaaagcagt gaatggcgca aagtctgccg gatggaatct ttcagctgac tcgcaaagcg
   155161 aagtgtacac cagaagaacg acttgggttt aaagctttca gatttatcgt aaattaaggg
   155221 tttgagacca cgagcgtcta tacgaagcac gccagatacc gggctgtcgg gaaacccccc
   155281 acagcactgg ctccccagtt tcagtcaggg ttgaaatccc cgtttgaaac tgtgttcaat
   155341 tttgaatttt gaattttgaa ttttgaattg ttaactgtgg agatattcag caattgtgac
   155401 gaatgacttg ttgttcttac caattccaca tcactggact atcgtctaaa tggtcggtca
   155461 caatccgccc aatggaatct atttggtgca gatcttcagt ggaaagttga acagaagctg
   155521 cttgagcgtt tgcggtgact tgttcgggat gacgcgcacc agcaattgca tgactctgtg
   155581 gttgagcaat taaccatgct agcgctaact gagcaagagt acagttgtga ggttgtgcaa
   155641 tgaggcgcaa tttttccaaa gctatttgag ctggttcaaa attttctcct tgaaacagct
   155701 tattcttggc gcggttatct tgtgggtcaa atttgtgatc aaaaccaaat tttcctgtca
   155761 acaatccttg agctagaggt gaataagcaa taatcgcaat cttgttttcg atacaataag
   155821 gcattgcatc tttttctaca gaccgccaaa ataaagaata gggaggttgt aagctatcaa
   155881 tacgtccgta gtgagatgct tcttgcaact gtgtacgaga aaagttggaa acaccaatac
   155941 tccgaatttt cccttgcttt ttgagatggt taagagcgct cattgtctcc tcaattggaa
   156001 caatttcaga accaaaggag ccagcgggcc aatgaatttg gtataagtct atgtagtcgg
   156061 ttttgaggtt tttcaaagaa tgctcacaag cctcaatcac ttggtcgtac ttgagatggt
   156121 tagcaaacac tttcgtggca tactcgactt gatggcgaac atcagataaa gcttcagcaa
   156181 caattctttc agagtgtccg tcaccataaa cctcagcggt atcaatggtc gtaataccag
   156241 cttcaaatgc tgctctgatt gctttgatct agtcagtgtc ctcaactccc acccacattt
   156301 ttttaccagc ttgccaagtt cccatgagaa taggcgttat ttttacatcc gatgtaccca
   156361 gggttcgctt ttccataatt aatccttaac tgttccttaa ttcatttggt gccgacagtg
   156421 acatagtgta tcggtcttgg agtcaaatta aatcagagtt aaagtagata cttatgcaag
   156481 aattaactat gacgaattat gcgctcaaag aatgggcggt tgctatcaat gccttggaaa
   156541 caggcaaaac aatcatgctt ctgcgcaagg gtggtatcca tgaacgtcat ggacgctttg
   156601 aggttgattc taagcagatt ttgctttacc caacgtttga acatcaacag cctttcttac
   156661 tcaaacctga gtatactaat ttagtgattc cagtcacacc tggttggcat ccagaaacag
   156721 ttcgtatcag cagttgggct gagattacag atattttccc ctgctgtgaa gagtcaatag
   156781 tcaatgcttt gcttccattc catatttgga acgagtactt tattagcgat cgcctcaaat
   156841 ggaaatcgcg tcagccactc tacattctcc tactgcggac ttacaaactt ccccaagaac
   156901 aagaaattcc ctatcactcc aagtatggtg gctgtaagtc atggattgag atcgaacaac
   156961 caatttcgct aaaaggagca caaccaatct tatctgattt ggcatacgcc caattagtca
   157021 ctcaaattcg taacattgtg agtgataaac tatatgcccc attcgtataa ggcataacta
   157081 tcagaaaaag tactcaaaaa tacatcaatt tttgtgaagc ataggatagc attggctaaa
   157141 cgcaatccta ttgctgcgtt tttttctgta ccctttcggc tgtaacgctt ttggagctta
   157201 catttgcttt gaattgtgtg attcgtcttg aggttaatag ttgtgaagga tgaaaaaagt
   157261 accccaaaag ggcgatgttc ctattgacat atgtctgcga ttatgcttaa aagctaaata
   157321 acatacacaa ggagtttgcc atgcatcaaa gaatgtgctg gttatcaaag tctgacaaca
   157381 gcggggaaaa aattttgcac ttgcagactg caccgaatca accttggcgt ccttacacaa
   157441 cttttccaca atatgcagtt ccagattatg aaataccagg cggttccaag ggttgggcga
   157501 cttatcaaaa actgtcaaaa gctggttgga ctttgatacc aagtgcaaga gcaaacgagt
   157561 ttttctcatc cacaacttcg gtgcgtcaag aaaaaaaata aaaatagaga agttcttgac
   157621 tttataaact cctaggagaa ccttcatcac aaaggtgaag ctgcgctttc taaagttcta
   157681 tctggtatga tgacaatcga gttgacatta ccccaaggct cagtttgttt aattttgtgt
   157741 ttttgacgca gcaactgggc aaaagtcaga gctgacaaac caaaaggttc tactcttaat
   157801 tcatctggta accactgatc atgtatgcag ggtgcaaaaa acagccgcgc caacatccat
   157861 gttgtattcc aagacattca agagaacttg cagcacttga gtgataatgg tagcaccacc
   157921 aggggcaccc actgccatac gaagacgact gttttcggtg acaatagttg gaatcatgct
   157981 ggataaaggt gttttacgcg gtgcgatctg ccgaagcgcg tagcgtgcgc tttgcgcgta
   158041 aggccgcagc gtttgcgcag cgccccctaa ggggctagct atcgcccttg gtaaatacga
   158101 tatctttgaa acttggttct agaggtatac acaagctgtt aatattgcct ttggtatcgg
   158161 ttaagaaaga tattaattta ggagtttcaa aaaaatcaaa tgtcaattca aaaatatcat
   158221 agtgatagtg tcgtagttcg taaactaagg aattatgagt tgcgatgaaa tggtcatctt
   158281 gaatttcaat cttaacgaca ccgtatgctg gatgctcaaa ctcaccagta taatcttcta
   158341 aggaatgtga tggttgtgtt ccagtttttc gctccgagtt cattttctcc tttgtttttt
   158401 cagcagcttc tttggcttca gcagcttcct tattcttccg ttcattccag ggtatcgtct
   158461 ctagattaag cagttggtcg cacacataat aaaccacaat ttctcgtact ggcgttttat
   158521 gtaaattcgt gagaacgaca ataccaatat tgtcttgagg tagcaaagct gttagagcag
   158581 aaaaaccatc aatattgcct ccatgctcaa ttaatttatg tcctctgtat gcagtaatat
   158641 accatcctaa tccataagaa gaatgaaaca tttcattata tttgatagca tcaggaataa
   158701 tgaattgtgg agagtacatt gaagtgagat ttgttgtgga gataatttgt ttgtctccat
   158761 acttaccttg attaagatga agtaaaagcc actgagccat atcagtgatg ttggaattca
   158821 tagaacctgc aggtccaatg gtatccatat tccgaaaagg aattttctta acttcttcat
   158881 ctttctcttt ataaggaaat gcaaaatcat tagttttctg tgatgtgaca acagaaaaat
   158941 tgctgtttct cattcctaaa gaattgaaaa tttcctgtag aacaaattct tcccaactgc
   159001 tttgtgcaat ttcaccaact aaataaccag cagtcatgta catcaaattt tgatattgaa
   159061 aagttgttcg caattcttga gtgggttgaa gatattgtaa acgctcaaat atttcttgac
   159121 gggtaagcgg agaaccatac caagcgaagt cgtgacgcgg taaaccagac cgatgagtca
   159181 cgagatcacg gggtgtcata tgttcagttg cataagagtt ataaagttta aaagtgggta
   159241 gataatttct gacaggttta tcccagtcta attttcccct gtctgctaaa atgcccatcg
   159301 ccattgtggt aaatggttta gtacatgaag caacagcaaa gagagttttt ggggtgactt
   159361 ttaagttgtt ttctacatct cgcaaaccaa agccttcaca aaaaattatt tggctatctt
   159421 taacaatggc gatcgccagt cctggtactt tccactcttg cattgtcttg ttgatgaatt
   159481 cactcaaatc ttgcatgagt tactctccct ttgcactaag tttcatgtca attttctcta
   159541 atttactgtc gttgtattcg accatcttcc atatgaacaa tgcgatctgc tatatctaag
   159601 atgcggttgt cgtgagtcac aagtaaaaca gaacagcctt cttcttttgc gagacgttgg
   159661 atgatatcaa cgacatctcg acctgtttta ctatctaatg atgctgtagg ttcgtctgca
   159721 agtaataatt taggttgagc aactaatgca cgggcgatcg ccacccgttg ctgttgtcct
   159781 cctgacaaat tcgctgggta agagtccact ttatcgctca atcctactgc ttgcaatgtt
   159841 gtaacaactc gttgtcgatg ctcttttttg ggaatttctg gatgcagttt tagggacata
   159901 cggacgttac cataagcgct taggcatttt aacaggttgt ggtgttggaa gataaaacca
   159961 atgttgtttc ggactttagt gagttgtcct ttattgatac cacgtagttc tctaccaagg
   160021 acttttaaac taccctcctg tactgagcgc aatcctccaa tgagtgataa taatgttgtc
   160081 ttaccactac cagagggacc tgtgaggatt acaatttctc ctgggtaaat gtctaaattc
   160141 acatcgttga gtacaggttt acgtaatgtt ccttgaccga aagagtgatt aagattgcag
   160201 acagcaacag tagattccat agtatagttc tttcacttct cacgactaac cagttcccgc
   160261 cagaagaata cctatttttt aaccgcagag gacgcagcgg aaagtctgag cggaggtttc
   160321 ctccgtatgc gctatgcgca cgcccaaagg gctaacgcgc agcatctccg atagcgttag
   160381 cgcagcgccc cttttggggc tagcgtggcc caacgccata ggagaatcag agcttttcaa
   160441 gagagaggac acagagaaag acaagaaaga gaggagaata tgttacgagt gatttagggc
   160501 tgctatagct aaaatacatc ggctggatcg gcagagcgaa gtttacttgt agcaattgcg
   160561 cctgaaactg cacacatgac tagagtcaga ataaatactt gaagggcgac actcgctttc
   160621 atggttaaag ggattcttgt gagtgtgaca agcaaattat agatacctac tgaggcgata
   160681 aagccaggga caaatcccat cacaccaaga atgatcgctt cttgaagtac aaccatcagc
   160741 agtgaacgat ctgaataacc cattgctttg agggtggcgt attctgataa gtggtcgctg
   160801 atatcggcgt aaaggacttg ataaaggatg atgactccaa cgacgaaacc tacgatagta
   160861 ccaaacttca agatgatccc ttctggctgt gaagcatgga attgttgttc tcgttgaatt
   160921 aattcctcac gagtgagtac tgcaacttct ttgggaaggc gatcgcgcag ctttgcttgt
   160981 actgtttcaa tatttgctcc tttttctaca gtcaaaactc ctatcctgac ttgttgcaag
   161041 ctattttgcc cgttgcgttg agcataattc cagtcactca tgatgacatt acctttatca
   161101 ttcatggtac tgcccatatc aaagagtcca acaacgtaag tgcggtgatt gtccatgatt
   161161 gttggtaatt cttcacgctt accaagcagt tttggaatgt ctccaagaga agattgagaa
   161221 aggcgatcaa ataatacagc atctggaatt gccagttttg ccaattgttg attaacttct
   161281 ggtattttaa gtgtagaagg ttgggcaaga ttaaaggcaa tgactctaac ttcgttgcca
   161341 aaaagacgtg agcgtggacg tttttcttta ctaagattag cttctccaga agaagagatt
   161401 tgattgggat tcacccaatt tgctctacca atataaacgg gactaacaga agcgacacct
   161461 tctactgcag cagcttgata aaggaaagcg cgaggaaaag atatcctaaa tagtaaactt
   161521 ggactaaatg aggagactaa caacaaatct cctgccaaac tttcatgaag tttggttgaa
   161581 ccatcggtta gcattgccaa aagtcctagc tgactaaaca tcagaatatt ggcaaagcaa
   161641 acgcctgttg ttgcgacagc aaggcgaacc ttttgatgag acaattgcgc ccaagcaagg
   161701 ggagtctcga agtcaatgtt ttttaagaat gatttgaaat agggaaattt cataatcgag
   161761 caaatagagg acaaatcaat tcaaaattca aaattcaaaa ttcaaaattc aaaatttaga
   161821 atttctctct cttcgtcaaa atcaaaatca atgaacagtt atcagtgaac aatgaacagt
   161881 gaaggagtca ggagtcagga gtcaggagtc aggagtcagg agtcaggagc ggagccggag
   161941 ccaccagccc ttcgggttca cagtcgcctg ttgtcgggaa accctaccaa gagcgctgct
   162001 tcaccgctcc gcctccggtc agaagttgga attctttatt tcttccttgg tgaatactgt
   162061 attcagcaat tctgaattct tcaaactaat aactggtaac tgatactgcg cttccttggt
   162121 aactggtaac tgataactga taactgataa ttgattggtc actgggaatt agtatcaatc
   162181 ttgactctta cttgcatacc tgtcagagca gctactttgg gactatcttg tggatctatg
   162241 cggattttta cttctactac gcgagcatta acatcattcg ttgggttact ttggtcttga
   162301 ttgagacggg ttttgccgat ttgtaaaccg atttggtcaa ctttaccttt gatttcgccc
   162361 tgaaagccgc cgtattcact gattactgta gcttgctgtt ttagacgtac ctttgtgata
   162421 tcggtttcgt aaacttcggc gatcgcatac atttgatttg tcctccccag ttctgctatc
   162481 ccttgttgag tattgacaag ttctccaaca cgggtgttga ttctcaagat ttgtcctgca
   162541 attgggactc gcacttgggt attatccaat tcagctttgc gttgttccac ctgaatgagg
   162601 gcttgctcta attcagcttt ggctatttct acatcaacag gacgcacctc ctgtaatctt
   162661 ttcaaatttg cttgttcttt ggtaagctgt gcttgtagag ttgtcttggt attttctaac
   162721 tcagctttgt tgacttcaag agttgctgta gctttgtcaa actcctcttg tgtattatct
   162781 aagtttgatc gactgatagc tccttgtttt gacaaggcaa gattacgctg gtattttagt
   162841 ttggcattac ggagggttgc ttcaacttga gcgatcgcag cttctctctg tttcgtttca
   162901 gaacgaatac gagcctctaa ttctgtaatc gcagcacgtt gagctgcaat ttctccctgt
   162961 ttcacgtctc cttgttgaat tttcagcaat tgtgcccgtt ttatggcaac atttgcctta
   163021 gcatccctaa gttgttgttc cgctctatct tttccttgta gaacagcaat gatttgattt
   163081 gccttgacaa actcaccttc cttcacaaag atttggttca ctcggctgtc ttgagcattt
   163141 gcaactgaaa tcttgataac atctccctct gggactaatt taccaagagc aactacccga
   163201 gtcacagaac tgggatttgc tggagaagtt tcagcagtct tattctgtgc ttgggttgtc
   163261 gcaccacaag cggtacacaa gcccagaaaa ctgagaatcg ctgtgtaagt tacacataga
   163321 cgaagagcaa aaaatacacc ttgggtaaat ctatgagatt gttgaaccat aatgatagcg
   163381 gttctcgttg gatacaaata tcattcaagt gtcaaaaaac aaataatatg cttagtacta
   163441 attttgacaa taaatggaaa ccaccaacgt gttagactca agatgtatct gcaaagttcc
   163501 cacctgaaaa aggatagatt gtaaatttgt caaaagacaa aagtgattgt ttcacttttg
   163561 ttttgggctt ttaatttcgg ctgacaaata caaatcctcg agtcttacca gaagctgaat
   163621 cagttgttgc catagccttc cataaatcag ctgttttcac ccaaactggt ggatatttgt
   163681 aacgagaaac atccatgatt aaaaatctat ctgttttctc gttatatgct gctaaaggtg
   163741 aaatatgtcc acctttttct tgcccaattt ctttacgtaa ataattcact aacacaaaat
   163801 tacctggctg tttcaaattc tctgatacca gttttttaaa atcttgttgg ttagtatcag
   163861 ccgcatggta cactttgact ttcacaccat aagtacctaa taattgccct atttgctcaa
   163921 gcgtcatacc catacgagaa acaacttcgg gcgctaacac ttttcgcgta gcttcgttct
   163981 taaaaaagtt ttcttgagta aacacacggt atggagaata ctcaggtact tctggtgcag
   164041 gaatttgcaa accattgagc accataacga tgctagcaac tccacaataa gcctgattat
   164101 tttgagttac aaattgcatg ctgagtggaa agaagtcttc tcttgattga ctttcaacga
   164161 ataacttttc accttctggt gaattgaaag caattaaatt tttaggtaga gtgagtgtct
   164221 gagcaaagac acttccagca gcaacaacag tacctattat caaagttttt aaaggtaatt
   164281 tgatagtttt gagtaaaata ttcttcatag ttatctgttt tgaaaaaatc cataatagaa
   164341 tactctacca aaacaagtca tccattggat aaggagaaac gaaaactaca gatgatgatt
   164401 cagctaaacc cttagctttg gaaaactcgc tgacaagttc tttaacatca cgtaattcgc
   164461 cctcaaccaa agagtttaat tggcgcattt gggaagccga aattatgccg acaagttggg
   164521 cgatagccta acctgttcat aagactggtt tcagacattg cagaaatgcg atcgcctctg
   164581 ggtgttgaga acgtaaaaat tcttctggtg tacccaacac aactagttct cctccacgca
   164641 ttaacccaat tctcgatgct aatataaatg cttcttggat atcgtgcgtg acaaacacaa
   164701 ctgtcttacc tagttcctgc tgtaaccgtt taaattcttg ttgcagttct aaccgcgtaa
   164761 tgggatcgag tgcgccaaaa ggttcatcca tcaacaatac tggcggatct gcggctaaag
   164821 ccctagctac accaactcgt tgtctttgtc ctccggaaag ttcatgtgga tatctttgag
   164881 caaatttatc tggttctaaa ccaactaaat tcaacaattc acagactctt attttaattt
   164941 gtttgggttt ccatttttct aaagatggaa ctaaacccac attgctttcg actgtaaaat
   165001 gaggaaataa acctgtttct tgaataacat aaccaatctt gcgtctgagt ttaatttcat
   165061 cccattgagt tgtaggaata ccatcaaata gaacttcgcc ttgtgtgggt aaaaataggc
   165121 gattgattaa tttcattgtc gtagttttgc cactaccact acgtcctagt agtataagtg
   165181 cttctccttg atgaatagtg aaattgaggt ttgataccaa ggggcgattg tctcggctaa
   165241 aggtgacgtt gtgaaattcg acagcgattt ggttatcctt tggcatgact aacttgcaag
   165301 ctgatttctt gttattattt tctcatttta ttaatatgtg ttagcaatat atcatgatcc
   165361 caaagagagt gattatcatt tgcataaaag acatgtatgt gttgtcgtca cagcattgcc
   165421 ttattcctac aaagaagacg gcagttctgc ttaattgaga atttctatta tctgtgaaaa
   165481 aatgcgtatt tttctatata cgttttgtat attttattta tgtattagtc aaaaaataat
   165541 gcgtaagtca taaaatatta aatatctaag atattactta cttgagtgta agaactgcaa
   165601 aatgtcagga ccaactcaag ttatttgtcg tgactttagg agattataaa taatgaagtt
   165661 ttctctacaa aaatctttgt ttatttttgg agttactctt tgcttggcgc tggcttgcgg
   165721 atttgcattg tgggaaccga gtatggcgca gagtcagtta aaaacacaag ttgaggttac
   165781 gggtacaaat attgctggta ctctaacctt gatagagcaa aacaatgggg tggtgcgaat
   165841 ttcgggtgag attcaaggtg atccagcaac gttaactccc ggtgaacacg gattgcacat
   165901 tcatggtgtg ggtgtgtgcg aacccaatgc ccagcctgct tttaccactg ctggtggaca
   165961 ttttgaccca ggtccagctc cgtttgcttc agaacttccc gtagaagcga accatccgtt
   166021 tcatatgggt gacttaccaa accttgtggt ggatgagcat ggatacgcaa ggtacaatgt
   166081 cctaactagt cgagtcaccc tgagtgagag tgctgtgagc gtgtttgacg aaaatggtag
   166141 tgcaatcatc attcaccagt tacaagactt gcaaaaagaa ggcgggacgg gatcagaagc
   166201 aggcggacca cggttagctt gtggagtcat cactcgtaat catgaagctt aaagaataac
   166261 tacgcaatca acaacctagc cttatccgct tgctcttgca cagtttcctt aagccattca
   166321 ctgatagatt tacccagttt gacagcgact gtttgatcaa cagtcaaagt ctgttggatt
   166381 ttttgctgca attctggttt tttctgacgg gctaattcat caattctttt atcagaaacg
   166441 aaggcacgta tccaaccagg aatatctgta tccttaacta tagattcacc aagaaagtaa
   166501 gctaatatcc caacaattgg ggcaatgatt ccagcaaaaa gtaagatatg gaataatcct
   166561 gctaacacaa cacctacaat taaagcaaca aggtgtccaa caaatataga aagtccgctg
   166621 aaatcatcaa aagatataga tgtaggaacc ttctgtgtgt ggtcacctaa gtcaattgtt
   166681 ttgctgacaa atgtgcctag tggtaaacca tacttcctac agattgaatc tgttttttct
   166741 ctgacttcat tttgaatttt tgacaaccac tcaactaaac aggttgtcat tttgttgtta
   166801 gcatcattac ctgtaagcca agctttcgct tgctgctcta tttctgactc aagagatgag
   166861 agcgtgataa tatctctgtt acgccaagat tgcacacttg gctttataac tttgtctacc
   166921 aaatcatttg ccagttcctc tgctaatttt tcccagaatg cgggtatgtt atttccaaca
   166981 atacctgtca gttctcggtc aagaaattgg ctaatttctt ccagaaatcc ttctgtgcga
   167041 atatacaccc gtccccaacg tgccaatcct ctagcaatac aaagttcagg ttctccatct
   167101 cgcttgcaag gtaaatcagg aaatatttct tggcatattt ccagaacaaa ccacatttta
   167161 gaagcactac ctgtgaggag aattgcactc ggttgaatgc ttatttgttc taacttttgt
   167221 ttgactgttt gcaactgttc acggaaagca tcacgccaac ttttattgcc aagttctggc
   167281 agaggttgac tcaggattgc gttcatcact ttgccattaa ccaagggcaa aaatttgaat
   167341 cttctttgaa tatcctcaat cccgacatta acgatgtttt cttcgtaaga atcttgatag
   167401 gtaaaatact cttcttttgc tttacgacat cgaagttcac agcgattttt gtacaacgga
   167461 ttttgctcaa aaactttttc aagctgcgag atttcttcta actgcaaaat ctcttcatct
   167521 ctgagaagtt ctccgagtcg taaaatttct tcgcgtcctt ctctatattg tctctgatat
   167581 tccaaggttt tctgaagaat ttgtttttca atcagggatg cacctaagtc atgtccaaaa
   167641 tcgattgggg tatcagacat acccttgacg agagtgtagt ctgtggtgga cgaaccaata
   167701 tcgataacca atactgattt ttgtaattct tctatggtga atatgccact ttctttagca
   167761 tgcattaaag cagcacgtga ctctttgact acagttacgt ttggcaagca atcttcagaa
   167821 aggagttgtt tataactctc gatttcttct tgccaccatc ctgatggaca acctatgaaa
   167881 aagtcattgt tatctgttga ttgaatttgt ttagtctcaa gcaaatgctt ataaatagca
   167941 ttgacaaatt ctttcagatt ttttctgtat attatatcat taaattgccg agatttcaac
   168001 gcaatttcaa agattgttgc atccggcatt tgacacgcca tttccccaat gaaaattcct
   168061 tttttgggat gatgggcgat cgcggtgatt tggcttttcc tattattaat gagtagactt
   168121 tgaggagtcg tttctggatt atctgctcgc acccatgtta aagccgtttc tccgtgtccc
   168181 aaatcaaatc cgatgatttt gatattgtga taatcatgca tgagtaattc tgtctgctcc
   168241 ataaaattta tagtatctac ttgttctcac gctctgcgtg ggaacgagag taaaatgatg
   168301 aatattgaac gccctacgat gctgaagatg atgcaggctc aatgacgcta cctggtaaaa
   168361 gtacttggtc gtcttttaca aaggcgtgtt ttaaggtaat gtaatctatc atttgtggat
   168421 caagactcgg ctcaaagtag aacattgacc aagcttccat atccgcatct tgttcttgtg
   168481 taggttgata aactcgtgtt tctattccgt agcgtctcaa aattgtcgca gcttgttcaa
   168541 tacgtctacg cactgcagtt ggaagttgat tttgttcatc cagtgcatcc gccatcaagt
   168601 cttgtaaata ctctaacaag tccagatagt tctccaaacc gggtttgaat gctttctctt
   168661 ccgttccccc atatgcagca atagttaaat cgattgtttg aaaagcttgg tagagatgct
   168721 caagtagttt atcaatatct acacctattt tcaacttatt tttaggaggt gtcgtctgcg
   168781 agacaagact tgtgttctca gacaacttcg tttgctgaac taaaattcca atcacgcttc
   168841 cagtaattgc tcctatcaac ccccaggaat aaccaccagc caacgttcct gttataccgc
   168901 cagcaactag gctactcaca acctcgcgat tttgctgtat ttgttgtaat aatccttgct
   168961 tgtaataatc aagcgatgtc aatgctttca gattattttc tatctgaacc attgtgttaa
   169021 atggtgataa agtgttagaa gctaactcag ttaaacctag ctggttttca gattggaaat
   169081 tggcactgtt gttagatttc tctagagtat ttgcggttga atcttgcagt ttgactaaaa
   169141 ttaaaacgct tgtgtattga ttgagcgcct ttaacatgac tatcgccagg cgtgcctgtg
   169201 gtggagtcaa tccttgaatg taatcaccac tgtagtctga aagctgatta atctcttctt
   169261 gaactatctt aacgacttgc tctgttgttt ctgcacgttc taattgagat tgtagctttt
   169321 cttttatttc tttgtaatac gatataagcg ttttcataat agaattcaag ataagaaaat
   169381 tcaaggcatc catctctatg gtatccttgc tatctcagaa gtctatctct agattggttg
   169441 ggtttgcata cctttaaagt cgtattttta agtatgtatt ccttatgtta agtaaaatac
   169501 aaataatttc ccataattaa ctatgactga gcaatgcact gctttggtac attcctctgg
   169561 aacagattac caaaactgtt aggtaaataa agcggcgtgc tactcactta tatcaaatcc
   169621 ggttaatcac ttattattcg tcattgcgag tggaacgaag tgaaacgaag caatcgcaac
   169681 ggtttaagat tgcttcactc cgctatcgct gcgtatgcgc tatgcgcacg ctacgctaac
   169741 gcaatgacaa ttattcaaac ggacttgata ttactgccaa atctcagtta agtccaaagt
   169801 aaatcctagt agcacatcct ctcctgagag gatgctggga ttgtctaata cttccacatc
   169861 ttgctcttgc ctgtatactt ccacttttcg gtttttacga tcaattaacc accccaaaga
   169921 agctccattt tctatgtatt ccctcatctt tgcccgtaac ttttctatac tgtcggacgg
   169981 tgaacgcagt tctacaacaa agtctgggca tatgggagcg aaaccttctc gttgttgggg
   170041 tgtgagtgct tcccatcgtt ctaatttcac ccaagacgca tctggagaac gatcagcacc
   170101 attggggaga tgaaatccgg tggatgagtc aaatactacc cctaacttgg tttgacgatt
   170161 ccaaagccaa agttgtcctt caatgtctat gtttcgtttt ccagcctcac ttccagtggg
   170221 gggcataaca attaattctc cagtcgcagt tctttctagc cttaaatcac gattcacggc
   170281 ggcgagttcc ttgaactgtt catgactgac tttgaatgtt tcaggaatga cgatggtggg
   170341 gttaaccata cgctaaagtc tcgttaatat cttagactgc taggggatat ctttgttact
   170401 gtcgaaacac acgttcaaaa ggctggcgac gataacgacg ataaatatca aaatctttat
   170461 caagagttgc aatagctgca atatctaaac gttcggaaat cacaactagt gataaatctg
   170521 caaaatctcc tggtaagtca gcgtattggg tgttgagttc agcaatacgt ataaaatcct
   170581 gcggtaataa cggctcacat ttatagatgt cagttgctaa atgtgataaa aactcatttt
   170641 gcacccgcca attaggagca agaaaataca tcacctcagt cacacatcca actgtagtta
   170701 ctaaatcact ggtacaactt acaaaaaatt cacgaacttg gttgtgatag ttatctgttg
   170761 cattgtaaaa agcaatcagt aaagagctat cgacaaggat aataggataa taagtcatgc
   170821 ttcttgcttt tgctggcgtt gttcataccg tttctggaaa tactccgcca gatatttata
   170881 gcgttcatcc cggtcagata aattactagg accattgagt aaatgctgag gttcacctcc
   170941 cattcgctct aaaactgttt tccgaggctg taacttttgc caatgttcat gtatcagtcg
   171001 tttcatcaat tcactacttg tggatttctc ctgtgcaaga atctccacta aatacttctc
   171061 tgtctcgtca tccaagctta tgtttatcat aaaaatccct gcctttgctt gagtataaaa
   171121 tgaattgtgc gttttcagat tttcagtcac caggttcttt gacaagaatt gtattgtagg
   171181 caatgtttac ctacaaactt cccttatatt cttctaacaa ttgcggaatg taatcatatc
   171241 catccacacc aatcacggga atgatgttag aacgattttt atataataat ttcctgaaag
   171301 attcttctcc tatttgtcct tggataattg tgagtaaacc tgcggattta tgccattcgt
   171361 ttgaagcaat ttggtttaat aaatacattc ccaaacaacc agcgtagatt gctttttctg
   171421 agtcttgtag atgataataa gcttcggcta aattcgctaa attcaaagct tgaagataca
   171481 aatcaccaga aatttgtgcg gcttgcaagc cgtcttccaa atatttaatc gctgtttgag
   171541 gttgttcaat cactaaataa gctataccta aactactcaa acacaaagct ttactttgaa
   171601 catcgcccag tcgttctgat agtgttaaac cttgttgcaa gtagttaatt gctgtctcat
   171661 aaacttctgg ttctacttgt tccgtctgtt gagcttgcat aacttcacta tagcccaagt
   171721 ttaccagagc atttgcttcg ccagtgcgat cgcctgtttg ccgactcaat attaatgccc
   171781 gttgactaaa gtcaattgca tcaccataca ttttttgagc aacgtgagta cgactgaggt
   171841 ggttgagatt ggcaatttca caaacgcgat cgcctgcact ccgtgctatt tccaaagctt
   171901 gctgatgaaa ctccacagaa cgcctatatt gtccgaatgc tcgttgagaa gagcctaaaa
   171961 gtgtcaaaat tcttgctttc tcttgagttc cttctacctg acgcaacggt tcatccaaat
   172021 aattcagcgc atctcgtaag tacttaccag aaaaagaggc gaaaattccc ccgtacaaag
   172081 gaaagtatga acgctgtgca aaggttcgca gaatttgcag catcacttga gaacaaccag
   172141 cgctgtaaat tgacgctgca ctaccaaaac catttgccag ttgactccaa atcactgcaa
   172201 aagttaagaa agtcgaaatt gatagcttcg atcctgcttt gacattgtaa ggctgttggt
   172261 caaaccagtt gactaacccc cgttgcaagt actgtaaaat gattgctatc tccacccaat
   172321 cacggaggct gataccgcta tgtagttgtg caaattctat tgcagacttc tctaatgcta
   172381 agtagcgaaa caatgcttga ggaaactcac tattcacttg ctttgaccaa gttgcccaag
   172441 gaccacgttc tcccggtact ccaccaaatc ccaacgactc ccggctttgc tcgtacatcc
   172501 agctaaccaa gtggtcttgc agtcgctgcc aagctattat accacgatta ataccatttg
   172561 atatatcctg aaaatcagaa tcagcttggg caaattgctg tagagatttt gatacttgct
   172621 gaagttgttg caaattgagt gcattcttcc ggttgggatc gatcgcacgt agaaatgcag
   172681 caagacgact tcccgcttct gctaaagtca cttctctaat tgcagaggta atagcttctg
   172741 tggttttatt ttgctgttgg gcgcgttgcc attgactttg aattgttttg attgcccgca
   172801 gactccgggt tgctttcgct tgcttgagtt cgtctttttc ggtgtctact tgttgttgaa
   172861 tggaattgag gcgatcgctc aaagcgagtt caaaaacttc ccccgtgtca gcactcacac
   172921 ctttgagcaa catttgatag acttgctctt gagagctaat cttgcccttg agggtggttt
   172981 ggataatttc gtcgatcagg gcgagatact tttcgcgcaa cggcagagag tcagacactt
   173041 tagcaaccag aatagggata tgtcaatttt aattgctgtc tgggttatgt tgcagaagaa
   173101 gccttgccaa ggtttcaact agaacgctta ggaatactcc acgttggttt taccccaccc
   173161 cttacccctc cccttactaa ggggagggga ggttttggca acagacaaaa ccggggtggg
   173221 gtaagcgcga gaatcgtggg caaatcccat ttaatttatt caggacttac gcaaaattat
   173281 gaaaaaacga accgcataga cgcgcagcgg tgagacagcg ctgcaggagg gtttccctcc
   173341 gtaggcgact gcgaacccga agggcttccc gcagggtagg acgcaaagga cacaaaggaa
   173401 taagagtttt agagagttct tgcgtaagtc ctattattta cccaagtgaa aatcaacttg
   173461 ttggattccg ctttcgctac atataaccaa aaattaactt gacattaagc tgttttacct
   173521 ccatttctag aaatccagaa tatgttaaat aaacaacacc acaaagagta attctgaaga
   173581 ttttcagtaa ttttgtttct aaaacagaaa ccatattggc ttgcgtaact gaacgttata
   173641 caatcaacat tacattctcc agagaattta tcaaacaatt aaataaacaa ctgatatcag
   173701 gattcgcgct tgcaagaaga tcgctgtcat tgataaatta tttcggctga aacatgaaca
   173761 gaagtaaaaa actttggtgt atttttggct gctcattttt taagttttat cgctacagtt
   173821 taacattgtt actgactgca gtcttgttat ctgactcagt agtagcaata ccgagaaatg
   173881 caaaattgca gatagcacag caggcaaata caaatccaga agataccttc accccagagc
   173941 aaaaaaaact ggcagaggaa ggacttaaac tatttgatga agggcataaa ctgcgtgatc
   174001 aggggactct agaatcaaag caacaagcaa ttcagaaata tgaagcagca ttaaaattcg
   174061 cgcgacaatt acccgataaa agattggaag tggtcgtgct acagaatatt ggtagtgtct
   174121 acttgaattt gggcgaacac aacaaagcgt tggaatattt aaaaccagca ctatctatta
   174181 gtcgtgaaca gaagttgaca tctctagaag ctgataccct ctggcatctg ggtgtaacat
   174241 actgggtaat ggatgatagc caaaaagctt tggaaagttt caaccttgcg ctttccatgt
   174301 atcgctctca aaaacgatcc aaggatgagg ctgatacttt gaggtatatc gctaaaatct
   174361 atggggaaca gtttgataag caccaagaag caattcaagc atacaaacaa gctttagctc
   174421 ttgaacaaaa tgatcctcca agccaagcca gtacttattg gtatatgggt acaacatatt
   174481 ggaactgggg tgagaataag aatgctcttg actcctatga taaggctcta gaaatctacc
   174541 gccgaattaa cgatgtctct ggacagatta cagttcttga gtctaggaag agtgtttacg
   174601 ctatattagg tgagaatcag aaagcgctgg aacagctaca gcaagcgcag agactattac
   174661 aacaaattcc tcaagatcga cgatctcaag caagtatttt gatgaatttt gcatctactt
   174721 accgatcatt gggcgaatat cagaaagcgc ttgactactt ccaacaagcg cgctcgctgt
   174781 ttaaaaaagt aggacttcgt aacagagaaa tctcggctct gaagcatata tctagtttct
   174841 accaggtgtt cattggggag tatgggaaag cactggatgc cttagaggaa gcgcttaccg
   174901 ttgcccgtgc tattaacaac cgtgtagaag aagctgaaat actcaacaag caagcagatg
   174961 tcttagcatc acaaggtgag tatcagaaag cactggatac cttcaatcaa gcactcacta
   175021 ttcagcgtca gctaaaaata cgcggtggac aagcttacac tctcgaaaat atggcgaagc
   175081 tctacaagtc attaggcgat tatcagcaga gtattaacac ttgtcaacag gcgctggatt
   175141 tatatcggca attaggcgat cgcaaaagcg aagtttggag tctgaactcc attggtgatg
   175201 ctcattatga aatgaaagat tatcctcagg ctatagaata ttacaacaaa gcgctgtctc
   175261 tgagtcaaca gatcggaagt ctatttctac aatcaattca attcgctgcc ttgggaaggg
   175321 cttacctgtc attaaaagag tatgacaaag cgctaaataa tgccagcaag tatctttcta
   175381 tggtgcgtca acagaagaac aaaccgttag aaagttctgc cttaggttta caagggagaa
   175441 tataccagga aaagggagat tatcaacaag cgctgtccat atcccagcag gcaaaatctt
   175501 tgatccaaca attaggaaat aagtatacag aagctgctgt cctcagaaat atcggtaaaa
   175561 catacaactc cttaaaacaa tatcaaacag cgattgataa ccacaatcaa gaactcgcca
   175621 tcagaaaaac tctaggtaac aaagcagaag aagcagcaac actttaccaa attgctgtga
   175681 atgaacgcga tagaggtaat ttaccagcag ctctgaccaa cattaaacaa acaactgaaa
   175741 ttatcgaagg gatacgcacc aaagtcacga gtcaagactt gcgtagttcc tactttgcca
   175801 cagtccagga ttattaccaa ttctacattg acctgttgat gcggttgcac aagcaaaacc
   175861 catcaaaagg atacgatgca gaagcactgc acatcagcga acgctctcgc gctaggggtt
   175921 tgatagaact gttaactgaa gctcatgcta atatccgcaa aggcgctgat ccaaaacttt
   175981 tggcagaaga acgtcgctta cagtttcttt tggaagcgcg agagaaacgg ttactatcac
   176041 tatctgatac caaagcaaat gaacgccaag ccgcagccct gaaaacagaa attgaaaatc
   176101 tcctcagcca ataccgcgaa ttagaaacaa aaatccgcac caccagcccg aaatacggga
   176161 aaattaagta ccccacaccc gaagacatac taaaattacc gcaaattcag caacagctag
   176221 ataaagacac gctgctattg caatattccc tcggtgaaga acgcagctac ctttgggcgg
   176281 tgactcctaa ttccatgcaa agctacgaac tcccaggacg caaagaagta gagcaaaaag
   176341 tagaggagtt acgcaaactc ttaagtgact ctgggatgaa taaagttgcc ccagaacaaa
   176401 cagcaaaagc cgccgatcaa cttagtcaac tcatccttgc tcctgttgca aaagatttgg
   176461 gtcaaaaacg cttgctaatt gtcgctgatg gtgtattgca atacattcct ttcactgtgc
   176521 tgacagtgcc aaaatcatct gttagcgcag aaaattatca accattgcta ctcaaccacg
   176581 aaatagttag cttaccttcc gctacaacca ttgacattct ccgccaagaa ctcaaaggac
   176641 gccaaaaagc accaaagacc ctagccattc ttgctgatcc agtgtttagc accaaagatg
   176701 aacgttttac aggagttacc caaaaccgtt ctctcaaaaa caatgaccag cgatctgggg
   176761 catcccagaa tacatcttcc gcgcttgacc tagacaagtc tgccttaacg cgggcaacta
   176821 gagacataga catgggcaat attgggcgac ttcaaggaac gcggaaagag gctgaggaaa
   176881 ttatgaaact agtagcccag tcagacagat taaatgcttt tgatttcgat gctaactata
   176941 cctgggcaac taatccccaa ctcagccaat accgctacct gctttttgca acccacggca
   177001 tactcaacga gaaaaaccca gaattatcag gaatagtgct atcccagata gataaaaacg
   177061 gcaaccgaca acaaaaaggc tttttgcaac tgcctgattt attcaatctc aactacccag
   177121 cagaattatt ggtactgagt gcctgtcaaa ctggactggg caaggaagtc aaaggggaag
   177181 gattggtggg cttgacaaga gggttgatgt atgctggtgc agcacgagtt gtggtgtctt
   177241 tgtggaaggt tgatgatgaa gcaacatcaa agttaatgag cgaattctac aaagaaatat
   177301 tgcaaaaggg caaaactcca gcagcagcaa tgagagcagc acagctagaa atgtggcagc
   177361 agcaggaatg gcgtaaccct tattcttggg cggcttttac cttgcaagga gaatggcgct
   177421 aacaattcaa aattcaaaat tcaaaatttt ggagttagga gaaactacaa atgaaacagc
   177481 aatttattct tgcttttttc gcaggtgttc tgggtacgat ggtgttgggt acttgggcaa
   177541 tggtatctgt gcaagcacag tctaagccag taccgccgaa gtttactaca gtcacaaatc
   177601 ttgcagaatt taatgtagtc attgacaaaa aacccgtctc ggcaagtgat gtcaaagaaa
   177661 ttggtgaacc acccggaaga cgcgatatta ttggcgcaga tgaccgtatc ccaatgacta
   177721 atagaaaaaa accttggtca gcgattggta aaattgaagg gatagatgct gacggtaaag
   177781 gctacagttg cacgggtacg ctgatagctg atgatttggt gttgactaat tctcactgcg
   177841 tagttaatcc tgatactggt aaacttagtc gggcgatcgc ttttctaccg aatttaatta
   177901 acggtcaagt acgcgataaa aatgatatcg cctacgcaac cactgctaag cctggaacag
   177961 acttcaaaac tgggacattg gcagattatg tagacgattg ggctattctc aaacttgaca
   178021 gacctcttgg gaagaaatac ggtattatcc ctttgaaatc tctaccatcc ttcgaccttg
   178081 taggggatac taaaaaattt gccctagttg gttattctgc tgattttcct aaccccaaga
[truncated: 18,995,687 more chars]
